# Supplementary material for: Proteomic Analysis of Listeria monocytogenes Subjected to Pulsed Magnetic Field
Source: Foods. 2025 May 24;14(11):1871. doi: 10.3390/foods14111871 (PMC12155468; doi:10.3390/foods14111871)
Supplement: Supplementary file 1 [file foods-14-01871-s001.zip]

Archive with 1 entries (1 files):
- foods-3596437-supplementary.xlsx
