# Supplementary material for: Proteomic Analysis of Listeria monocytogenes Subjected to Pulsed Magnetic Field
Source: Foods. 2025 May 24;14(11):1871. doi: 10.3390/foods14111871 (PMC12155468; doi:10.3390/foods14111871)
Supplement: Supplementary file 1 [file foods-14-01871-s001.zip › foods-3596437-supplementary.xlsx]

## Sheet: raw data
Accession	Description	Coverage [%]	# Peptides	# PSMs	# Unique Peptides	# AAs	MW [kDa]	calc. pI	Score Sequest HT: Sequest HT	Abundances (Grouped): F1, 126(control 1)	Abundances (Grouped): F1, 127 (control 2)	Abundances (Grouped): F1, 128 (control 3)	Abundances (Grouped): F1, 129 (case 1)	Abundances (Grouped): F1, 130(case 2)	Abundances (Grouped): F1, 131(case 3)
A0A1D2IPT8	DNA-directed RNA polymerase subunit beta' OS=Listeria monocytogenes OX=1639 GN=rpoC PE=3 SV=1	69	91	1160	91	1201	134.7	8.32	3334.33	103.6	103.5	103.7	96.8	96.5	96
G2K046	Chaperone protein DnaK OS=Listeria monocytogenes serotype 1/2a (strain 10403S) OX=393133 GN=dnaK PE=3 SV=1	78	58	1557	54	613	66.1	4.69	4766.67	96.4	94.8	95.9	103.9	104.1	105.1
A0A0H3GKP8	Aldehyde-alcohol dehydrogenase OS=Listeria monocytogenes serotype 1/2a (strain 10403S) OX=393133 GN=LMRG_01332 PE=3 SV=1	57	50	872	50	866	94.6	6.93	2625.08	67.2	66.8	67	133.8	132.4	132.8
A0A0E1REN2	60 kDa chaperonin OS=Listeria monocytogenes serotype 4b str. LL195 OX=1230340 GN=groL PE=3 SV=1	71	36	1572	36	549	58.1	4.86	4959.66	98	96.7	97.8	102	102.7	102.8
A0A0B8R366	DNA-directed RNA polymerase subunit beta OS=Listeria monocytogenes OX=1639 GN=rpoB PE=3 SV=1	55	63	852	63	1187	132.8	5.17	2257.13	103.8	103.6	103.6	96.7	96.1	96.2
Q71WB9	Elongation factor Tu OS=Listeria monocytogenes serotype 4b (strain F2365) OX=265669 GN=tuf PE=3 SV=1	87	29	1732	29	395	43.3	4.92	5476.29	101.5	104.8	100.1	98.7	96.3	98.7
A0A1D2ITP1	Enolase OS=Listeria monocytogenes OX=1639 GN=eno PE=3 SV=1	72	24	1293	24	430	46.4	4.79	4259.56	94.9	93	94.7	105.4	105.8	106.2
A0A0E1RA36	Elongation factor G OS=Listeria monocytogenes serotype 4b str. LL195 OX=1230340 GN=fusA PE=3 SV=1	55	37	1116	37	704	78	4.97	3393.98	102.3	103.5	102.8	97.1	96.6	97.8
Q8Y6W1	Pyruvate kinase OS=Listeria monocytogenes serovar 1/2a (strain ATCC BAA-679 / EGD-e) OX=169963 GN=pykA PE=3 SV=1	70	33	692	33	585	62.6	5.55	2209.21	98.9	96.8	98.8	101.6	101.8	102.1
A0A0E1RAE6	Inosine-5'-monophosphate dehydrogenase OS=Listeria monocytogenes serotype 4b str. LL195 OX=1230340 GN=guaB PE=3 SV=1	82	39	565	39	508	55.1	7.61	1672.8	104.2	102.9	104.3	96.2	96.3	96.2
A0A1C7PUM4	Polyribonucleotide nucleotidyltransferase OS=Listeria monocytogenes OX=1639 GN=pnp PE=3 SV=1	69	48	457	48	723	79.6	5.33	1366.4	101.9	102.4	102	97.7	98.1	98
A0A0H3GFI9	Glyceraldehyde-3-phosphate dehydrogenase OS=Listeria monocytogenes serotype 1/2a (strain 10403S) OX=393133 GN=LMRG_01789 PE=3 SV=1	75	21	1030	17	336	36.3	5.36	3422.27	91.7	93.5	91.5	107.5	107.2	108.6
A0A1C7PXP0	Elongation factor Ts OS=Listeria monocytogenes OX=1639 GN=tsf PE=3 SV=1	88	30	838	4	294	32.6	5.2	2355.62	105	102	104.9	95.4	96.1	96.5
A0A1D2IZ23	ATP-dependent Clp protease ATP-binding subunit OS=Listeria monocytogenes OX=1639 GN=BB664_09180 PE=3 SV=1	58	42	384	38	820	91.1	7.49	1221.94	93.4	96.6	95.1	104.9	105.5	104.5
A0A1C7Q2R5	Pyruvate carboxylase OS=Listeria monocytogenes OX=1639 GN=BB664_12540 PE=4 SV=1	45	45	445	3	1146	128	5.55	1176.81	99.5	99.1	99.2	100.9	100.9	100.4
A0A1C7PYQ8	Dihydrolipoyl dehydrogenase OS=Listeria monocytogenes OX=1639 GN=lpdA PE=3 SV=1	55	27	599	27	467	49.5	5.34	2114.02	101.5	100.2	101.6	98.3	99.4	99
A0AJB0	Elongation factor Ts OS=Listeria welshimeri serovar 6b (strain ATCC 35897 / DSM 20650 / SLCC5334) OX=386043 GN=tsf PE=3 SV=1	83	27	798	1	294	32.6	5.2	2211.09
A0A1D2IT96	DEAD-box ATP-dependent RNA helicase CshA OS=Listeria monocytogenes OX=1639 GN=cshA PE=3 SV=1	65	35	678	35	522	57.5	9.39	1926.57	100.2	99.2	99.9	100.2	100.4	100.1
Q9LAT7	Peptide ABC transporter substrate-binding protein OS=Listeria monocytogenes OX=1639 GN=oppA PE=4 SV=1	58	39	715	39	558	62.5	5.49	2100.45	99.3	95.7	98.5	101.8	101.6	103
A0A1D2J037	Chaperone protein ClpB OS=Listeria monocytogenes OX=1639 GN=clpB PE=3 SV=1	55	47	377	42	866	97.5	5.06	1081.75	94.9	97.9	95.3	104.4	104.1	103.4
A0A0E1RAT1	ATP synthase subunit beta OS=Listeria monocytogenes serotype 4b str. LL195 OX=1230340 GN=atpD2 PE=3 SV=1	67	28	436	28	479	52.4	4.92	1392.88	101.8	99.6	101.4	98.9	99.5	98.9
A0A0E1R7T6	Ribonucleoside-diphosphate reductase OS=Listeria monocytogenes serotype 4b str. LL195 OX=1230340 GN=nrdA PE=3 SV=1	58	47	403	47	773	88.8	5.9	1170.55	98.9	98.4	99.2	101.7	101.1	100.8
A0A1D2IV51	Alanine--tRNA ligase OS=Listeria monocytogenes OX=1639 GN=alaS PE=3 SV=1	49	37	356	37	879	97.9	5.22	1062.81	101.2	101.6	101.2	99	98.5	98.5
A0A0B8QY30	Pyruvate carboxylase OS=Listeria monocytogenes OX=1639 GN=LmNIHS28_00365 PE=4 SV=1	41	43	411	1	1153	128.9	5.71	1085.26
A0A0H3GGJ4	Translation initiation factor IF-2 OS=Listeria monocytogenes serotype 1/2a (strain 10403S) OX=393133 GN=infB PE=3 SV=1	49	36	408	36	781	84.7	6.37	1186.38	100.8	100.2	101	99.4	99.8	98.8
A0A0H3GJB7	Pyruvate dehydrogenase E1 component OS=Listeria monocytogenes serotype 1/2a (strain 10403S) OX=393133 GN=LMRG_00514 PE=4 SV=1	66	28	580	1	371	41.2	6.47	1853.71	102.8	100.5	102.6	97.4	98.1	98.7
Q8Y4I4	2,3-bisphosphoglycerate-independent phosphoglycerate mutase OS=Listeria monocytogenes serovar 1/2a (strain ATCC BAA-679 / EGD-e) OX=169963 GN=gpmI PE=3 SV=1	59	28	394	28	510	56.1	5.25	1216.97	101.5	99.7	101	99.3	99	99.4
A0A1D2IVQ7	Transketolase OS=Listeria monocytogenes OX=1639 GN=tkt PE=3 SV=1	55	37	476	9	664	71.8	5.29	1322.39	101.6	99.5	101.1	98.8	99.3	99.9
A0A1E7E5B8	Pyruvate carboxylase OS=Listeria monocytogenes OX=1639 GN=AJL15_10555 PE=4 SV=1	39	39	393	2	1146	127.9	5.59	1033.62	99.7	100.5	100.1	99.7	100.4	99.6
A0A1E6EZS9	Phosphoenolpyruvate-protein phosphotransferase OS=Listeria monocytogenes OX=1639 GN=AF973_10525 PE=3 SV=1	55	31	583	30	572	63.2	4.81	1646.29	102.1	99.5	101.6	98.4	99.6	98.8
A0A171JTJ2	Uncharacterized protein OS=Listeria monocytogenes 36-25-1 OX=1380708 GN=ctaP PE=4 SV=1	60	26	484	8	524	58.3	5.2	1548.34	103.9	99.9	104.2	96.5	98.1	97.4
A0A1E7E2W8	Cell division protein FtsZ OS=Listeria monocytogenes OX=1639 GN=ftsZ PE=3 SV=1	59	19	366	19	392	41.5	4.82	1240.26	97.7	95.7	97.8	103.4	103.2	102.3
A0A1D2IWF2	GMP synthase [glutamine-hydrolyzing] OS=Listeria monocytogenes OX=1639 GN=guaA PE=3 SV=1	68	32	443	32	514	57.6	5.03	1337.15	104.4	103	104.6	96	96.5	95.6
A0A2A5UR96	Valine--tRNA ligase OS=Listeria monocytogenes OX=1639 GN=valS PE=3 SV=1	51	41	327	41	883	102	5.07	910.43	101.3	102.1	102.5	98.3	98.2	97.5
A0A1E7E6G5	Cysteine synthase OS=Listeria monocytogenes OX=1639 GN=AJL15_07650 PE=3 SV=1	82	21	502	21	308	32.2	5.43	1670.36	98.4	96.2	98.6	101.9	102.3	102.5
A0A0H3GA40	Glutamine--fructose-6-phosphate aminotransferase [isomerizing] OS=Listeria monocytogenes serotype 1/2a (strain 10403S) OX=393133 GN=glmS PE=3 SV=1	46	23	358	4	601	65.8	5.35	1137.18	101.2	99.9	102	99.2	99.1	98.5
A0A0H3GBZ4	ABC transport system OS=Listeria monocytogenes serotype 1/2a (strain 10403S) OX=393133 GN=LMRG_00840 PE=4 SV=1	71	29	564	29	357	38.4	5.24	1694.28	103.2	100.7	103.6	97.1	97.7	97.7
A0A0H3GCI0	6-phosphogluconate dehydrogenase, decarboxylating OS=Listeria monocytogenes serotype 1/2a (strain 10403S) OX=393133 GN=LMRG_00828 PE=3 SV=1	66	28	379	28	472	52.4	5.21	1113.12	99.4	98.8	100.2	99.9	101.2	100.5
A0A0H3GB08	Pyruvate dehydrogenase E1 component subunit beta OS=Listeria monocytogenes serotype 1/2a (strain 10403S) OX=393133 GN=LMRG_00515 PE=4 SV=1	60	17	631	17	325	35.3	4.87	2205.88	101.9	101	102.3	98.1	97.8	98.9
A0A255C1T9	Pyruvate dehydrogenase (Acetyl-transferring) E1 component subunit alpha OS=Listeria monocytogenes OX=1639 GN=pdhA PE=4 SV=1	66	28	555	1	371	41.2	6.28	1782.63
A0A0B8RI88	Pyruvate-formate lyase OS=Listeria monocytogenes OX=1639 GN=LmNIHS28_01970 PE=4 SV=1	50	32	230	32	744	83.9	5.74	669.44	99	99.9	99.1	100.7	100.8	100.6
A0A0E1R872	Acetate kinase OS=Listeria monocytogenes serotype 4b str. LL195 OX=1230340 GN=ackA2 PE=3 SV=1	62	22	376	21	412	45.5	5.52	1095.85	102.3	105	101.8	96.7	97.2	97
A0A1D2IVN5	Dipeptidase PepV OS=Listeria monocytogenes OX=1639 GN=BB664_09595 PE=4 SV=1	57	27	374	27	470	51.8	5.07	1142.02	97.9	97.1	98.2	101.7	103	102.2
A0A0H3GKF2	Aspartate--tRNA ligase OS=Listeria monocytogenes serotype 1/2a (strain 10403S) OX=393133 GN=aspS PE=3 SV=1	60	29	293	29	591	66.3	5.07	869.16	102.4	100.3	102.3	98.4	98.5	98.2
A0A1D2ISS4	Dihydrolipoamide acetyltransferase component of pyruvate dehydrogenase complex OS=Listeria monocytogenes OX=1639 GN=BB664_12630 PE=3 SV=1	55	25	451	25	544	58.2	4.86	1550.12	103	102.4	103	97.1	97.3	97.2
Q8Y5N8	Isoleucine--tRNA ligase OS=Listeria monocytogenes serovar 1/2a (strain ATCC BAA-679 / EGD-e) OX=169963 GN=ileS PE=3 SV=1	40	43	339	6	921	103.8	5.31	934.36	103.7	102.6	103.4	97.2	97.3	95.9
A0A255BW49	Protein translocase subunit SecA OS=Listeria monocytogenes OX=1639 GN=secA PE=3 SV=1	45	39	278	39	837	94.6	5.16	792.4	100.1	98.8	99.2	100.5	101.4	100
A0A1U7AH27	Methionine--tRNA ligase OS=Listeria monocytogenes OX=1639 GN=metG PE=3 SV=1	53	31	245	31	665	75.7	5.07	739.42	102.3	102.2	102.9	98.5	97.4	96.7
Q8YAB8	Lysine--tRNA ligase OS=Listeria monocytogenes serovar 1/2a (strain ATCC BAA-679 / EGD-e) OX=169963 GN=lysS PE=3 SV=1	49	27	365	27	498	57.4	5.26	1025.73	102.2	101.5	102.8	97.5	98.3	97.7
Q8Y493	Arginine--tRNA ligase OS=Listeria monocytogenes serovar 1/2a (strain ATCC BAA-679 / EGD-e) OX=169963 GN=argS PE=3 SV=1	64	32	292	32	556	62.8	5.2	848.05	102.3	102.7	102.8	96.9	98.2	97.1
A0A0H3GGI0	Catalase OS=Listeria monocytogenes serotype 1/2a (strain 10403S) OX=393133 GN=LMRG_01912 PE=3 SV=1	64	29	474	12	488	55.9	5.53	1330.1	99.3	98.3	99.8	100.4	101.1	101.1
A0A0E1RAZ8	DNA-directed RNA polymerase subunit alpha OS=Listeria monocytogenes serotype 4b str. LL195 OX=1230340 GN=rpoA PE=3 SV=1	59	25	380	25	314	34.9	4.89	1046.81	104.2	101.1	103.9	96.5	97.6	96.8
Q8Y851	Lmo1067 protein OS=Listeria monocytogenes serovar 1/2a (strain ATCC BAA-679 / EGD-e) OX=169963 GN=lmo1067 PE=4 SV=1	46	23	305	1	612	68.7	5.14	951.07	101	106	101.2	97.3	97	97.5
Q8Y6D3	Aspartyl/glutamyl-tRNA(Asn/Gln) amidotransferase subunit B OS=Listeria monocytogenes serovar 1/2a (strain ATCC BAA-679 / EGD-e) OX=169963 GN=gatB PE=3 SV=1	64	31	306	31	476	53.2	5.36	884.86	99	98.2	99.6	101.6	101	100.7
A0A0B8RBG2	Fumarate reductase OS=Listeria monocytogenes OX=1639 GN=LmNIHS28_02228 PE=4 SV=1	57	31	284	31	506	54.5	5.94	754.17	80.9	79	80.7	119.7	120	119.5
A0A0B8RD67	Trigger factor OS=Listeria monocytogenes OX=1639 GN=tig PE=3 SV=1	46	22	462	22	427	47.8	4.56	1413.17	102.4	100.8	102.7	98.3	97.6	98.3
A0A1E7DYY0	Fructose-1,6-bisphosphate aldolase, class II OS=Listeria monocytogenes OX=1639 GN=AF973_08650 PE=3 SV=1	77	21	517	21	284	30	5.38	1599.54	100.7	101.8	102	98.1	98.2	99.2
A0A1E5Z0V6	Glutamine--fructose-6-phosphate aminotransferase [isomerizing] OS=Listeria monocytogenes OX=1639 GN=glmS PE=3 SV=1	42	20	301	1	601	65.8	5.21	933.77	106.7	108.5	100.3	95.1	92.4	97
A0A0H3GFU1	CTP synthase OS=Listeria monocytogenes serotype 1/2a (strain 10403S) OX=393133 GN=pyrG PE=3 SV=1	50	29	314	29	532	59.6	5.83	863.34	103.2	103.3	104.1	96.1	96.6	96.8
A0A0H3G8Q4	ATP-dependent zinc metalloprotease FtsH OS=Listeria monocytogenes serotype 1/2a (strain 10403S) OX=393133 GN=ftsH PE=3 SV=1	44	32	382	32	691	76.2	5.11	936.12	101.2	99.2	100.8	99.3	99.7	99.7
A0A1D2J2H9	Glucose-6-phosphate isomerase OS=Listeria monocytogenes OX=1639 GN=pgi PE=3 SV=1	49	22	463	22	450	49.9	5.43	1387.42	101.3	99.2	101.4	98.2	99.9	99.9
A0A0H3GJC2	3-oxoacyl-[acyl-carrier-protein] synthase 2 OS=Listeria monocytogenes serotype 1/2a (strain 10403S) OX=393133 GN=LMRG_01631 PE=3 SV=1	52	18	307	18	413	44.2	5.53	899.96	100.9	97.7	101.4	99.1	100.8	100
A0A0E0ZWP8	Phosphoglycerate kinase OS=Listeria monocytogenes OX=1639 GN=pgk PE=3 SV=1	60	26	393	26	396	42.1	5.1	1107.08	92.9	92.8	93.1	106.8	106.2	108.1
A0AIA6	Transketolase OS=Listeria welshimeri serovar 6b (strain ATCC 35897 / DSM 20650 / SLCC5334) OX=386043 GN=tkt PE=3 SV=1	43	29	366	1	664	71.9	5.25	985.48	106.9	108.5	107.7	94.2	93.5	89.3
A0A1E8ES34	Isoleucine--tRNA ligase OS=Listeria monocytogenes OX=1639 GN=ileS PE=3 SV=1	34	38	296	1	921	103.9	5.29	807.55	100.6	105.9	109.6	97.7	96.4	89.8
A0A0E1R5D9	Glutamine synthetase OS=Listeria monocytogenes serotype 4b str. LL195 OX=1230340 GN=glnA PE=3 SV=1	67	21	353	21	444	50.4	5.08	1061.22	102.2	101.8	103	97.4	98	97.4
Q8YAB3	Glutamate--tRNA ligase OS=Listeria monocytogenes serovar 1/2a (strain ATCC BAA-679 / EGD-e) OX=169963 GN=gltX PE=3 SV=1	52	23	251	2	491	56	5.22	884.6	99.3	99.7	99.8	101.5	99.6	100.2
A0A1E5ZDC9	Fe-S cluster assembly protein SufB OS=Listeria monocytogenes OX=1639 GN=AF973_09370 PE=4 SV=1	58	29	351	24	464	52.5	4.92	808.09	97.2	97	97.1	103.2	102.8	102.6
A0A1D2IR08	Asparagine synthase (Glutamine-hydrolyzing) OS=Listeria monocytogenes OX=1639 GN=asnB PE=4 SV=1	49	32	261	32	621	71.9	5.72	786.58	103.4	103.4	104.2	96.7	96.5	95.9
A0A0E0UVM1	Branched-chain-amino-acid aminotransferase OS=Listeria monocytogenes serotype 4a (strain M7) OX=1030009 GN=ilvE PE=3 SV=1	62	16	289	16	339	37.3	5.27	902.09	98	97.4	99.5	101.8	101.5	101.9
A0A1E5YY01	Peptide ABC transporter substrate-binding protein OS=Listeria monocytogenes OX=1639 GN=AJZ74_12635 PE=4 SV=1	49	19	364	1	524	58.3	5.69	1194.53	108.3	94	107.2	93.7	100.8	96
A0AHE7	Ribonuclease J OS=Listeria welshimeri serovar 6b (strain ATCC 35897 / DSM 20650 / SLCC5334) OX=386043 GN=rnj PE=3 SV=1	56	25	251	24	555	61.5	6.74	708.6	97.2	97.8	97.9	101.7	103	102.3
A0A0E1R6D1	30S ribosomal protein S2 OS=Listeria monocytogenes serotype 4b str. LL195 OX=1230340 GN=rpsB PE=3 SV=1	64	19	564	19	270	30.5	6.71	1596.52	104.4	103.5	104.2	95.3	96.1	96.5
A0A0E0UWC9	Putative cell-shape determining protein OS=Listeria monocytogenes serotype 4a (strain M7) OX=1030009 GN=mreB PE=4 SV=1	60	20	332	20	337	35.5	5.29	998.72	101.6	101.3	101.9	99	97.9	98.4
A0A1D2IUK0	Transcription-repair-coupling factor OS=Listeria monocytogenes OX=1639 GN=mfd PE=3 SV=1	39	40	165	40	1179	134.7	5.44	366.38	105	102.7	104.7	96.6	96.4	94.6
A0A241SM05	Glutamate--tRNA ligase OS=Listeria monocytogenes serotype 1/2b str. 10-0811 OX=1196164 GN=gltX PE=3 SV=1	49	22	224	1	491	55.9	5.19	741.12	100.3	106.2	100.7	98.2	95.7	99
A0A0H3GMZ0	FeS assembly ATPase SufC OS=Listeria monocytogenes serotype 1/2a (strain 10403S) OX=393133 GN=LMRG_01833 PE=4 SV=1	67	16	410	16	261	29.1	4.63	1209.24	97.6	99.8	98.6	101.6	101.4	101
A0A0E1RA11	50S ribosomal protein L2 OS=Listeria monocytogenes serotype 4b str. LL195 OX=1230340 GN=rplB PE=3 SV=1	64	20	713	20	277	30.5	10.54	2315.05	103.4	101.3	103.6	96.5	97.2	98
A0A1D2IVE1	Oligoendopeptidase OS=Listeria monocytogenes OX=1639 GN=BB664_10245 PE=3 SV=1	48	28	223	28	602	68.8	4.89	664.06	99.2	99.2	100.3	100.8	100	100.5
Q8Y4G8	Lmo2475 protein OS=Listeria monocytogenes serovar 1/2a (strain ATCC BAA-679 / EGD-e) OX=169963 GN=lmo2475 PE=3 SV=1	54	32	250	32	576	64.1	5.06	686.27	99.6	98.4	99.4	101.1	101.1	100.5
Q8Y5Q0	AlsS protein OS=Listeria monocytogenes serovar 1/2a (strain ATCC BAA-679 / EGD-e) OX=169963 GN=alsS PE=3 SV=1	58	25	239	5	565	61.7	5.62	671	104.9	105.3	104.7	95.5	94.6	94.9
A0A0B8RAG8	Pyridine nucleotide-disulfide oxidoreductase family protein OS=Listeria monocytogenes OX=1639 GN=LmNIHS28_02141 PE=4 SV=1	25	21	334	4	632	71	7.36	980.82	100.8	97.2	100.2	99.7	101.2	100.8
A0A0H3GF20	ATP synthase subunit alpha OS=Listeria monocytogenes serotype 1/2a (strain 10403S) OX=393133 GN=atpA PE=3 SV=1	50	23	434	23	504	55.1	5.49	1238.1	100.1	98.9	99.6	100.4	100.3	100.8
A0A1D2ISB8	Peptide ABC transporter substrate-binding protein OS=Listeria monocytogenes OX=1639 GN=BB664_03395 PE=4 SV=1	47	25	198	25	551	62	6.01	624.27	102.8	100.5	102.8	98.1	98	97.8
A0A0E1R9E2	50S ribosomal protein L5 OS=Listeria monocytogenes serotype 4b str. LL195 OX=1230340 GN=rplE PE=3 SV=1	74	13	558	8	189	21.2	9.19	1496.33	103.8	106.3	104.4	94	95.5	96
A0A0E0UVF4	Putative ribosome-associated GTP-binding elongation factor OS=Listeria monocytogenes serotype 4a (strain M7) OX=1030009 GN=typA PE=4 SV=1	42	21	238	1	612	68.7	5.11	724.65	99.1	98.5	99	103.8	107.4	92
A0A0E1R8Q5	ATP-dependent DNA helicase OS=Listeria monocytogenes serotype 4b str. LL195 OX=1230340 GN=pcrA PE=3 SV=1	45	32	207	32	745	84.9	6.16	548.48	102.2	101.8	101.3	99	98.2	97.4
A0A0H3GLI8	Small subunit ribosomal protein S1 OS=Listeria monocytogenes serotype 1/2a (strain 10403S) OX=393133 GN=LMRG_01085 PE=4 SV=1	48	19	309	19	381	41.4	4.58	966.1	94.2	93.3	94.5	106.9	105.6	105.5
A0A0E0UUL4	Putative glycine betaine/proline uptake ABC transporter, ATP-binding protein OS=Listeria monocytogenes serotype 4a (strain M7) OX=1030009 GN=gbuA PE=4 SV=1	72	24	291	24	397	43.6	6.47	799.74	103.2	103.3	103.5	96.9	96.5	96.5
P28764	Superoxide dismutase [Mn] OS=Listeria monocytogenes serovar 1/2a (strain ATCC BAA-679 / EGD-e) OX=169963 GN=sodA PE=3 SV=1	82	15	416	15	202	22.6	5.41	1488.85	97.6	98.3	99.1	101.1	102.1	101.8
A0A1E7E877	FMN-binding protein OS=Listeria monocytogenes OX=1639 GN=AJL15_04430 PE=4 SV=1	50	22	540	2	299	32.7	6.65	1328.39	88.3	85.3	87.9	111.8	113.3	113.4
A0A1D2IZ61	Chromosome partition protein Smc OS=Listeria monocytogenes OX=1639 GN=smc PE=3 SV=1	36	41	117	41	1186	134	5.05	291.25	101.4	104.9	101.8	99.9	95.6	96.2
A0A2H4RX41	FMN-binding protein OS=Listeria monocytogenes OX=1639 GN=CLN77_13670 PE=4 SV=1	50	22	551	1	299	32.7	6.65	1370.82	86.8	87.1	86.3	115	110	114.8
A0A0H3GCE1	DNA polymerase I OS=Listeria monocytogenes serotype 1/2a (strain 10403S) OX=393133 GN=polA PE=3 SV=1	51	40	198	40	875	98.4	5.21	443.55	103.1	103.4	102.8	97.5	96.9	96.4
A0A0E0UZI8	50S ribosomal protein L3 OS=Listeria monocytogenes serotype 4a (strain M7) OX=1030009 GN=rplC PE=3 SV=1	72	16	580	11	209	22.8	9.82	1903.45	103.7	101.6	104.7	96	97.2	96.9
A0A0H3GHA5	Uncharacterized protein OS=Listeria monocytogenes serotype 1/2a (strain 10403S) OX=393133 GN=LMRG_01366 PE=4 SV=1	65	26	422	26	174	18.4	8.1	1198.13	92	88.5	91.5	109.7	108.7	109.7
A0A0H3GG78	Simple sugar transport system ATP-binding protein OS=Listeria monocytogenes serotype 1/2a (strain 10403S) OX=393133 GN=LMRG_00841 PE=4 SV=1	54	32	254	32	513	56.7	6.1	634.8	102.6	102.8	103.7	97.3	97.7	96
Q547E3	Protein RecA OS=Listeria monocytogenes OX=1639 GN=recA PE=3 SV=1	62	19	343	19	348	38	5.16	953.41	97.1	98.4	96.3	102.6	103	102.5
A0A1D2J0Q9	Pyridoxal 5'-phosphate synthase subunit PdxS OS=Listeria monocytogenes OX=1639 GN=pdxS PE=3 SV=1	67	20	401	20	295	31.7	5.48	1026.14	99.1	99.2	100	100.9	100.3	100.4
A0ALX3	Putative lipoprotein OS=Listeria welshimeri serovar 6b (strain ATCC 35897 / DSM 20650 / SLCC5334) OX=386043 GN=lwe2587 PE=4 SV=1	53	21	565	1	299	32.9	5.91	1369.32	85.7	82.6	85.7	112.3	116.3	117.4
A0A0B8RAN4	DNA mismatch repair protein MutS OS=Listeria monocytogenes OX=1639 GN=mutS PE=3 SV=1	41	31	173	31	860	98.1	5.4	470.31	102.4	103.3	102.8	96.9	98	96.5
A0A2A5U9Q4	Cell division protein FtsA OS=Listeria monocytogenes OX=1639 GN=ftsA PE=3 SV=1	62	24	251	24	426	45.9	4.72	691.02	98.1	97.2	98.4	102	102.5	101.8
Q8Y754	Glycine--tRNA ligase beta subunit OS=Listeria monocytogenes serovar 1/2a (strain ATCC BAA-679 / EGD-e) OX=169963 GN=glyS PE=3 SV=1	42	31	196	3	688	78.5	4.94	583.86	99.9	101.8	99.5	99.5	99.7	99.6
A0A0H3GFS8	Uncharacterized protein OS=Listeria monocytogenes serotype 1/2a (strain 10403S) OX=393133 GN=LMRG_00542 PE=4 SV=1	51	30	226	30	623	71.5	5.73	548.2	102	101.1	102	98.3	98.7	97.9
Q8Y557	Foldase protein PrsA 2 OS=Listeria monocytogenes serovar 1/2a (strain ATCC BAA-679 / EGD-e) OX=169963 GN=prsA2 PE=3 SV=1	72	21	230	9	293	32.7	5.94	751.05	101.4	97.3	101.1	99.5	100.4	100.3
A0A2A5UD15	DNA topoisomerase 4 subunit A OS=Listeria monocytogenes OX=1639 GN=parC PE=3 SV=1	43	34	207	33	819	92.1	6.38	544.45	101.3	102.9	102.4	98.5	97.6	97.2
A0A0E1R6X2	Probable manganese-dependent inorganic pyrophosphatase OS=Listeria monocytogenes serotype 4b str. LL195 OX=1230340 GN=ppaC PE=3 SV=1	58	21	218	1	320	35.2	5.02	659.06	100.2	97.7	100.3	100.4	100.9	100.6
A0A0H3G985	Bifunctional protein GlmU OS=Listeria monocytogenes serotype 1/2a (strain 10403S) OX=393133 GN=glmU PE=3 SV=1	71	25	199	8	457	49.8	6.35	610.03	104	103.3	103.8	95.8	96.3	96.7
Q8Y7G2	Proline--tRNA ligase OS=Listeria monocytogenes serovar 1/2a (strain ATCC BAA-679 / EGD-e) OX=169963 GN=proS PE=3 SV=1	49	22	213	22	568	63.3	4.91	660.68	100.5	101	100.6	100.3	98.4	99.2
A0A0E1R360	PTS system mannose-specific EIIAB component OS=Listeria monocytogenes serotype 4b str. LL195 OX=1230340 GN=manX PE=4 SV=1	59	17	286	17	321	35	5.48	882.87	96.2	94.4	96.4	104.3	104.6	104.1
A0A1D2IZ71	Uncharacterized protein OS=Listeria monocytogenes OX=1639 GN=BB664_03680 PE=4 SV=1	54	22	176	22	552	59.3	4.63	507.49	102.1	102.5	101.2	98.2	98.6	97.4
Q8Y4U6	FruA protein OS=Listeria monocytogenes serovar 1/2a (strain ATCC BAA-679 / EGD-e) OX=169963 GN=fruA PE=4 SV=1	31	15	286	15	632	66.2	6	939.97	107.1	103.7	107.5	93.2	94.5	93.9
A0A0E0USX2	UPF0365 protein LMM7_0418 OS=Listeria monocytogenes serotype 4a (strain M7) OX=1030009 GN=LMM7_0418 PE=3 SV=1	66	17	161	17	314	33.6	5.05	565.33	95.6	96.8	97.2	104.5	103.5	102.5
A0A0E1R865	ATP-dependent 6-phosphofructokinase OS=Listeria monocytogenes serotype 4b str. LL195 OX=1230340 GN=pfkA PE=3 SV=1	69	21	386	21	328	35.4	5.72	1119.86	100.5	101.8	100.6	98.9	99.4	98.8
A0A1C7PUP6	2-oxoisovalerate dehydrogenase OS=Listeria monocytogenes OX=1639 GN=BB664_10845 PE=4 SV=1	53	18	241	18	327	35.7	4.93	728.26	98.8	98.9	99.5	101	101.4	100.5
A0A1D2J0Y9	DNA topoisomerase 3 OS=Listeria monocytogenes OX=1639 GN=topB PE=3 SV=1	47	35	197	35	717	81.5	9.47	466.13	102.3	105.5	102.2	97.2	96.7	96.1
A0A1E8EM11	Probable manganese-dependent inorganic pyrophosphatase OS=Listeria monocytogenes OX=1639 GN=ppaC PE=3 SV=1	60	21	216	1	308	33.7	4.74	610.03	92.4	165.2	86.1	84.5	78.8	93
Q7BSI9	DNA gyrase subunit A OS=Listeria monocytogenes OX=1639 GN=gyrA PE=3 SV=1	42	36	220	35	842	94.7	5.41	435.75	100.2	101.9	100.3	99.8	98.9	98.9
A0A1D2IWC9	Phenylalanine--tRNA ligase beta subunit OS=Listeria monocytogenes OX=1639 GN=pheT PE=3 SV=1	39	31	217	30	802	88	5.16	557.36	103.8	102.1	104.3	96.6	97.5	95.7
A0A1E8EM80	Glycine--tRNA ligase beta subunit OS=Listeria monocytogenes OX=1639 GN=glyS PE=3 SV=1	41	29	185	1	688	78.3	4.96	554.6	95.7	100.1	99.6	95.5	106.5	102.5
Q8Y5V1	Phosphopentomutase OS=Listeria monocytogenes serovar 1/2a (strain ATCC BAA-679 / EGD-e) OX=169963 GN=deoB PE=3 SV=1	61	23	221	23	394	43.7	5.02	642.7	101	99.9	100.8	99.8	99.1	99.5
A0A0E0UZX3	UvrABC system protein A OS=Listeria monocytogenes serotype 4a (strain M7) OX=1030009 GN=uvrA PE=3 SV=1	39	35	165	35	956	106.5	6.61	428	99.5	101.1	100.1	100.2	100.2	98.9
A0A2A5UYG3	Fe-S cluster assembly protein SufD OS=Listeria monocytogenes OX=1639 GN=sufD PE=4 SV=1	47	19	236	19	433	48.1	5.82	731.9	99	97.6	99.3	100.8	102.5	100.8
A0A0E1R3K4	50S ribosomal protein L1 OS=Listeria monocytogenes serotype 4b str. LL195 OX=1230340 GN=rplA PE=3 SV=1	65	19	740	18	229	24.5	9.32	1849.06	103	105.9	103.2	95.7	95.5	96.7
A0A171JTI8	Uncharacterized protein OS=Listeria monocytogenes 36-25-1 OX=1380708 GN=lpeA PE=3 SV=1	47	19	322	3	310	34.4	5.63	753.82	88.3	85.9	87.6	112.3	113	112.8
Q8Y6V3	Lmo1578 protein OS=Listeria monocytogenes serovar 1/2a (strain ATCC BAA-679 / EGD-e) OX=169963 GN=lmo1578 PE=4 SV=1	64	21	219	21	365	40.3	5	630.75	97.5	96.8	97	103.3	102.8	102.6
A0ALX4	Pyridine nucleotide-disulfide oxidoreductase family protein OS=Listeria welshimeri serovar 6b (strain ATCC 35897 / DSM 20650 / SLCC5334) OX=386043 GN=lwe2588 PE=4 SV=1	21	18	261	1	628	70.3	7.77	767.12	101.6	100.1	104.2	103.7	97.7	92.8
A0A0B8QTA6	Aminopeptidase OS=Listeria monocytogenes OX=1639 GN=CDR86_03430 PE=4 SV=1	70	23	168	23	370	41	4.82	523.68	102.9	102.1	102.4	97.7	98	96.9
A0A0E1RDW8	Signal recognition particle protein OS=Listeria monocytogenes serotype 4b str. LL195 OX=1230340 GN=ffh PE=3 SV=1	60	26	237	1	451	49.8	9.19	633.17	102.4	101.2	101.8	98.1	98.2	98.3
A0A241STI4	30S ribosomal protein S19 OS=Listeria monocytogenes serotype 1/2b str. 10-0811 OX=1196164 GN=rpsS PE=3 SV=1	67	11	504	11	106	12	9.95	1204.64	105.6	105.5	104	95.5	94.4	95
A0A2A5U8E3	Signal recognition particle protein OS=Listeria monocytogenes OX=1639 GN=ffh PE=3 SV=1	60	26	237	1	450	49.7	9.11	635.9	98.1	111.7	95.6	109.8	94.1	90.7
A0A1D2J079	Oligoendopeptidase F OS=Listeria monocytogenes OX=1639 GN=pepF PE=3 SV=1	44	26	208	26	601	68.6	4.96	582.77	101.3	102.7	101.6	98	98.3	98.1
A0A0E0UVZ3	Ribonuclease J OS=Listeria monocytogenes serotype 4a (strain M7) OX=1030009 GN=rnj PE=3 SV=1	48	22	224	21	555	61.9	6.15	616.32	95.3	94.9	96	104.8	104.9	104.1
Q8Y610	PbpA protein OS=Listeria monocytogenes serovar 1/2a (strain ATCC BAA-679 / EGD-e) OX=169963 GN=pbpA PE=4 SV=1	40	36	180	36	827	90.8	8.7	441.16	103.8	104.1	104.7	96.9	95.9	94.5
A0A2P7JQI0	Site-specific DNA-methyltransferase OS=Listeria monocytogenes OX=1639 GN=C7K12_06155 PE=4 SV=1	40	24	164	24	610	69.7	5.02	421.82	102.3	100.7	101.9	98.3	98.7	98.1
A0A1D2IQR4	Threonine--tRNA ligase OS=Listeria monocytogenes OX=1639 GN=thrS PE=3 SV=1	45	25	202	25	640	73.2	5.35	520.68	100.4	101.7	101.3	99.7	98	98.9
A0A1E7E0R3	Acetolactate synthase large subunit OS=Listeria monocytogenes OX=1639 GN=AJL08_03425 PE=3 SV=1	48	21	186	1	565	61.5	5.62	507.93	107.3	101.8	110.9	93.5	96	90.4
A0A1D2IQ18	Transcription termination/antitermination protein NusA OS=Listeria monocytogenes OX=1639 GN=nusA PE=3 SV=1	54	15	182	15	372	41.7	4.87	639.74	100.6	103.1	102.6	97.6	98.7	97.4
A0A1D2INI1	Bifunctional hydroxymethylpyrimidine kinase/phosphomethylpyrimidine kinase OS=Listeria monocytogenes OX=1639 GN=thiD PE=4 SV=1	65	19	198	19	271	28.8	5.4	602.2	103	100	103.2	97.6	98.5	97.7
A0A2P7HS94	Cadmium-translocating P-type ATPase OS=Listeria monocytogenes OX=1639 GN=cadA PE=4 SV=1	37	19	200	19	627	68.2	4.83	551.01	98.3	98.8	99.7	101.1	101.9	100.2
A0A0H3GH60	Ribose-phosphate pyrophosphokinase OS=Listeria monocytogenes serotype 1/2a (strain 10403S) OX=393133 GN=prs PE=3 SV=1	68	21	285	19	318	35	6.19	842.86	104.2	102.6	104.2	96.4	96.5	96.2
A0A1D2IQY2	Septation ring formation regulator EzrA OS=Listeria monocytogenes OX=1639 GN=ezrA PE=3 SV=1	48	28	162	28	571	66.5	4.98	435.96	98.4	100.1	98.6	101.6	101.1	100.2
Q8YAB1	Cysteine--tRNA ligase OS=Listeria monocytogenes serovar 1/2a (strain ATCC BAA-679 / EGD-e) OX=169963 GN=cysS PE=3 SV=1	55	21	200	21	471	54.3	5.07	584.25	98.6	97.8	99.9	101.4	101.2	101
A0A1E8EIH2	DNA gyrase subunit B OS=Listeria monocytogenes OX=1639 GN=gyrB PE=3 SV=1	41	25	192	20	646	72.8	5.5	496.17	102.3	103.5	102.6	97.3	97.1	97.2
A0A0H3GBG4	D-alanine--D-alanyl carrier protein ligase OS=Listeria monocytogenes serotype 1/2a (strain 10403S) OX=393133 GN=dltA PE=3 SV=1	39	23	171	23	515	58.2	5.17	482.14	109.1	108.2	107.8	91.3	91.8	91.8
A0A2A6A1S0	Oxidoreductase OS=Listeria monocytogenes OX=1639 GN=CDR86_15765 PE=4 SV=1	48	20	273	20	454	49.7	4.94	879.17	103.3	101.8	103.5	97	97.2	97.2
A0A0H3GMC5	Peptide/nickel transport system ATP-binding protein OS=Listeria monocytogenes serotype 1/2a (strain 10403S) OX=393133 GN=LMRG_01639 PE=3 SV=1	55	17	210	17	358	39.6	6.13	617.83	102.7	101.9	102.9	97.7	98.1	96.7
A0A2H4RXM6	tRNA uridine 5-carboxymethylaminomethyl modification enzyme MnmG OS=Listeria monocytogenes OX=1639 GN=mnmG PE=3 SV=1	52	34	162	34	632	70.5	5.5	429.86	103.7	103.7	103.4	96.7	96.7	95.8
A0A1D2J214	Glutamyl-tRNA(Gln) amidotransferase subunit A OS=Listeria monocytogenes OX=1639 GN=gatA PE=3 SV=1	41	18	193	18	483	52.3	5.05	536.35	99.2	99.7	98.7	100.2	100.9	101.4
A0A0F2EH58	50S ribosomal protein L6 OS=Listeria monocytogenes OX=1639 GN=rplF PE=3 SV=1	67	13	555	13	178	19.4	9.74	1690.54	104.2	104.9	103.7	95.9	95.4	95.9
A0A097B8F7	30S ribosomal protein S3 OS=Listeria ivanovii subsp. londoniensis OX=202752 GN=rpsC PE=3 SV=1	67	22	609	22	218	24.5	9.74	1591.09	104.3	105.5	104.2	94.8	95.4	95.7
A0A1D2IQI8	Histidine--tRNA ligase OS=Listeria monocytogenes OX=1639 GN=hisS PE=3 SV=1	56	21	187	21	425	48.4	5.36	579.07	100.9	100.5	100.2	99.9	100	98.6
A0A2A5U900	Manganese-binding lipoprotein MntA OS=Listeria monocytogenes OX=1639 GN=A7N65_07760 PE=3 SV=1	46	17	311	1	310	34.4	5.52	717.31	91.5	86.4	91.9	111.8	109	109.4
A0A0E0UUA7	Uncharacterized protein OS=Listeria monocytogenes serotype 4a (strain M7) OX=1030009 GN=LMM7_0931 PE=4 SV=1	44	32	177	31	725	81.5	5.73	422.46	99.5	101.9	99.6	100.4	99.8	98.8
A0A2A6A4G5	Ribonuclease R OS=Listeria monocytogenes OX=1639 GN=rnr PE=3 SV=1	38	29	146	29	793	90.5	6.05	413.07	97	100.5	96.8	102.7	100.6	102.4
A0A241SSV9	Peptide/nickel transport system ATP-binding protein OS=Listeria monocytogenes serotype 1/2b str. 10-0811 OX=1196164 GN=A410_2350 PE=3 SV=1	53	20	229	20	322	36.6	7.36	640.73	102.6	100.9	102.8	97.6	98.1	98
A0A1E8EUC9	Thioredoxin reductase OS=Listeria monocytogenes OX=1639 GN=AF973_09035 PE=3 SV=1	66	19	193	19	319	34.2	4.91	545.42	103.1	101.4	103.2	97.4	97.6	97.3
A0A0H3GI25	Glutamate dehydrogenase OS=Listeria monocytogenes serotype 1/2a (strain 10403S) OX=393133 GN=LMRG_00242 PE=3 SV=1	50	21	203	21	458	49.2	5.76	600.82	102	101.3	102.8	98.2	97.9	97.8
O50272	Autolysin OS=Listeria monocytogenes OX=1639 GN=ami PE=4 SV=1	47	28	220	28	917	102.3	9.6	557.88	103.9	101.7	103	97.6	97	96.7
Q8Y4I3	Triosephosphate isomerase 1 OS=Listeria monocytogenes serovar 1/2a (strain ATCC BAA-679 / EGD-e) OX=169963 GN=tpiA1 PE=3 SV=1	56	13	257	13	251	26.9	4.83	813.77	96.1	99.1	98.7	102.6	101.4	102
Q8Y437	FAD:protein FMN transferase OS=Listeria monocytogenes serovar 1/2a (strain ATCC BAA-679 / EGD-e) OX=169963 GN=lmo2636 PE=3 SV=1	67	21	155	21	360	39.8	5.48	384.6	102	101.3	101.7	98.5	98.4	98.1
A0A1D2IZA2	Aminotransferase OS=Listeria monocytogenes OX=1639 GN=BB664_04095 PE=3 SV=1	59	19	153	8	393	43.3	5.53	490.18	98.3	107.3	98.2	99.2	98.6	98.5
Q7AP78	Protein DltD OS=Listeria monocytogenes serovar 1/2a (strain ATCC BAA-679 / EGD-e) OX=169963 GN=dltD PE=3 SV=1	54	22	154	22	424	48.5	8.98	409.7	102.2	101.6	101.8	97.9	98.6	98
A0A0E0URT4	Adenylosuccinate synthetase OS=Listeria monocytogenes serotype 4a (strain M7) OX=1030009 GN=purA PE=3 SV=1	45	20	168	18	430	47.6	5.86	487.59	101.2	102.5	102	100	97.3	97
A0A0E1R5C5	Tagatose 1,6-diphosphate aldolase OS=Listeria monocytogenes serotype 4b str. LL195 OX=1230340 GN=lacD PE=3 SV=1	68	23	227	23	340	37.9	5.1	599.72	88.1	86.6	87.9	112.3	112.8	112.2
A0A0H3GG59	Endonuclease MutS2 OS=Listeria monocytogenes serotype 1/2a (strain 10403S) OX=393133 GN=mutS2 PE=3 SV=1	35	26	127	26	785	86.7	5.9	306.4	101.4	100.2	101.2	99.8	99.1	98.3
A0A0H3GH47	Peptidase T OS=Listeria monocytogenes serotype 1/2a (strain 10403S) OX=393133 GN=pepT PE=3 SV=1	60	23	164	23	410	45.8	5.06	432.62	93.5	93.7	93.8	107	106.3	105.6
A0A0B8R1K4	Ribonuclease Y OS=Listeria monocytogenes OX=1639 GN=rny PE=3 SV=1	38	25	216	25	528	59.1	5.57	543.99	98.6	102	98.2	101.3	99.5	100.4
A0A2A5UR64	Aconitate hydratase OS=Listeria monocytogenes OX=1639 GN=acnA PE=3 SV=1	27	27	167	27	900	98.2	5	408.83	103.5	104.5	105	96	96	94.9
A0A0E0UXD9	Asparagine--tRNA ligase OS=Listeria monocytogenes serotype 4a (strain M7) OX=1030009 GN=asnC PE=3 SV=1	46	18	245	18	430	48.9	5.12	679.49	99.6	100.7	99.5	100.8	99.6	99.8
A0A0H3GGT1	Uncharacterized protein OS=Listeria monocytogenes serotype 1/2a (strain 10403S) OX=393133 GN=LMRG_00883 PE=4 SV=1	41	20	196	18	533	60.2	5.14	525.69	105.3	104.4	105	95.4	95	94.8
A0A0B8RCL1	Uncharacterized protein OS=Listeria monocytogenes OX=1639 GN=LmNIHS28_00454 PE=4 SV=1	49	17	162	17	286	34.3	5.3	471.12	89.9	90.7	90.2	111.3	108.3	109.6
A0A1D2IQ60	Glucokinase OS=Listeria monocytogenes OX=1639 GN=BB664_11015 PE=4 SV=1	55	16	165	16	322	33.7	4.83	431.88	102.7	99.9	103.2	97.6	99.1	97.5
A0A146GPS5	Catabolite control protein A OS=Listeria monocytogenes OX=1639 GN=SAMD00023518_00796 PE=4 SV=1	55	17	194	17	361	40.1	5.54	525.28	99.2	99.3	99.2	101	100.7	100.6
A0A1D2IX35	Enoyl-[acyl-carrier-protein] reductase [NADH] OS=Listeria monocytogenes OX=1639 GN=BB664_13055 PE=3 SV=1	63	14	203	14	262	28.3	5.67	607.05	102.1	99.9	102.2	98.5	98.9	98.4
A0A0E1Y5S8	Glycerol-3-phosphate dehydrogenase OS=Listeria monocytogenes FSL F2-208 OX=702458 GN=NT04LM_2029 PE=3 SV=1	46	24	140	5	568	64.3	7.06	326.9	94.8	95.6	96.1	105.8	104.4	103.3
A0A0E1R7C7	Phosphate acyltransferase OS=Listeria monocytogenes serotype 4b str. LL195 OX=1230340 GN=plsX PE=3 SV=1	62	18	164	18	338	36.5	7.42	446.96	103.1	103.6	104.1	97	96.6	95.6
G2K045	Chaperone protein DnaJ OS=Listeria monocytogenes serotype 1/2a (strain 10403S) OX=393133 GN=dnaJ PE=3 SV=1	39	20	213	20	377	41.1	7.88	457.56	99.6	100.6	100.1	101.2	98.5	100
A0A1D2IQ90	DNA polymerase III PolC-type OS=Listeria monocytogenes OX=1639 GN=polC PE=3 SV=1	22	33	153	6	1444	162.6	5.4	329.15	101.4	104.3	101.8	98.5	97.5	96.5
A0A0H3GE90	6-phosphogluconolactonase OS=Listeria monocytogenes serotype 1/2a (strain 10403S) OX=393133 GN=LMRG_00240 PE=4 SV=1	41	17	221	17	346	37.3	5.44	622.25	97.6	96.4	97.3	102.5	103.2	103
A0A0H3G8W8	50S ribosomal protein L7/L12 OS=Listeria monocytogenes serotype 1/2a (strain 10403S) OX=393133 GN=rplL PE=3 SV=1	91	12	717	6	120	12.5	4.55	2197.39	103.7	108.7	103.2	93.6	94.4	96.5
A0A146GWJ6	Uncharacterized protein OS=Listeria monocytogenes OX=1639 GN=SAMD00023518_00973 PE=4 SV=1	54	13	164	13	213	24.6	4.93	448.41	103.9	104.4	104.4	95.2	96.2	95.9
C1L2Z8	Chromosomal replication initiator protein DnaA OS=Listeria monocytogenes serotype 4b (strain CLIP80459) OX=568819 GN=dnaA PE=3 SV=1	52	20	111	20	451	51.3	6.09	316.1	99.9	101	99	100.3	100.5	99.3
A0A0D8X7E4	GTPase Obg OS=Listeria monocytogenes OX=1639 GN=obg PE=3 SV=1	52	20	166	20	429	47.1	5.25	435.46	100.8	100.9	102.2	98.3	99.6	98.1
A0A0E1R9S5	D-alanyl-D-alanine carboxypeptidase dacA OS=Listeria monocytogenes serotype 4b str. LL195 OX=1230340 GN=dacA PE=3 SV=1	48	23	131	8	455	49.1	6.1	312.11	104.7	100.9	104.7	96.7	96.7	96.3
A0A0H3GD65	Leucine--tRNA ligase OS=Listeria monocytogenes serotype 1/2a (strain 10403S) OX=393133 GN=leuS PE=3 SV=1	29	25	154	25	806	92.1	5.16	363.15	100.2	102.8	100.3	99	98.8	98.9
A0A241SNG8	Glucose-1-phosphate thymidylyltransferase OS=Listeria monocytogenes serotype 1/2b str. 10-0811 OX=1196164 GN=A410_1139 PE=3 SV=1	48	14	177	14	288	32.2	4.97	431.66	101	98.9	101.8	99.4	100	99
A0A0E1R7W3	Septum site-determining protein DivIVA OS=Listeria monocytogenes serotype 4b str. LL195 OX=1230340 GN=divIVA PE=4 SV=1	62	13	221	13	180	20.9	4.77	632.04	98.7	96.4	98.8	102.2	102.4	101.4
A0A0E0UYW9	UvrABC system protein B OS=Listeria monocytogenes serotype 4a (strain M7) OX=1030009 GN=uvrB PE=3 SV=1	37	31	171	31	658	75.5	5.41	404.31	97.4	100	97	103.3	101.1	101
Q8Y651	Manganese transport system ATP-binding protein MntB OS=Listeria monocytogenes serovar 1/2a (strain ATCC BAA-679 / EGD-e) OX=169963 GN=mntB PE=3 SV=1	51	11	135	11	240	26.5	9.13	517.83	92.6	92.6	93.7	107.3	106.7	107.1
A0A0H3GC92	Methylenetetrahydrofolate--tRNA-(uracil-5-)-methyltransferase TrmFO OS=Listeria monocytogenes serotype 1/2a (strain 10403S) OX=393133 GN=trmFO PE=3 SV=1	44	16	100	7	434	47.9	5.47	313.66	98	101.4	99	102.8	100.5	98.3
A0A1D2IQD1	Carnitine transport ATP-binding protein OpuCA OS=Listeria monocytogenes OX=1639 GN=BB664_10570 PE=4 SV=1	52	20	109	20	397	45.2	5.16	289.6	90.7	88.6	89.5	110	111.5	109.8
A0A1D2J1P7	Acyl--CoA ligase OS=Listeria monocytogenes OX=1639 GN=BB664_01940 PE=4 SV=1	45	26	204	26	525	59.1	5.8	449.12	97.7	98.6	96.9	103.1	102.7	101.1
A0A171JTK6	Lipoate--protein ligase OS=Listeria monocytogenes 36-25-1 OX=1380708 GN=lplA1 PE=4 SV=1	60	26	198	26	331	37.9	5.12	459.05	99.5	99.1	98.9	100.9	100.7	100.9
A0A0H3GAX9	Uncharacterized protein OS=Listeria monocytogenes serotype 1/2a (strain 10403S) OX=393133 GN=LMRG_00479 PE=4 SV=1	57	17	167	17	217	24.1	4.75	461.98	104.3	102.1	104.8	96.4	96.5	96
A0A1D2IZH0	Formate--tetrahydrofolate ligase OS=Listeria monocytogenes OX=1639 GN=fhs PE=3 SV=1	45	22	167	22	560	60	5.6	431.58	96.5	97.9	97.1	103.5	102.5	102.4
A0AF03	Bifunctional protein GlmU OS=Listeria welshimeri serovar 6b (strain ATCC 35897 / DSM 20650 / SLCC5334) OX=386043 GN=glmU PE=3 SV=1	49	17	140	1	457	49.9	6.1	431.98	106.3	102.2	107	94.4	95.8	94.3
A0A0E1R8G9	1,4-dihydroxy-2-naphthoyl-CoA synthase OS=Listeria monocytogenes serotype 4b str. LL195 OX=1230340 GN=menB PE=3 SV=1	68	16	182	1	283	31.3	5.59	581.07	99.8	99.7	99.7	100.9	100.2	99.7
A0A1D2IZI9	Deoxyribose-phosphate aldolase OS=Listeria monocytogenes OX=1639 GN=deoC PE=3 SV=1	70	15	158	15	223	23.5	5.39	454.21	89.5	86.5	89.4	111.4	112.8	110.5
A0A1D2IZN2	UDP-N-acetylmuramoylalanine--D-glutamate ligase OS=Listeria monocytogenes OX=1639 GN=murD PE=3 SV=1	45	16	115	16	455	50.4	5.76	341.1	101.6	100.2	101.2	98.7	99.1	99.3
A0A1D2IQQ0	tRNA-specific 2-thiouridylase MnmA OS=Listeria monocytogenes OX=1639 GN=mnmA PE=3 SV=1	45	17	142	17	371	41.5	5.07	323.81	103.1	101.2	103.3	97.6	97.8	96.8
A0A0E1RDK4	Methionine aminopeptidase OS=Listeria monocytogenes serotype 4b str. LL195 OX=1230340 GN=map PE=3 SV=1	60	11	190	11	262	29	5.52	607.43	100.6	102.4	100.9	101.4	97.4	97.3
A0A1C7PUV1	Aminopeptidase P family protein OS=Listeria monocytogenes OX=1639 GN=BB664_10940 PE=3 SV=1	46	15	139	15	353	39	5.07	419.19	100.2	100.1	100.7	99.8	100.1	99.1
A0A0H3GEV9	NADPH dehydrogenase OS=Listeria monocytogenes serotype 1/2a (strain 10403S) OX=393133 GN=namA PE=3 SV=1	66	20	161	20	338	37	6.7	422.49	99.3	99.9	100.5	100	100.3	100
A0A0B8R0W0	30S ribosomal protein S7 OS=Listeria monocytogenes OX=1639 GN=rpsG PE=3 SV=1	67	13	373	13	162	18.4	10.15	940.46	103.4	103.8	103	96.1	96.5	97.3
A0A1D2IMZ9	Pseudouridine-5'-phosphate glycosidase OS=Listeria monocytogenes OX=1639 GN=psuG PE=3 SV=1	61	18	143	18	303	32.5	4.84	385.23	86.6	87.4	86.3	113.2	113.3	113.2
A0A1D2IR57	UDP-N-acetylmuramate--L-alanine ligase OS=Listeria monocytogenes OX=1639 GN=murC PE=3 SV=1	36	18	160	18	447	50	5.59	495.5	96.5	96.1	96.4	104.5	103.7	102.7
A0A1C7PW55	Inosine 5-monophosphate dehydrogenase OS=Listeria monocytogenes OX=1639 GN=BB664_03295 PE=4 SV=1	51	24	122	24	502	55	5.39	242.37	98.2	101.4	97.1	101.7	100.4	101.2
A0A1E7EA32	1,4-dihydroxy-2-naphthoyl-CoA synthase OS=Listeria monocytogenes OX=1639 GN=menB PE=3 SV=1	71	16	162	1	272	30	5.21	516.61	99.4	99.8	108	94.8	98.8	99.1
A0A0H3GFX7	Uncharacterized protein OS=Listeria monocytogenes serotype 1/2a (strain 10403S) OX=393133 GN=LMRG_01905 PE=4 SV=1	56	15	177	15	252	28.9	7.39	558.59	96.1	93.1	95.7	104.7	105.3	105.1
A0A1C7PUA9	Universal stress protein OS=Listeria monocytogenes OX=1639 GN=BB664_09805 PE=3 SV=1	86	12	177	12	154	16.9	5.1	526.12	93.1	91.4	93.6	106.6	107.4	107.9
A0A0H3G8P6	L-lactate dehydrogenase OS=Listeria monocytogenes serotype 1/2a (strain 10403S) OX=393133 GN=ldh PE=3 SV=1	38	15	293	15	313	34.2	5.54	745.35	95.5	92.5	95.1	104.8	105.4	106.6
A0A0H3GGL2	30S ribosomal protein S4 OS=Listeria monocytogenes serotype 1/2a (strain 10403S) OX=393133 GN=rpsD PE=3 SV=1	75	14	442	14	200	22.7	9.99	1369.02	102.8	102.6	103.6	95.5	97.7	97.8
Q8Y9V5	Lmo0415 protein OS=Listeria monocytogenes serovar 1/2a (strain ATCC BAA-679 / EGD-e) OX=169963 GN=lmo0415 PE=4 SV=1	54	22	119	16	466	52.5	9.47	364.34	100.1	99.7	99.9	99.7	100.7	99.9
A0A0E1R6B3	RNA polymerase sigma factor SigA OS=Listeria monocytogenes serotype 4b str. LL195 OX=1230340 GN=rpoD PE=3 SV=1	43	19	150	19	383	43.3	4.84	450.46	101.1	99	100.2	99.3	100.8	99.6
Q8Y5G0	Pta protein OS=Listeria monocytogenes serovar 1/2a (strain ATCC BAA-679 / EGD-e) OX=169963 GN=pta PE=4 SV=1	59	19	182	19	325	34.4	5.27	494.13	105.3	102.8	105.2	95.8	96	94.9
A0A255C367	Peptide ABC transporter substrate-binding protein OS=Listeria monocytogenes OX=1639 GN=CDR86_12905 PE=4 SV=1	38	21	113	21	553	61.8	5.71	299.78	105.6	103.7	105	93.9	96.9	95
C1KYV5	Uracil phosphoribosyltransferase OS=Listeria monocytogenes serotype 4b (strain CLIP80459) OX=568819 GN=upp PE=3 SV=1	57	10	230	10	209	22.9	6.06	684.63	102.3	103.4	102.5	97.8	97.1	97
A0A1D2J0D0	Glucose-6-phosphate 1-dehydrogenase OS=Listeria monocytogenes OX=1639 GN=zwf PE=3 SV=1	46	24	176	24	491	56.2	5.44	476.45	99.8	109.7	99.1	98.5	96.2	96.6
A0A0E1Y3Q6	Aminopeptidase PepS OS=Listeria monocytogenes FSL F2-208 OX=702458 GN=NT04LM_2565 PE=4 SV=1	36	15	117	15	410	44.9	4.77	382.17	100.1	99.7	99.1	100.1	100.9	100
A0A0B8R732	ATP-dependent protease ATPase subunit HslU OS=Listeria monocytogenes OX=1639 GN=hslU PE=3 SV=1	43	20	153	20	472	53.5	5.62	380.14	98.3	98	99.4	102.4	101.8	100
Q8Y8U6	Lmo0796 protein OS=Listeria monocytogenes serovar 1/2a (strain ATCC BAA-679 / EGD-e) OX=169963 GN=lmo0796 PE=3 SV=1	88	12	152	12	176	19.3	4.84	404.6	83	83	82.7	117.4	116.3	117.6
A0A0H3GFD9	Uncharacterized protein OS=Listeria monocytogenes serotype 1/2a (strain 10403S) OX=393133 GN=LMRG_00541 PE=4 SV=1	21	22	100	22	952	108.8	9.19	278.53	103.5	103.5	104	96.8	96	96.3
A0A1D2IUJ6	tRNA-dihydrouridine synthase OS=Listeria monocytogenes OX=1639 GN=BB664_00470 PE=3 SV=1	64	19	118	19	331	36.8	6.44	326.28	115.2	115.9	113.6	84.8	85.7	84.8
C6ZSA3	3-phosphoshikimate 1-carboxyvinyltransferase OS=Listeria monocytogenes OX=1639 GN=aroE PE=3 SV=1	46	17	96	17	428	46	6.19	257.02	100.5	99.8	99.9	99.9	100.9	99.1
A0A0B8R4C9	Nicotinate phosphoribosyltransferase OS=Listeria monocytogenes OX=1639 GN=LmNIHS28_00818 PE=3 SV=1	44	19	95	19	502	56.9	5.25	265.95	103.2	102.4	101.4	97.7	97.8	97.4
A0A0H3GKB4	Elongation factor 4 OS=Listeria monocytogenes serotype 1/2a (strain 10403S) OX=393133 GN=lepA PE=3 SV=1	46	23	125	23	608	67.8	5.16	314.61	99.4	107.3	101.7	97.2	96.5	97.9
Q8Y5W6	Cytidylate kinase OS=Listeria monocytogenes serovar 1/2a (strain ATCC BAA-679 / EGD-e) OX=169963 GN=cmk PE=3 SV=1	71	17	104	17	224	24.8	6.25	269.47	101.4	99.2	100.9	98.7	100.2	99.7
A0A0H3GJK8	Autolysin OS=Listeria monocytogenes serotype 1/2a (strain 10403S) OX=393133 GN=LMRG_02238 PE=4 SV=1	39	22	173	22	590	63.5	9.73	411.18	101.8	98.4	101.2	98.7	99.7	100.2
A0A0H3GH33	Bifunctional preprotein translocase subunit SecD/SecF OS=Listeria monocytogenes serotype 1/2a (strain 10403S) OX=393133 GN=secD PE=3 SV=1	24	18	97	18	754	82.6	9.35	301.03	100.8	100.2	100.3	100	99.9	98.8
A0A0H3GCX3	Glutamate-1-semialdehyde 2,1-aminomutase OS=Listeria monocytogenes serotype 1/2a (strain 10403S) OX=393133 GN=hemL PE=3 SV=1	36	13	114	13	429	46.5	5.64	357.72	100	102.6	100.8	99.3	99.9	97.4
A0A1C7PXX5	Efem/EfeO family lipoprotein OS=Listeria monocytogenes OX=1639 GN=BB664_08515 PE=4 SV=1	52	19	118	19	386	43.1	4.89	301.24	107.4	105.6	108.2	93	93.3	92.6
Q8Y3X9	Lmo2700 protein OS=Listeria monocytogenes serovar 1/2a (strain ATCC BAA-679 / EGD-e) OX=169963 GN=lmo2700 PE=4 SV=1	70	18	130	18	280	32.6	6.2	385.48	97.3	98.3	97.1	103.1	101.6	102.6
Q8Y6K9	2-succinyl-5-enolpyruvyl-6-hydroxy-3-cyclohexene-1-carboxylate synthase OS=Listeria monocytogenes serovar 1/2a (strain ATCC BAA-679 / EGD-e) OX=169963 GN=menD PE=3 SV=1	46	26	111	26	580	64.6	5.8	299.94	101.9	100.9	102.5	98.8	99.2	96.7
A0A1D2IPQ7	Serine protease OS=Listeria monocytogenes OX=1639 GN=BB664_08880 PE=4 SV=1	39	15	101	2	500	52.8	4.73	313.36	95.2	94.1	94.7	105.5	105.8	104.7
A0A0H3G9K0	Iron complex transport system substrate-binding protein OS=Listeria monocytogenes serotype 1/2a (strain 10403S) OX=393133 GN=LMRG_00223 PE=4 SV=1	55	16	190	15	306	33.5	6.29	523.33	107.4	104	107.8	93.7	94	93.1
Q8Y4P6	Lmo2389 protein OS=Listeria monocytogenes serovar 1/2a (strain ATCC BAA-679 / EGD-e) OX=169963 GN=lmo2389 PE=4 SV=1	41	17	210	17	403	44	6.16	558.91	103.5	102.3	103.3	97.1	97.1	96.7
A0A2A5UBV6	NAD-dependent succinate-semialdehyde dehydrogenase OS=Listeria monocytogenes OX=1639 GN=gabD PE=4 SV=1	38	23	150	23	488	53.1	6.09	335.88	89.3	91	88.8	110.7	109.9	110.4
A0A0E0UVL1	ATP-dependent Clp protease ATP-binding subunit ClpX OS=Listeria monocytogenes serotype 4a (strain M7) OX=1030009 GN=clpX PE=3 SV=1	43	17	200	17	419	46.4	4.82	567.69	99.8	99.2	100.1	100.1	100.5	100.4
A0A2A6A2H9	Endonuclease OS=Listeria monocytogenes OX=1639 GN=CDR86_14455 PE=4 SV=1	46	19	133	19	355	41	4.88	313.47	91.7	92.2	91.9	108.4	108.3	107.5
A0A241SR30	Non-specific DNA-binding protein HU OS=Listeria monocytogenes serotype 1/2b str. 10-0811 OX=1196164 GN=hup PE=3 SV=1	67	8	422	8	91	9.9	9.64	1260.32	94	103	93.4	103.3	100.4	105.8
A0A0B8RH66	ArsR family transcriptional regulator OS=Listeria monocytogenes OX=1639 GN=LmNIHS28_01360 PE=4 SV=1	26	21	85	21	892	101.3	5.25	212.48	101	104.1	102.3	99.5	97.7	95.4
A0A1D2IVA7	Glycerol kinase OS=Listeria monocytogenes OX=1639 GN=glpK PE=3 SV=1	38	20	85	20	497	55.4	5.06	225.05	96.3	94.9	95	105.8	104.6	103.3
A0A0E1R4R4	Transcriptional regulatory protein YycF OS=Listeria monocytogenes serotype 4b str. LL195 OX=1230340 GN=yycF PE=4 SV=1	57	14	173	13	237	27.3	5.06	493.7	99.4	99.3	100.1	100.9	100.6	99.6
A0A1D2IQF9	Acetyl-CoA C-acyltransferase OS=Listeria monocytogenes OX=1639 GN=BB664_10640 PE=3 SV=1	50	16	132	16	389	41.1	5.16	396.33	104	103.8	104.2	96.5	95.5	96
A0A0E1RD86	Tyrosine--tRNA ligase OS=Listeria monocytogenes serotype 4b str. LL195 OX=1230340 GN=tyrS PE=3 SV=1	33	16	148	16	443	50.4	5.87	406.27	103.4	101.8	103.5	97.7	96.8	96.9
A0A1D2J041	Ferrochelatase OS=Listeria monocytogenes OX=1639 GN=hemH PE=3 SV=1	53	12	106	12	309	35.3	5.24	358.44	100.6	100.5	101.9	98.9	99.2	98.8
A0A0H3GBZ8	M16 family metallopeptidase OS=Listeria monocytogenes serotype 1/2a (strain 10403S) OX=393133 GN=LMRG_00845 PE=4 SV=1	54	19	124	19	428	48.7	5.06	284.91	99.3	99.4	99.1	101	100.6	100.6
A0A1D2ITA5	UDP-N-acetylmuramoyl-tripeptide--D-alanyl-D-alanine ligase OS=Listeria monocytogenes OX=1639 GN=murF PE=3 SV=1	41	18	124	18	470	52.1	5.63	306.22	104.7	104.8	103.6	96.4	95.8	94.7
A0A1C7Q2S5	dTDP-4-dehydrorhamnose 3,5-epimerase OS=Listeria monocytogenes OX=1639 GN=rfbC PE=3 SV=1	74	13	174	13	186	21.1	6	464.62	102.4	99.4	102.9	97.7	99.7	97.9
A0A0E1R7A8	Protein AroA(G) OS=Listeria monocytogenes serotype 4b str. LL195 OX=1230340 GN=aroA PE=4 SV=1	36	14	142	14	361	39.7	5.54	401.66	100.9	98.8	101.4	99.7	99.7	99.5
A0A0B8QPJ7	Peptide chain release factor 3 OS=Listeria monocytogenes OX=1639 GN=prfC PE=3 SV=1	41	21	124	21	531	60.5	5.58	359.67	105	104.3	105.5	94.8	96.1	94.3
Q8Y4R2	Lmo2372 protein OS=Listeria monocytogenes serovar 1/2a (strain ATCC BAA-679 / EGD-e) OX=169963 GN=lmo2372 PE=4 SV=1	66	15	165	3	226	24.5	6.13	454.96	102.6	102.6	103.1	97.9	97.3	96.5
A0A0H3GK85	Uncharacterized protein OS=Listeria monocytogenes serotype 1/2a (strain 10403S) OX=393133 GN=LMRG_00890 PE=4 SV=1	34	22	71	22	721	79.9	7.85	201.32	99.2	102.7	99.4	100.1	99.4	99.2
A0A0E1RB21	50S ribosomal protein L4 OS=Listeria monocytogenes serotype 4b str. LL195 OX=1230340 GN=rplD PE=3 SV=1	65	12	418	12	207	22.6	10.02	1137.18	104.2	104.5	103.9	95.2	95.5	96.7
A0A2A5UR55	Isocitrate dehydrogenase [NADP] OS=Listeria monocytogenes OX=1639 GN=A4P56_00695 PE=4 SV=1	40	21	171	21	420	46.2	5.27	459.2	101.6	103.4	101	98.1	98.5	97.3
A0A1E5Z1V6	Serine protease OS=Listeria monocytogenes OX=1639 GN=AJZ74_12190 PE=4 SV=1	37	14	104	1	500	52.9	4.77	309.57	93.7	91.5	96.8	105.9	107.9	104.3
A0A1E7E4U5	DNA polymerase III PolC-type OS=Listeria monocytogenes OX=1639 GN=polC PE=3 SV=1	18	28	130	1	1444	162.8	5.4	272.81	104.1	104.5	103.1	97.9	95.1	95.3
A0A1D2IZ58	Malonyl CoA-acyl carrier protein transacylase OS=Listeria monocytogenes OX=1639 GN=fabD PE=3 SV=1	46	12	137	12	313	32.9	4.86	425.67	103.4	102.6	104	96.9	96.5	96.5
A0A1D2IZN9	Pyrimidine-nucleoside phosphorylase OS=Listeria monocytogenes OX=1639 GN=deoA PE=3 SV=1	44	17	87	17	433	46.1	4.89	255.2	98.5	100.1	97.7	101.1	102.4	100.3
A0A0E1R792	Alanine dehydrogenase OS=Listeria monocytogenes serotype 4b str. LL195 OX=1230340 GN=ald PE=3 SV=1	47	11	103	11	370	39.6	5.41	348.76	91.7	90.6	91	109.7	108.9	108.1
A0A1D2IX73	DUF4115 domain-containing protein OS=Listeria monocytogenes OX=1639 GN=BB664_10735 PE=4 SV=1	43	16	104	16	309	34.2	4.98	297.87	104.1	99.4	103.8	96.4	99.1	97.3
A0A241SPH9	Uncharacterized protein OS=Listeria monocytogenes serotype 1/2b str. 10-0811 OX=1196164 GN=A410_1135 PE=4 SV=1	40	23	134	23	562	65.6	6.35	324.81	103.5	100.6	103.6	97.9	97.8	96.7
A0A0E0UV62	Thioredoxin OS=Listeria monocytogenes serotype 4a (strain M7) OX=1030009 GN=trxA PE=3 SV=1	66	8	250	8	103	11.6	4.41	707.42	100.7	97.9	101	99.8	100.3	100.3
Q8Y677	Lmo1822 protein OS=Listeria monocytogenes serovar 1/2a (strain ATCC BAA-679 / EGD-e) OX=169963 GN=lmo1822 PE=3 SV=1	41	17	97	17	444	49.9	6.76	254.57	99.9	102.3	100.4	99.9	98.9	98.8
A0A1D2IZ12	Serine/threonine protein kinase OS=Listeria monocytogenes OX=1639 GN=BB664_03710 PE=4 SV=1	29	17	101	17	655	72.1	5.35	263.29	99.3	98.4	99.6	101.4	101.6	99.8
Q8Y3T4	Serine--tRNA ligase OS=Listeria monocytogenes serovar 1/2a (strain ATCC BAA-679 / EGD-e) OX=169963 GN=serS PE=3 SV=1	40	16	114	4	427	49	5.36	369.07	103.7	100.5	102.7	98	97.9	97.3
A0A1C7PUD7	L-lactate dehydrogenase OS=Listeria monocytogenes OX=1639 GN=ldh PE=3 SV=1	41	12	117	1	311	33.7	5.57	338.29	101.4	98.3	100.5	100.2	100.1	99.4
A0ALM4	Serine hydroxymethyltransferase OS=Listeria welshimeri serovar 6b (strain ATCC 35897 / DSM 20650 / SLCC5334) OX=386043 GN=glyA PE=3 SV=1	42	17	165	16	413	45.2	5.9	413.18	100.1	102.6	100.1	99.2	99.3	98.8
Q8Y8E2	Listeria epitope LemA OS=Listeria monocytogenes serovar 1/2a (strain ATCC BAA-679 / EGD-e) OX=169963 GN=lemA PE=4 SV=1	63	12	143	12	185	21.2	7.49	418.4	93.6	94.9	91.5	108.8	104.5	106.7
A0A1D2IUB6	Adenylosuccinate lyase OS=Listeria monocytogenes OX=1639 GN=BB664_01190 PE=3 SV=1	51	22	106	22	430	49.1	5.74	254.56	99.5	104.3	99.3	99.2	98.2	99.3
A0A1E7E931	Catalase OS=Listeria monocytogenes OX=1639 GN=AJL15_03690 PE=3 SV=1	36	18	250	1	488	55.9	5.53	548.34	137.7	103.8	71.9	109	87.3	90.4
A0A0E1R9E6	50S ribosomal protein L16 OS=Listeria monocytogenes serotype 4b str. LL195 OX=1230340 GN=rplP PE=3 SV=1	47	9	341	9	146	16.4	10.54	1046.94	104.7	104	105.2	94.5	96.2	95.4
Q8Y5V2	Purine nucleoside phosphorylase OS=Listeria monocytogenes serovar 1/2a (strain ATCC BAA-679 / EGD-e) OX=169963 GN=pnp PE=3 SV=1	51	10	120	10	272	29.5	4.94	340.81	98.5	97.3	98.1	102.6	102.2	101.4
A0A0H3GIC5	Metal-dependent carboxypeptidase OS=Listeria monocytogenes serotype 1/2a (strain 10403S) OX=393133 GN=LMRG_01033 PE=3 SV=1	39	18	132	18	502	57.3	4.82	374.59	98.6	100.3	98.7	100.8	100.8	100.7
Q8YAC4	33 kDa chaperonin OS=Listeria monocytogenes serovar 1/2a (strain ATCC BAA-679 / EGD-e) OX=169963 GN=hslO PE=3 SV=1	54	14	117	14	294	31.9	4.67	356.2	102.9	107	103.2	95.5	96.2	95.1
A0A0E1Y3B4	Phosphoglucosamine mutase OS=Listeria monocytogenes FSL F2-208 OX=702458 GN=glmM PE=3 SV=1	39	15	148	15	450	48.4	4.84	418.95	99.5	100	100.3	100.7	99.6	99.9
A0A0D8X1S4	Transcription elongation factor GreA OS=Listeria monocytogenes OX=1639 GN=greA PE=3 SV=1	58	11	209	11	160	17.5	4.67	496.46	101.3	100.4	101.4	98.5	99.2	99.2
A0A0B8RHZ0	Aspartate-semialdehyde dehydrogenase OS=Listeria monocytogenes OX=1639 GN=asd PE=3 SV=1	41	17	125	10	347	37.7	5.6	348.08	98.1	96.6	98.6	102.8	102.2	101.8
A0A0B8R5T1	Ribosome-binding ATPase YchF OS=Listeria monocytogenes OX=1639 GN=ychF PE=3 SV=1	42	13	97	13	382	42.6	5.05	303.97	105.3	101.9	105.9	95.1	95.9	95.9
A0A1C7PTL2	LytR family transcriptional regulator OS=Listeria monocytogenes OX=1639 GN=BB718_01875 PE=4 SV=1	55	16	92	16	352	39.1	5.85	275.06	103.3	102.9	102.4	97	97	97.4
Q8Y4A8	Peptide chain release factor 1 OS=Listeria monocytogenes serovar 1/2a (strain ATCC BAA-679 / EGD-e) OX=169963 GN=prfA PE=3 SV=1	50	19	140	19	358	40.7	5.01	383.57	102.1	102.9	101.4	98.4	97.9	97.3
A0A0E1R8Z3	30S ribosomal protein S10 OS=Listeria monocytogenes serotype 4b str. LL195 OX=1230340 GN=rpsJ PE=3 SV=1	59	10	246	10	125	14.3	9.94	723.32	103.1	102.7	104.3	97.4	95.7	96.8
A0A1D2INK3	Pyruvate oxidase OS=Listeria monocytogenes OX=1639 GN=BB664_06730 PE=3 SV=1	35	15	96	15	576	62.8	5.02	266.31	86.5	89.3	84.8	114.8	113.4	111.2
A0A0E1Y4R0	DNA protection during starvation protein 2 OS=Listeria monocytogenes FSL F2-208 OX=702458 GN=NT04LM_1565 PE=3 SV=1	79	9	272	1	156	18	4.93	915.53	86.9	84.3	86.6	113.3	114.5	114.4
Q8Y8V7	Lmo0785 protein OS=Listeria monocytogenes serovar 1/2a (strain ATCC BAA-679 / EGD-e) OX=169963 GN=lmo0785 PE=4 SV=1	27	22	93	22	938	106.4	5.2	266.26	98.6	101.3	98.2	101.5	100.3	100.1
A0A0H3GBQ7	Ribitol-5-phosphate cytidylyltransferase OS=Listeria monocytogenes serotype 1/2a (strain 10403S) OX=393133 GN=tarI PE=3 SV=1	67	19	231	19	236	26.7	6.07	595.1	100.7	100.8	101.7	99.2	99	98.6
A0A0H3GMU5	Glutamate decarboxylase OS=Listeria monocytogenes serotype 1/2a (strain 10403S) OX=393133 GN=LMRG_01479 PE=3 SV=1	38	16	109	15	464	53.5	5.22	305.63	50.3	51.6	50.1	151.6	148.5	147.9
Q8Y6S6	Phenylalanine--tRNA ligase beta subunit OS=Listeria monocytogenes serovar 1/2a (strain ATCC BAA-679 / EGD-e) OX=169963 GN=pheT PE=3 SV=1	65	10	144	10	205	22.4	4.88	393.02	96.1	100.8	95.9	102.8	102.5	102
A0A1D2IZU5	Signal recognition particle receptor FtsY OS=Listeria monocytogenes OX=1639 GN=ftsY PE=3 SV=1	41	17	129	17	328	36.4	4.98	358.65	102.7	100.5	102	98.1	98.6	98.1
Q8Y5L9	UDP-N-acetylmuramoyl-L-alanyl-D-glutamate--2,6-diaminopimelate ligase OS=Listeria monocytogenes serovar 1/2a (strain ATCC BAA-679 / EGD-e) OX=169963 GN=murE PE=3 SV=1	38	14	69	14	491	53.7	5.47	212.5	97.3	103.1	100	100.9	99.6	99.1
A0A0U5AP31	30S ribosomal protein S11 OS=Listeria innocua OX=1642 GN=rpsK PE=3 SV=1	43	7	295	7	129	13.8	11.4	1096.48	103.4	102.2	103.6	96.5	97.1	97.2
A0A0H3GC17	Hydroxymethylglutaryl-CoA synthase OS=Listeria monocytogenes serotype 1/2a (strain 10403S) OX=393133 GN=LMRG_00867 PE=4 SV=1	46	14	129	14	388	43.2	5.21	352.04	102.3	103.4	102.8	97.2	98.5	95.9
A0A0H3GGV1	Aspartokinase OS=Listeria monocytogenes serotype 1/2a (strain 10403S) OX=393133 GN=LMRG_00888 PE=3 SV=1	36	11	86	11	403	43.1	6.3	293.41	98.4	97.6	98.8	101.6	101.4	102.2
A0A1D2IZ25	Coenzyme A biosynthesis bifunctional protein CoaBC OS=Listeria monocytogenes OX=1639 GN=coaBC PE=3 SV=1	40	18	113	18	399	43.3	6.55	313.57	101.8	99.8	100.5	99.3	100	98.6
A0A0H3GLH8	Chorismate synthase OS=Listeria monocytogenes serotype 1/2a (strain 10403S) OX=393133 GN=aroC PE=3 SV=1	52	15	117	15	388	42.1	7.08	347.24	102	100.1	101.1	97.7	100.7	98.5
A0A1D2IVJ8	Bifunctional protein FolD OS=Listeria monocytogenes OX=1639 GN=folD PE=3 SV=1	55	15	100	15	284	30.9	5.6	324.33	99.2	100	99.6	100.4	99.6	101.3
A0A0E1RG36	50S ribosomal protein L14 OS=Listeria monocytogenes serotype 4b str. LL195 OX=1230340 GN=rplN PE=3 SV=1	79	16	343	16	122	13.2	9.99	807.78	103.6	100.2	103.5	96.5	97.8	98.4
A0AF50	50S ribosomal protein L7/L12 OS=Listeria welshimeri serovar 6b (strain ATCC 35897 / DSM 20650 / SLCC5334) OX=386043 GN=rplL PE=3 SV=1	88	8	537	2	120	12.5	4.55	1582.22	104.3	99.3	107.2	92.7	100.8	95.7
A0A0E1R9F1	50S ribosomal protein L23 OS=Listeria monocytogenes serotype 4b str. LL195 OX=1230340 GN=rplW PE=3 SV=1	67	11	276	11	95	11	9.58	770.23	105.2	102	105.1	94.7	96.3	96.7
A0A0E0UTK1	Putative 23S rRNA methyltransferase OS=Listeria monocytogenes serotype 4a (strain M7) OX=1030009 GN=rlmB PE=3 SV=1	51	12	136	12	251	28	7.55	389.17	98.2	97.3	97.9	102.4	102	102.2
A0A1C7PYU4	Autolysin OS=Listeria monocytogenes OX=1639 GN=BB718_03030 PE=4 SV=1	29	18	95	18	572	64.1	9.67	257.92	100.8	99.4	101.7	99.3	99.7	99
A0A2P7F277	Restriction endonuclease OS=Listeria monocytogenes OX=1639 GN=C7K12_06160 PE=4 SV=1	24	26	81	26	1040	117.9	6.25	177.09	102.1	101.2	102.9	98.5	98.4	96.9
A0A1D2IVS5	Insulinase family protein OS=Listeria monocytogenes OX=1639 GN=BB664_10750 PE=4 SV=1	33	15	97	15	430	49	5.03	262.37	101.1	101.6	100.8	99.6	99.6	97.3
A0A2A5UUB3	NADH-dependent alcohol dehydrogenase OS=Listeria monocytogenes OX=1639 GN=A4P56_05790 PE=4 SV=1	51	15	89	15	393	43.5	5.2	247.62	90.5	91.4	90.8	108.9	109.9	108.4
A0A0H3GKG6	L-lactate dehydrogenase OS=Listeria monocytogenes serotype 1/2a (strain 10403S) OX=393133 GN=ldh PE=3 SV=1	41	12	105	1	311	33.7	5.44	282.5	100.9	99.7	101	100.1	100	98.3
A0A0H3GGE4	DNA topoisomerase 1 OS=Listeria monocytogenes serotype 1/2a (strain 10403S) OX=393133 GN=topA PE=3 SV=1	34	21	78	21	692	79.4	9.09	199.67	101.8	101	101.8	99.2	98.4	97.7
A0A0H3GDK2	Uncharacterized protein OS=Listeria monocytogenes serotype 1/2a (strain 10403S) OX=393133 GN=LMRG_00135 PE=4 SV=1	41	15	115	15	309	34.1	9.06	343.35	94.3	94.7	94.7	105.5	105.5	105.2
A0A0B8R284	Peptidase M28 OS=Listeria monocytogenes OX=1639 GN=LmNIHS28_01271 PE=3 SV=1	33	13	85	13	357	38.7	6.02	241.52	96	95.3	96.4	104	104.7	103.7
A0A241SQZ6	Translation initiation factor IF-3 OS=Listeria monocytogenes serotype 1/2b str. 10-0811 OX=1196164 GN=infC PE=3 SV=1	50	9	217	9	189	21.9	9.57	750.5	105.1	103	107.2	94.3	95.8	94.7
A0A0B8QUW3	Tellurite resistance protein TelA OS=Listeria monocytogenes OX=1639 GN=LmNIHS28_01023 PE=3 SV=1	44	19	120	19	405	46.1	5.53	292.62	94.7	94.1	93.9	106.7	105.7	104.9
A0A0E0UVQ8	Ribosome-recycling factor OS=Listeria monocytogenes serotype 4a (strain M7) OX=1030009 GN=frr PE=3 SV=1	61	16	249	16	185	20.7	5.3	577.56	101.1	99.8	101.8	99.3	98.7	99.3
A0A1D2IVU3	Dihydrolipoyl dehydrogenase OS=Listeria monocytogenes OX=1639 GN=lpdA PE=3 SV=1	23	15	102	15	475	50.9	5.72	277.56	101.8	102.1	101.6	98.2	98.8	97.4
A0AL57	ABC transporter, ATP-binding protein OS=Listeria welshimeri serovar 6b (strain ATCC 35897 / DSM 20650 / SLCC5334) OX=386043 GN=lwe2321 PE=4 SV=1	59	13	134	1	226	24.5	6.14	394.73	100.8	108	102.2	97.3	98.9	92.7
A0A1E7E7Y1	Serine--tRNA ligase OS=Listeria monocytogenes OX=1639 GN=serS PE=3 SV=1	33	13	98	1	427	49.1	5.26	324.09	107.7	105.5	107.3	96.6	89.5	93.3
A0A1D2IVL4	Acetyl-CoA carboxylase biotin carboxylase subunit OS=Listeria monocytogenes OX=1639 GN=BB664_10925 PE=4 SV=1	36	16	149	14	454	49.9	5.48	419.74	102.1	101.3	101.4	98.9	98.5	97.8
A0A1D2IXE7	D-alanine--D-alanine ligase OS=Listeria monocytogenes OX=1639 GN=ddl PE=3 SV=1	36	13	91	13	370	40.6	4.56	270.62	102.6	99.7	102.2	97.7	99.6	98.2
A0A0H3GJ13	Uncharacterized protein OS=Listeria monocytogenes serotype 1/2a (strain 10403S) OX=393133 GN=LMRG_01761 PE=4 SV=1	42	18	107	18	420	47.3	5.47	292.47	92.1	90.7	92.8	109.3	107.4	107.8
Q8Y5B3	Ribonucleoside-diphosphate reductase subunit beta OS=Listeria monocytogenes serovar 1/2a (strain ATCC BAA-679 / EGD-e) OX=169963 GN=lmo2154 PE=3 SV=1	44	15	152	15	349	40.2	4.81	407.48	96.4	98.8	96	102.1	102.9	103.7
A0A0H3GFJ6	ATP-dependent Clp protease ATP-binding subunit ClpE OS=Listeria monocytogenes serotype 1/2a (strain 10403S) OX=393133 GN=LMRG_02097 PE=3 SV=1	31	22	84	19	724	80.2	5.21	226.18	87.5	90.3	89.1	113.9	109.8	109.4
A0A241SLZ7	50S ribosomal protein L11 OS=Listeria monocytogenes serotype 1/2b str. 10-0811 OX=1196164 GN=rplK PE=3 SV=1	68	10	355	5	141	14.9	9.45	969.7	103.6	103.3	104.1	96.9	95.1	97
A0A1E7E4N3	DNA starvation/stationary phase protection protein OS=Listeria monocytogenes OX=1639 GN=AJL15_11155 PE=3 SV=1	79	9	263	1	156	18	4.96	895.91	91.8	95.3	94.8	102.5	108.2	107.3
Q8Y5Z6	4-hydroxy-tetrahydrodipicolinate reductase OS=Listeria monocytogenes serovar 1/2a (strain ATCC BAA-679 / EGD-e) OX=169963 GN=dapB PE=3 SV=1	53	13	121	10	263	28.9	5.3	349.21	100.7	101.6	101.8	98.9	98.7	98.3
A0A0E0UVA5	2,3,4,5-tetrahydropyridine-2,6-dicarboxylate N-acetyltransferase OS=Listeria monocytogenes serotype 4a (strain M7) OX=1030009 GN=ykuQ PE=3 SV=1	42	10	222	10	236	24.8	5.07	617.94	100	100.3	101	99.4	99.9	99.5
A0A2P5H686	3-oxoacyl-ACP synthase OS=Listeria monocytogenes OX=1639 GN=CXR77_14780 PE=4 SV=1	41	13	165	13	312	34	5.29	462.46	100	96.9	99.6	100.9	101.8	100.8
A0A0H3GB91	Uncharacterized protein OS=Listeria monocytogenes serotype 1/2a (strain 10403S) OX=393133 GN=LMRG_02313 PE=4 SV=1	45	14	94	14	278	31.6	4.93	254.78	102.4	106.2	102.7	96.5	95.9	96.4
A0A1D2J084	Glycerol-3-phosphate dehydrogenase [NAD(P)+] OS=Listeria monocytogenes OX=1639 GN=gpsA PE=3 SV=1	44	14	109	14	338	36.5	5.47	319.04	102.8	103.3	102.9	97.4	97.1	96.5
A0A0E1REA5	GTPase Der OS=Listeria monocytogenes serotype 4b str. LL195 OX=1230340 GN=der PE=3 SV=1	41	14	110	14	446	50.3	5.33	309.2	100.7	101.3	99.4	99.7	99.7	99.3
Q71WG0	30S ribosomal protein S8 OS=Listeria monocytogenes serotype 4b (strain F2365) OX=265669 GN=rpsH PE=3 SV=1	66	12	306	12	132	14.6	9.5	783.99	103.4	107.7	101.6	96.3	93.9	97
A0A2A5U2Z4	DNA topoisomerase 4 subunit B OS=Listeria monocytogenes OX=1639 GN=parE PE=3 SV=1	37	23	111	23	655	72.9	6.52	269.94	102.1	102.3	101.6	98.3	98.5	97.2
A0A1D2IXH1	Carbonic anhydrase OS=Listeria monocytogenes OX=1639 GN=BB664_06290 PE=4 SV=1	49	11	134	11	233	27.2	4.97	405.4	111.2	109.1	111.7	89	89.6	89.4
A0A2A5UWV0	DNA ligase OS=Listeria monocytogenes OX=1639 GN=ligA PE=3 SV=1	29	21	74	21	671	74.8	5.01	172.8	96	100.5	96.9	104.3	102.5	99.8
A0A0H3GKD4	Endolytic murein transglycosylase OS=Listeria monocytogenes serotype 1/2a (strain 10403S) OX=393133 GN=mltG PE=3 SV=1	55	17	110	17	356	40.1	8.34	286.02	104.2	103.9	103.3	95.8	97	95.8
A0A1C7PTK3	UDP-N-acetylglucosamine 1-carboxyvinyltransferase OS=Listeria monocytogenes OX=1639 GN=murA PE=3 SV=1	50	17	85	17	423	45.1	6.47	213.68	103.5	104.7	104.4	95.2	97.1	95.2
A0A1D2IZJ1	Uncharacterized protein OS=Listeria monocytogenes OX=1639 GN=BB664_04220 PE=4 SV=1	42	14	104	14	417	47.7	4.31	254.73	100.9	101	101	99.1	99.9	98.2
A0A0E0UY48	Putative L-serine dehydratase alpha chain OS=Listeria monocytogenes serotype 4a (strain M7) OX=1030009 GN=tdcG PE=4 SV=1	60	14	79	14	296	30.8	4.88	248.85	100.6	102.5	100.9	99.1	98.2	98.7
A0A0H3GG73	UPF0176 protein LMRG_00836 OS=Listeria monocytogenes serotype 1/2a (strain 10403S) OX=393133 GN=LMRG_00836 PE=3 SV=1	59	18	98	18	319	36.3	4.98	219.75	117.4	123.9	115.9	80.5	80.7	81.6
Q8Y834	dTDP-4-dehydrorhamnose reductase OS=Listeria monocytogenes serovar 1/2a (strain ATCC BAA-679 / EGD-e) OX=169963 GN=lmo1084 PE=3 SV=1	50	12	71	12	276	31.2	5.16	222.25	100.4	98.6	101	98.7	101.1	100.2
P0DJL9	D-alanine aminotransferase OS=Listeria monocytogenes serovar 1/2a (strain ATCC BAA-679 / EGD-e) OX=169963 GN=dat PE=3 SV=1	50	14	124	8	289	32.4	5.25	317.52	98.3	102.1	98.6	100.9	100.2	100
A0A1D2ISV3	DUF5068 domain-containing protein OS=Listeria monocytogenes OX=1639 GN=BB664_12560 PE=4 SV=1	55	14	115	14	286	30.8	6.15	336.89	92.1	91.1	92.4	108.1	108.9	107.3
A0AI94	Glycerol-3-phosphate dehydrogenase OS=Listeria welshimeri serovar 6b (strain ATCC 35897 / DSM 20650 / SLCC5334) OX=386043 GN=glpD PE=3 SV=1	39	20	123	1	558	63.3	6.67	246.49	90.1	105.6	106.2	104	99.9	94.1
Q8Y449	Adenylate kinase OS=Listeria monocytogenes serovar 1/2a (strain ATCC BAA-679 / EGD-e) OX=169963 GN=adk PE=3 SV=1	47	13	162	13	215	24.2	5.22	466.8	105.7	103.6	104.8	95	94.9	96
A0A0E1R5S7	GTP-sensing transcriptional pleiotropic repressor CodY OS=Listeria monocytogenes serotype 4b str. LL195 OX=1230340 GN=codY PE=3 SV=1	40	12	155	12	259	28.7	4.93	429.07	100.1	98.2	100	100.3	100.7	100.7
B0FPX0	UDP-N-acetylglucosamine 2-epimerase (Non-hydrolyzing) (Fragment) OS=Listeria monocytogenes OX=1639 GN=CDR86_12745 PE=3 SV=1	48	17	115	17	379	42.2	5.17	286.43	102.3	103.8	102.2	98.4	96.9	96.4
Q8Y6V9	Acetyl-coenzyme A carboxylase carboxyl transferase subunit alpha OS=Listeria monocytogenes serovar 1/2a (strain ATCC BAA-679 / EGD-e) OX=169963 GN=accA PE=3 SV=1	44	12	119	12	318	35.2	5.91	338.59	102.3	107.5	102.7	94.7	97.5	95.3
A0A0E0UY92	Purine nucleoside phosphorylase DeoD-type OS=Listeria monocytogenes serotype 4a (strain M7) OX=1030009 GN=deoD PE=3 SV=1	51	11	88	11	233	25.3	5	247.83	97.8	98.8	98.8	100.8	101.9	101.8
A0A1D2ISP1	Peptidase M28 OS=Listeria monocytogenes OX=1639 GN=BB664_11910 PE=3 SV=1	33	11	104	11	359	38.9	5.33	331.82	101	96.1	100.6	100.3	102.7	99.3
A0A0H3GJ05	Sortase A OS=Listeria monocytogenes serotype 1/2a (strain 10403S) OX=393133 GN=LMRG_02028 PE=4 SV=1	54	10	83	10	222	24.7	6.81	230.81	97.8	101.8	96.7	102.4	100.9	100.4
A0A2A5UDM4	Ribosomal protein L11 methyltransferase OS=Listeria monocytogenes OX=1639 GN=prmA PE=3 SV=1	52	14	78	14	314	34.8	4.53	215.77	101.5	102.1	101.7	98.8	98.2	97.7
A0A0H3GLZ4	ABC transporter OS=Listeria monocytogenes serotype 1/2a (strain 10403S) OX=393133 GN=LMRG_01224 PE=4 SV=1	32	19	74	19	650	74.3	5.2	176.09	102	103.5	102.1	99.5	97.6	95.3
A0A0E1RA32	UPF0342 protein BN389_22560 OS=Listeria monocytogenes serotype 4b str. LL195 OX=1230340 GN=BN389_22560 PE=3 SV=1	78	8	154	1	122	14.1	4.31	474.72	96.4	94.4	96.9	103.6	103.6	105
A0A0E1R8X3	50S ribosomal protein L15 OS=Listeria monocytogenes serotype 4b str. LL195 OX=1230340 GN=rplO PE=3 SV=1	54	9	288	1	149	16.1	10.32	865.12	103.1	101.2	103.6	95	99.6	97.5
A0A1E7E7U5	D-alanyl-D-alanine carboxypeptidase OS=Listeria monocytogenes OX=1639 GN=AJL15_03815 PE=3 SV=1	35	16	88	1	445	48	6.96	192.7	94.6	114.7	96.4	108.5	92.3	93.5
A0A0U5AD56	30S ribosomal protein S5 OS=Listeria monocytogenes OX=1639 GN=rpsE PE=3 SV=1	50	13	387	13	167	17.4	9.6	1046.71	104.9	108.4	105.3	93.6	93.6	94.2
A0A1E5Z204	Acetate--CoA ligase OS=Listeria monocytogenes OX=1639 GN=AJZ74_11955 PE=4 SV=1	35	15	100	15	509	58.2	6.74	247.1	97.1	97.8	97.1	102.2	103.2	102.6
A0A0E0UZF6	50S ribosomal protein L13 OS=Listeria monocytogenes serotype 4a (strain M7) OX=1030009 GN=rplM PE=3 SV=1	72	11	249	11	145	16.2	9.79	773.11	103.7	104.8	102.6	95	96.3	97.6
A0A0H3GES2	Iron complex transport system substrate-binding protein OS=Listeria monocytogenes serotype 1/2a (strain 10403S) OX=393133 GN=LMRG_01817 PE=4 SV=1	46	13	53	13	323	34.4	5.29	155.39	105.6	101.7	105.7	94.9	96.6	95.6
A0A1E7DYI9	PTS mannose family transporter subunit IID OS=Listeria monocytogenes OX=1639 GN=AF973_01755 PE=4 SV=1	26	5	98	5	303	33.4	9.19	378.67	98.8	95.4	98.5	101.4	103.8	102.2
A0A0H3GIZ1	Membrane dipeptidase OS=Listeria monocytogenes serotype 1/2a (strain 10403S) OX=393133 GN=LMRG_01786 PE=4 SV=1	54	18	99	18	308	34.7	5.87	192.08	105.1	101.3	101.5	97.9	97.5	96.7
B8DF87	UPF0342 protein LMHCC_0319 OS=Listeria monocytogenes serotype 4a (strain HCC23) OX=552536 GN=LMHCC_0319 PE=3 SV=1	67	8	149	1	117	13.5	4.45	449.48	99.6	98.8	99.9	101	100.1	100.5
A0A2P7HS74	Copper-translocating P-type ATPase OS=Listeria monocytogenes OX=1639 GN=C7K12_06175 PE=4 SV=1	25	16	92	15	748	79.6	5.36	227.07	98.2	105	96.8	99.5	100.2	100.3
A0A0P6SFW1	50S ribosomal protein L10 OS=Listeria monocytogenes OX=1639 GN=rplJ PE=3 SV=1	87	16	317	16	166	17.7	5.43	875.57	104.5	103	103.7	96.3	95.9	96.6
A0A0E1R7W0	DEAD-box ATP-dependent RNA helicase CshB OS=Listeria monocytogenes serotype 4b str. LL195 OX=1230340 GN=cshB PE=3 SV=1	35	15	100	15	448	51.4	9.8	275.62	97.3	95.7	96.8	102.8	104.2	103.3
A0A1C7PUM2	LACX protein OS=Listeria monocytogenes OX=1639 GN=BB664_11295 PE=4 SV=1	49	14	104	14	290	33.1	4.86	317.24	101.4	101.6	103.1	98.5	98	97.5
A0A0H3GDG1	Iron complex transport system substrate-binding protein OS=Listeria monocytogenes serotype 1/2a (strain 10403S) OX=393133 GN=LMRG_01106 PE=4 SV=1	38	14	83	14	313	34.4	5.21	242.32	107.1	105.9	107.2	93.8	94.3	91.6
A0A1D2IU03	Threonine synthase OS=Listeria monocytogenes OX=1639 GN=BB718_02015 PE=3 SV=1	41	11	75	11	351	36.9	5.44	244.44	98.7	106.2	97.4	99.4	98.5	99.8
Q8Y5H3	Lmo2089 protein OS=Listeria monocytogenes serovar 1/2a (strain ATCC BAA-679 / EGD-e) OX=169963 GN=lmo2089 PE=4 SV=1	45	17	126	17	347	38.4	6.6	320.26	96	94	96.4	104.9	104.1	104.6
A0A0H3GB31	UTP--glucose-1-phosphate uridylyltransferase OS=Listeria monocytogenes serotype 1/2a (strain 10403S) OX=393133 GN=LMRG_00540 PE=3 SV=1	52	10	93	10	290	32.5	5.15	265.02	100.1	99.9	100	100.8	99	100.2
A0A1D2IST6	dTDP-glucose 4,6-dehydratase OS=Listeria monocytogenes OX=1639 GN=rfbB PE=3 SV=1	35	12	181	12	328	36.9	5.34	454.47	101.8	101	101.6	98.8	99.2	97.6
A0A2A5UDC7	Cell division protein FtsK OS=Listeria monocytogenes OX=1639 GN=A7N65_04365 PE=3 SV=1	27	20	72	19	757	83.5	7.42	155.91	100.9	101.1	101.7	100.2	99.6	96.6
A0AK02	Aminotransferase OS=Listeria welshimeri serovar 6b (strain ATCC 35897 / DSM 20650 / SLCC5334) OX=386043 GN=aspB PE=3 SV=1	35	12	103	1	393	43.1	5.41	316.7	107.8	101.6	102.2	94.3	97.3	96.8
Q8Y8P9	Lmo0847 protein OS=Listeria monocytogenes serovar 1/2a (strain ATCC BAA-679 / EGD-e) OX=169963 GN=lmo0847 PE=3 SV=1	29	15	96	15	480	53.3	8.59	238.32	105.6	104.6	105.5	94.5	94.5	95.3
Q8Y6N9	Lmo1645 protein OS=Listeria monocytogenes serovar 1/2a (strain ATCC BAA-679 / EGD-e) OX=169963 GN=lmo1645 PE=4 SV=1	21	21	63	21	1023	116.8	5.27	144.05	100.9	107.4	100.2	97.7	97.7	96.1
A0A0E1Y309	GatB/Yqey domain-containing protein OS=Listeria monocytogenes FSL F2-208 OX=702458 GN=NT04LM_2246 PE=4 SV=1	69	11	127	11	148	16.5	6.25	331.55	100.4	100.8	100.1	100.3	99.5	99
A0A0H3GD49	Methionyl-tRNA formyltransferase OS=Listeria monocytogenes serotype 1/2a (strain 10403S) OX=393133 GN=fmt PE=3 SV=1	57	14	75	14	312	34.1	5.59	229.58	100	99.6	100.8	100.5	100.3	98.8
A0A0H3GEN2	Uncharacterized protein OS=Listeria monocytogenes serotype 1/2a (strain 10403S) OX=393133 GN=LMRG_01675 PE=4 SV=1	29	18	71	4	633	71.4	5.22	186.63	85.7	89.8	86.9	114.5	112.3	110.8
A0A0H3GKH4	Site-determining protein OS=Listeria monocytogenes serotype 1/2a (strain 10403S) OX=393133 GN=LMRG_01426 PE=3 SV=1	51	16	106	16	266	29	5.21	254.48	99	100.3	99.9	99.9	100.7	100.2
A0A1E7E8D7	50S ribosomal protein L15 OS=Listeria monocytogenes OX=1639 GN=rplO PE=3 SV=1	49	10	319	2	146	15.8	10.32	907.52	103.6	105.4	103.7	95.2	95.7	96.4
Q8Y7P2	Lmo1231 protein OS=Listeria monocytogenes serovar 1/2a (strain ATCC BAA-679 / EGD-e) OX=169963 GN=lmo1231 PE=4 SV=1	41	21	95	21	570	64	5.86	223.19	99.1	101.5	98.9	100.2	100.3	99.9
A0A0E0UV93	Phenylalanine--tRNA ligase alpha subunit OS=Listeria monocytogenes serotype 4a (strain M7) OX=1030009 GN=pheS PE=3 SV=1	49	16	98	16	350	39.3	5.26	248.13	103.7	103.5	104.3	95.4	97.1	96
A0A0E1R8B0	Pseudouridine synthase OS=Listeria monocytogenes serotype 4b str. LL195 OX=1230340 GN=rluB PE=3 SV=1	55	15	100	15	246	28.1	9.83	234.04	97.9	98.9	98.9	102.6	100.5	101.1
A0A0B8RE78	Carbohydrate deacetylase OS=Listeria monocytogenes OX=1639 GN=LmNIHS28_00030 PE=3 SV=1	58	12	64	12	251	28	5.06	236.95	98	102	97.9	101.8	100.2	100.1
A0A0E1R4X6	N-acetylglucosamine-6-phosphate deacetylase OS=Listeria monocytogenes serotype 4b str. LL195 OX=1230340 GN=nagA PE=3 SV=1	46	13	91	13	377	41.4	5.72	272.93	95.6	94.9	95.9	104.1	105.3	104.1
A0A241SL67	50S ribosomal protein L25 OS=Listeria monocytogenes serotype 1/2b str. 10-0811 OX=1196164 GN=ctc PE=3 SV=1	52	9	114	9	207	22.6	4.5	350.56	96	93.4	96.8	103.7	105.3	104.7
A0A0E1R8B5	Peptidyl-prolyl cis-trans isomerase OS=Listeria monocytogenes serotype 4b str. LL195 OX=1230340 GN=BN389_23430 PE=3 SV=1	45	7	130	7	205	22.8	4.89	342.11	100	109	99.9	97.3	95.9	98
A0A0H3GKI3	Delta-aminolevulinic acid dehydratase OS=Listeria monocytogenes serotype 1/2a (strain 10403S) OX=393133 GN=LMRG_01414 PE=3 SV=1	43	10	78	10	324	36.2	5.24	252.98	99.5	104.7	102.1	99	97.5	97.2
A0A0E1RD34	50S ribosomal protein L21 OS=Listeria monocytogenes serotype 4b str. LL195 OX=1230340 GN=rplU PE=3 SV=1	65	6	476	6	102	11.2	9.57	1290.89	103.9	103.9	104.2	95.1	96.5	96.5
C1KV85	30S ribosomal protein S6 OS=Listeria monocytogenes serotype 4b (strain CLIP80459) OX=568819 GN=rpsF PE=3 SV=1	84	12	250	12	97	11.5	5.19	538.41	103	104	102.4	96.5	96.4	97.5
A0A0E1RDG0	S-adenosylmethionine synthase OS=Listeria monocytogenes serotype 4b str. LL195 OX=1230340 GN=metK PE=3 SV=1	40	14	87	14	412	45.3	5.29	211.03	103.1	98.7	102.5	97.7	98.5	99.6
A0A0H3GE86	Uncharacterized protein OS=Listeria monocytogenes serotype 1/2a (strain 10403S) OX=393133 GN=LMRG_00235 PE=4 SV=1	55	11	84	11	211	23.5	7.49	294.14	100.2	99.1	100.7	100.7	100.3	99.1
A0A0H3GAG9	Uncharacterized protein OS=Listeria monocytogenes serotype 1/2a (strain 10403S) OX=393133 GN=LMRG_02264 PE=4 SV=1	24	20	68	20	880	95.6	5.17	174.42	101.9	102.7	101.7	98.7	97.8	97.2
A0A0H3GL80	3-oxoacyl-[acyl-carrier-protein] reductase OS=Listeria monocytogenes serotype 1/2a (strain 10403S) OX=393133 GN=LMRG_00954 PE=4 SV=1	50	10	100	10	247	26.2	5.52	288.92	103	101.7	103.1	97.5	97.2	97.4
A0A0H3GF15	UDP-N-acetylglucosamine 1-carboxyvinyltransferase OS=Listeria monocytogenes serotype 1/2a (strain 10403S) OX=393133 GN=murA PE=3 SV=1	34	13	98	13	430	46	5.05	263.83	106.1	108.4	106.9	93.3	92.9	92.4
A0AJP0	50S ribosomal protein L20 OS=Listeria welshimeri serovar 6b (strain ATCC 35897 / DSM 20650 / SLCC5334) OX=386043 GN=rplT PE=3 SV=1	61	10	234	10	119	13.7	10.99	567.05	104.2	105.5	104.2	95.3	94.9	95.9
A0A0H3GIV0	Lipoprotein OS=Listeria monocytogenes serotype 1/2a (strain 10403S) OX=393133 GN=LMRG_01831 PE=3 SV=1	49	12	116	12	276	30.7	5.49	271.79	95.9	93.1	95.9	105	104.9	105.1
Q8Y626	Thymidylate synthase OS=Listeria monocytogenes serovar 1/2a (strain ATCC BAA-679 / EGD-e) OX=169963 GN=thyA PE=3 SV=1	45	11	88	11	314	36.1	5.35	240.58	99.5	99.2	101.2	100.2	99.9	99.9
A0A0H3GCQ5	Beta sliding clamp OS=Listeria monocytogenes serotype 1/2a (strain 10403S) OX=393133 GN=LMRG_02430 PE=3 SV=1	37	14	114	14	381	42.4	4.79	302.06	97.8	103.4	98.5	99.4	100.7	100.1
A0A0H3GLJ7	Response regulator ResD OS=Listeria monocytogenes serotype 1/2a (strain 10403S) OX=393133 GN=LMRG_01095 PE=4 SV=1	44	12	134	11	238	27.4	5.21	350.64	96.2	102	95.8	102.7	101.2	102.1
A0A0H3G9V4	Cadmium-translocating P-type ATPase OS=Listeria monocytogenes serotype 1/2a (strain 10403S) OX=393133 GN=LMRG_00327 PE=3 SV=1	23	13	92	13	626	67.6	5.72	238.61	75.6	79.3	75.9	123.9	124.5	120.9
A0A0E0UU64	Putative multifunctional methylglyoxal reductase OS=Listeria monocytogenes serotype 4a (strain M7) OX=1030009 GN=dkgA PE=4 SV=1	49	13	65	13	274	31	5.26	167.02	99.6	99.2	100.4	100.2	100.5	100
A0A0B8R4M2	Redox-sensing transcriptional repressor Rex OS=Listeria monocytogenes OX=1639 GN=rex PE=3 SV=1	38	11	115	11	235	26.7	8.21	353.39	103.9	101.7	104.6	96.5	96.9	96.5
A8DYQ4	Uncharacterized protein OS=Listeria monocytogenes OX=1639 GN=pCT0031 PE=4 SV=1	48	14	68	14	348	40	5.41	222.65	97	103.4	98.1	100.2	100.6	100.7
A0A1D2IQJ7	5'-methylthioadenosine/S-adenosylhomocysteine nucleosidase OS=Listeria monocytogenes OX=1639 GN=mtnN PE=3 SV=1	56	10	67	10	233	25.4	4.59	185.79	100.9	100.4	99	100.3	100.1	99.1
A0A0H3GGI6	ParB family chromosome partitioning protein OS=Listeria monocytogenes serotype 1/2a (strain 10403S) OX=393133 GN=LMRG_01907 PE=3 SV=1	52	17	93	17	283	32.1	8.16	216.69	98.8	99	99.1	101.6	100.5	101.1
Q8Y788	DNA mismatch repair protein MutL OS=Listeria monocytogenes serovar 1/2a (strain ATCC BAA-679 / EGD-e) OX=169963 GN=mutL PE=3 SV=1	27	12	65	12	601	67.8	5.63	196.8	98.7	101.9	98.3	104	99.2	97.8
A0A1D2IY46	Protein translocase subunit SecA OS=Listeria monocytogenes OX=1639 GN=secA PE=3 SV=1	27	21	68	21	776	89.4	6.2	125.4	102.2	100.6	100.8	97.9	100.4	98
Q8Y3X5	DNA polymerase III subunit gamma/tau OS=Listeria monocytogenes serovar 1/2a (strain ATCC BAA-679 / EGD-e) OX=169963 GN=dnaX PE=3 SV=1	27	15	65	15	579	63.4	5.38	181.2	102.4	103.6	102.9	97.4	97.4	96.3
A0A1D2IZ15	Anaerobic ribonucleoside-triphosphate reductase OS=Listeria monocytogenes OX=1639 GN=BB664_08945 PE=4 SV=1	24	19	62	19	716	82.1	5.94	131.03	85.3	86.7	83.3	115.6	115.7	113.4
Q724L7	Putative septation protein SpoVG 1 OS=Listeria monocytogenes serotype 4b (strain F2365) OX=265669 GN=spoVG1 PE=3 SV=1	76	7	140	6	102	11.3	4.56	477.79	103.6	102.6	104.5	96.2	96.6	96.5
A0AKX2	Foldase protein PrsA OS=Listeria welshimeri serovar 6b (strain ATCC 35897 / DSM 20650 / SLCC5334) OX=386043 GN=prsA PE=3 SV=1	35	13	128	1	291	32.4	7.28	333.59	98.7	99.6	108.3	98	101.1	94.2
A0A0H3GI89	2,3-bisphosphoglycerate-dependent phosphoglycerate mutase OS=Listeria monocytogenes serotype 1/2a (strain 10403S) OX=393133 GN=gpmA PE=3 SV=1	39	7	87	7	229	26.4	5.69	285.71	85.2	83.6	85.1	114.8	115.9	115.3
A0A146GE40	Quinol oxidase subunit 2 OS=Listeria monocytogenes OX=1639 GN=SAMD00023518_00159 PE=3 SV=1	35	11	60	11	368	41.5	6.67	155.72	101.3	98.9	99.3	99.9	100.3	100.3
A0A1D2IU05	Homoserine dehydrogenase OS=Listeria monocytogenes OX=1639 GN=BB718_02020 PE=3 SV=1	28	10	83	10	428	46.3	5.26	266.05	100.2	98	99	101.3	101.1	100.4
A0A1D2IQL8	Metallophosphoesterase OS=Listeria monocytogenes OX=1639 GN=BB664_10705 PE=4 SV=1	58	12	92	12	267	29.9	5.71	238.73	102.4	99.2	102.1	97.9	100.2	98.1
A0A0H3GM36	Mannose-6-phosphate isomerase class I OS=Listeria monocytogenes serotype 1/2a (strain 10403S) OX=393133 GN=LMRG_01264 PE=3 SV=1	38	13	146	13	318	35.3	5.03	390.73	101.1	100.2	100.9	99.4	99.6	98.7
A0A241ST48	Rod shape-determining protein OS=Listeria monocytogenes serotype 1/2b str. 10-0811 OX=1196164 GN=mreB PE=4 SV=1	39	12	78	12	331	35.6	5.62	235.7	103.2	100.4	103.3	98.2	97.7	97
A0A0H3GKS2	Menaquinone-specific isochorismate synthase OS=Listeria monocytogenes serotype 1/2a (strain 10403S) OX=393133 GN=LMRG_01291 PE=4 SV=1	32	13	83	13	462	51.6	5.83	221.32	99.8	100.9	100.7	100.6	99.1	98.9
A0A0H3GBV9	Aminomethyltransferase OS=Listeria monocytogenes serotype 1/2a (strain 10403S) OX=393133 GN=gcvT PE=3 SV=1	40	11	52	11	362	39.5	5.19	168.49	95.5	109.5	96.1	100	99.2	99.7
A0A0H3GJE6	Ribulose-5-phosphate reductase OS=Listeria monocytogenes serotype 1/2a (strain 10403S) OX=393133 GN=tarJ PE=3 SV=1	30	8	66	8	341	38.5	4.94	180.96	100.9	105	101.5	98.4	96.7	97.5
Q8Y9J7	Lmo0530 protein OS=Listeria monocytogenes serovar 1/2a (strain ATCC BAA-679 / EGD-e) OX=169963 GN=lmo0530 PE=4 SV=1	22	14	49	14	683	75.5	5.64	138.41	99.2	107.2	99.4	99	98	97.1
A0A1E7E4Q8	Methylenetetrahydrofolate--tRNA-(uracil-5-)-methyltransferase TrmFO OS=Listeria monocytogenes OX=1639 GN=trmFO PE=3 SV=1	28	10	70	1	434	47.8	5.68	192.05	102	103	97.4	103.5	93.4	100.7
A0A1E7DVT1	Glutamate racemase OS=Listeria monocytogenes OX=1639 GN=murI PE=3 SV=1	43	10	53	10	266	29.1	5.91	163.38	103.8	103.2	100.2	97.8	98	97
A0A0B8QZM1	Enoyl-ACP reductase OS=Listeria monocytogenes OX=1639 GN=LmNIHS28_01331 PE=4 SV=1	48	12	110	12	248	27.2	6.38	306.57	100.7	108.6	102.7	98.4	94.7	94.8
A0A0H3GG86	Nucleoid-associated protein LMRG_01994 OS=Listeria monocytogenes serotype 1/2a (strain 10403S) OX=393133 GN=LMRG_01994 PE=3 SV=1	51	4	156	4	105	11.4	4.72	439.18	101.1	99.4	102.3	99.2	100	98.1
A0A171JTI2	Invasion associated secreted endopeptidase OS=Listeria monocytogenes 36-25-1 OX=1380708 GN=iap PE=4 SV=1	30	14	72	14	486	50.7	9.31	184.14	104.4	102.1	103.5	97.5	97	95.4
S5LJW1	Cell cycle protein GpsB OS=Listeria monocytogenes OX=1639 GN=gpsB PE=3 SV=1	89	7	87	7	113	12.9	4.61	277.68	98	101.7	98.2	103.6	99.1	99.4
A0A0H3GGH9	S-adenosylmethionine:tRNA ribosyltransferase-isomerase OS=Listeria monocytogenes serotype 1/2a (strain 10403S) OX=393133 GN=queA PE=3 SV=1	39	14	89	14	342	38.2	5.25	233.24	100.8	99.9	100.5	100.1	100.1	98.7
A0A0E0UZ00	Putative cell division protein OS=Listeria monocytogenes serotype 4a (strain M7) OX=1030009 GN=ftsE PE=4 SV=1	47	10	81	10	228	25.9	5.74	200.17	105.2	103.9	104.3	95.4	95.7	95.5
A0A0H3GGL1	Probable glycine dehydrogenase (decarboxylating) subunit 2 OS=Listeria monocytogenes serotype 1/2a (strain 10403S) OX=393133 GN=gcvPB PE=3 SV=1	34	13	79	13	488	54.2	5.63	173.63	99.9	97.8	101.6	100.8	100.9	99
A0A0B8QV79	50S ribosomal protein L19 OS=Listeria monocytogenes OX=1639 GN=rplS PE=3 SV=1	45	8	347	8	141	16.2	10.76	915.93	102.1	104.6	103	97.1	96.6	96.7
A0A0E1R748	UPF0092 membrane protein BH1229 OS=Listeria monocytogenes serotype 4b str. LL195 OX=1230340 GN=BN389_15540 PE=4 SV=1	49	4	78	4	120	13.4	7.18	291.55	99.7	96.4	100.3	101.5	101.2	100.8
A0A1D2IRQ7	3-phosphoglycerate dehydrogenase OS=Listeria monocytogenes OX=1639 GN=BB664_02470 PE=3 SV=1	30	12	65	12	403	44.1	5.16	176.61	97.1	98.6	96.9	103.4	102.9	101.1
A0A1D2IMQ5	DeoR family transcriptional regulator OS=Listeria monocytogenes OX=1639 GN=BB664_00305 PE=4 SV=1	36	10	68	10	250	28.1	6.46	196.99	106.9	105.4	107.6	93.3	94.2	92.5
Q9AGE7	10 kDa chaperonin OS=Listeria monocytogenes serovar 1/2a (strain ATCC BAA-679 / EGD-e) OX=169963 GN=groS PE=3 SV=2	100	9	267	9	94	10.1	4.68	680.17	98.4	95.1	98.3	102	103	103.2
A0A1D2IPE7	Probable transcriptional regulatory protein BB664_08500 OS=Listeria monocytogenes OX=1639 GN=BB664_08500 PE=3 SV=1	37	8	79	8	239	26.7	4.74	204.04	100.4	98.1	100.6	100.2	99.3	101.3
A0A0H3GMU0	Glucosamine-6-phosphate deaminase OS=Listeria monocytogenes serotype 1/2a (strain 10403S) OX=393133 GN=LMRG_01484 PE=3 SV=1	49	10	72	10	243	27	4.81	232.99	99.7	100.9	99.3	101.3	99.7	99.2
Q8Y7Y1	ATP-dependent Clp protease proteolytic subunit OS=Listeria monocytogenes serovar 1/2a (strain ATCC BAA-679 / EGD-e) OX=169963 GN=clpP PE=1 SV=1	48	7	91	7	190	21.3	5.06	307.52	94.5	91.2	93.6	105.6	108.2	107
Q8Y866	Peptide deformylase OS=Listeria monocytogenes serovar 1/2a (strain ATCC BAA-679 / EGD-e) OX=169963 GN=def PE=3 SV=1	50	8	81	8	183	20.6	5.3	233.54	104.8	103.2	104.7	96.2	95.5	95.6
A0A0H3GB95	Serine-protein kinase RsbW OS=Listeria monocytogenes serotype 1/2a (strain 10403S) OX=393133 GN=rsbW PE=3 SV=1	63	8	107	8	157	17.5	4.58	239.11	102.6	101	102.2	97.8	98.4	98.1
P0A485	50S ribosomal protein L31 type B OS=Listeria monocytogenes serovar 1/2a (strain ATCC BAA-679 / EGD-e) OX=169963 GN=rpmE2 PE=3 SV=1	73	6	233	1	81	9.3	8.97	871	102.8	103.7	101	96.9	96.8	98.8
A0A0E1RG41	50S ribosomal protein L22 OS=Listeria monocytogenes serotype 4b str. LL195 OX=1230340 GN=rplV PE=3 SV=1	63	7	125	7	120	13.1	9.99	378.13	103.8	100.5	103.6	96.2	97.8	98
A0A0H3GFY0	30S ribosomal protein S13 OS=Listeria monocytogenes serotype 1/2a (strain 10403S) OX=393133 GN=rpsM PE=3 SV=1	49	12	344	12	121	13.7	10.51	936.97	105.4	104.5	105	95.1	95.3	94.7
A0A0E1Y597	Aspartokinase OS=Listeria monocytogenes FSL F2-208 OX=702458 GN=NT04LM_1936 PE=3 SV=1	31	13	76	13	404	43.6	5.11	201.17	98.7	98	99.3	101.2	103.3	99.6
A0A1E7E6C8	RNA-binding protein S1 OS=Listeria monocytogenes OX=1639 GN=AJL15_07625 PE=4 SV=1	66	8	136	8	142	15.6	9.25	365.45	105.4	103.5	106.1	95.6	94.6	94.8
A0A0E1R5K2	Cold shock-like protein CspLA OS=Listeria monocytogenes serotype 4b str. LL195 OX=1230340 GN=cspLA PE=4 SV=1	100	7	470	7	66	7.3	4.56	1795.98	92.6	98.9	93.5	104.6	104.7	105.6
A0A0D8X0P9	50S ribosomal protein L17 OS=Listeria monocytogenes OX=1639 GN=rplQ PE=3 SV=1	66	13	342	13	135	15.2	10.27	756.99	103.7	107.2	101.4	96.2	94.9	96.6
A0A0H3GI62	Uncharacterized protein OS=Listeria monocytogenes serotype 1/2a (strain 10403S) OX=393133 GN=LMRG_01647 PE=4 SV=1	28	13	60	13	569	63.4	6.92	145.36	111.4	109.3	111.7	88.5	89.8	89.3
A0A0H3GGP8	ABC-2 type transport system ATP-binding protein OS=Listeria monocytogenes serotype 1/2a (strain 10403S) OX=393133 GN=LMRG_01330 PE=4 SV=1	33	10	90	10	306	33.8	6.54	230.03	90.5	111.7	91.1	102.1	100.9	103.7
A0A0E1R4F5	Probable 6-phospho-beta-glucosidase OS=Listeria monocytogenes serotype 4b str. LL195 OX=1230340 GN=licH PE=3 SV=1	35	16	63	15	439	49.1	5.15	150.12	97.5	96.7	98.4	103.3	102.2	102
A0A0E1Y9W1	Thymidylate kinase OS=Listeria monocytogenes FSL F2-208 OX=702458 GN=tmk PE=3 SV=1	61	11	79	11	208	23.1	5.35	202.57	103.2	101.8	100.6	97.7	99.1	97.6
A0A0E0UYV3	ATP-dependent Clp protease proteolytic subunit OS=Listeria monocytogenes serotype 4a (strain M7) OX=1030009 GN=clpP PE=3 SV=1	60	8	120	8	198	21.6	5.11	321.95	97.3	93.7	96.4	103.5	104.8	104.3
A0A0H3GIW6	Protoporphyrinogen oxidase OS=Listeria monocytogenes serotype 1/2a (strain 10403S) OX=393133 GN=LMRG_02308 PE=3 SV=1	36	17	55	17	459	50.3	6.28	121.69	101.2	101.9	101	98.8	99.6	97.6
A0A1D2IUG9	Bifunctional purine biosynthesis protein PurH OS=Listeria monocytogenes OX=1639 GN=purH PE=3 SV=1	31	12	54	5	509	55	5.41	168.01	100.6	103.3	99.3	98.9	100.5	97.3
A0A0E1R891	Alkyl/aryl-sulfatase BDS1 OS=Listeria monocytogenes serotype 4b str. LL195 OX=1230340 GN=BDS1 PE=4 SV=1	24	15	59	1	634	71.5	5.22	158.95
A0A0H3GMF9	Uncharacterized protein OS=Listeria monocytogenes serotype 1/2a (strain 10403S) OX=393133 GN=LMRG_01603 PE=4 SV=1	19	14	63	14	714	77.8	6.77	141.01	101.2	102.6	102	98.1	97.9	98.3
A0A0B8RDX0	Ribosomal silencing factor RsfS OS=Listeria monocytogenes OX=1639 GN=rsfS PE=3 SV=1	58	8	104	8	118	13.3	5.02	253.54	100.7	102.1	101.5	98.9	98.4	98.5
A0A0E1R9P6	Ribosome hibernation promoting factor OS=Listeria monocytogenes serotype 4b str. LL195 OX=1230340 GN=hpf PE=3 SV=1	33	7	165	7	232	26.9	8.18	488.53	91.9	90	92.3	108.9	108.6	108.2
A0A1D2IWI3	UPF0637 protein BB664_12575 OS=Listeria monocytogenes OX=1639 GN=BB664_12575 PE=3 SV=1	64	11	103	11	204	23.7	7.25	322.24	104.7	101.1	102.6	97	97.8	96.8
A0A0H3GFP7	Uncharacterized protein OS=Listeria monocytogenes serotype 1/2a (strain 10403S) OX=393133 GN=LMRG_01734 PE=4 SV=1	40	10	56	10	283	31.2	5.3	157.97	101.5	101.3	103.7	99.1	97.5	96.9
A0A0E1R8Q7	Uncharacterized protein yybT OS=Listeria monocytogenes serotype 4b str. LL195 OX=1230340 GN=yybT PE=4 SV=1	23	13	41	13	657	74.8	5.3	127.34	98.9	100.9	99.8	101.1	100.9	98.3
A0A0E0UX56	Putative cell division DNA translocase OS=Listeria monocytogenes serotype 4a (strain M7) OX=1030009 GN=ftsK PE=3 SV=1	20	15	65	14	784	87.9	5.35	169.39	96.7	97.6	98.2	103.4	101.7	102.4
A0A1D2J148	DUF1015 domain-containing protein OS=Listeria monocytogenes OX=1639 GN=BB664_02465 PE=4 SV=1	35	13	84	13	413	46.6	4.82	208.15	91.4	104.1	90.9	105.8	103.7	104.1
A0A0H3GBA9	Uncharacterized protein OS=Listeria monocytogenes serotype 1/2a (strain 10403S) OX=393133 GN=LMRG_02007 PE=4 SV=1	57	9	73	1	224	25.2	5.87	230.73	101.3	93.4	93.9	102	105.9	103.6
A0AIB4	Uridylate kinase OS=Listeria welshimeri serovar 6b (strain ATCC 35897 / DSM 20650 / SLCC5334) OX=386043 GN=pyrH PE=3 SV=1	60	12	82	12	242	26.2	5.15	226.33	102.9	102.9	103.8	96.4	97	97
A0A2A5U7N7	Ribosomal RNA small subunit methyltransferase A OS=Listeria monocytogenes OX=1639 GN=rsmA PE=3 SV=1	53	11	41	11	295	33	5.81	126.51	101.4	105.5	100.1	97.7	98	97.3
A0A0H3GFB7	Uncharacterized protein OS=Listeria monocytogenes serotype 1/2a (strain 10403S) OX=393133 GN=LMRG_00521 PE=4 SV=1	33	7	104	7	176	19.9	4.89	320.75	103.5	100.8	103.1	97.2	98.1	97.2
Q8Y6D1	Lmo1757 protein OS=Listeria monocytogenes serovar 1/2a (strain ATCC BAA-679 / EGD-e) OX=169963 GN=lmo1757 PE=1 SV=1	31	10	61	10	371	41.3	5.34	154.67	98.8	105.8	98.5	99.6	99.3	98
A0A0D8X4W2	50S ribosomal protein L9 OS=Listeria monocytogenes OX=1639 GN=rplI PE=3 SV=1	39	7	148	7	148	16.2	9.38	346.32	98.3	96.4	98.6	101.7	102.8	102.2
A0A0B8R1U6	Uncharacterized protein OS=Listeria monocytogenes OX=1639 GN=LmNIHS28_00687 PE=4 SV=1	59	9	72	9	157	18.5	5.14	202.86	84.3	81.5	83.6	115.8	118.3	116.5
A0A0E0UZC1	Cysteine desulfurase OS=Listeria monocytogenes serotype 4a (strain M7) OX=1030009 GN=sufS PE=3 SV=1	28	11	73	11	408	44.7	5.21	187.22	105.7	102.9	104.6	96.2	95.5	95.1
A0A1D2INC5	GTPase HflX OS=Listeria monocytogenes OX=1639 GN=hflX PE=3 SV=1	33	13	54	13	418	47.5	5.1	138.95	95.8	98.3	95.2	103.7	103.9	103.2
A0A0H3GAT1	Protease OS=Listeria monocytogenes serotype 1/2a (strain 10403S) OX=393133 GN=LMRG_02060 PE=4 SV=1	27	9	46	9	408	45.7	5.26	143.01	99.5	104.3	101.1	99.6	97.8	97.6
A0A2P7LJW2	4-hydroxy-tetrahydrodipicolinate synthase OS=Listeria monocytogenes OX=1639 GN=C7K52_06395 PE=4 SV=1	30	8	73	2	293	31.4	5.97	211.63	96.9	98.3	99.3	100.6	102.8	102.1
A0A0H3GCP9	Phosphate starvation-inducible protein PhoH OS=Listeria monocytogenes serotype 1/2a (strain 10403S) OX=393133 GN=LMRG_00919 PE=4 SV=1	42	12	53	12	319	35.8	5.99	141.51	100.6	102.2	100	99.3	99.1	98.9
Q93Q55	Gamma-glutamyl phosphate reductase OS=Listeria monocytogenes serovar 1/2a (strain ATCC BAA-679 / EGD-e) OX=169963 GN=proA PE=3 SV=1	35	12	47	12	415	45.5	5.48	143.15	99.8	104.8	100.5	99.1	99.2	96.6
A0A1D2IZW3	Endopeptidase La OS=Listeria monocytogenes OX=1639 GN=BB664_04865 PE=3 SV=1	36	13	57	13	346	38.1	5.44	149.98	98	101.8	96.8	102.6	99.7	101.1
A0A0E0UZE8	Putative dihydroxyacetone kinase, C-terminal domain protein OS=Listeria monocytogenes serotype 4a (strain M7) OX=1030009 GN=dhaL PE=4 SV=1	52	9	79	9	198	21.5	5.33	228.46	84.3	83.9	84.8	116.8	115.5	114.8
A0A1D2IT48	DNA-binding protein OS=Listeria monocytogenes OX=1639 GN=BB664_12805 PE=4 SV=1	44	12	48	12	290	32.6	5.73	132.76	100.7	104	104.3	98.5	97	95.5
A0A0E1R714	DegV domain-containing protein lmo1863 OS=Listeria monocytogenes serotype 4b str. LL195 OX=1230340 GN=BN389_18880 PE=4 SV=1	36	8	55	8	287	31.8	5.08	167.74	95	108.4	96.9	99.7	100.6	99.4
A0A0H3GJY5	Uncharacterized protein OS=Listeria monocytogenes serotype 1/2a (strain 10403S) OX=393133 GN=LMRG_01869 PE=4 SV=1	55	12	75	12	199	22.2	4.82	227.43	98.9	98.3	100	102.1	100.2	100.5
A0A241SM14	Transcription termination/antitermination protein NusG OS=Listeria monocytogenes serotype 1/2b str. 10-0811 OX=1196164 GN=nusG PE=3 SV=1	59	11	79	11	177	19.9	5.22	186.48	103.5	99.4	103.7	97.1	98.4	97.8
A0A0B8R4G6	Putative heme-dependent peroxidase A7B02_03940 OS=Listeria monocytogenes OX=1639 GN=LmNIHS28_01893 PE=3 SV=1	47	10	88	10	251	28.8	5.17	234.02	98.1	98.5	98.6	101.6	102	101.2
Q8Y5I3	Lmo2079 protein OS=Listeria monocytogenes serovar 1/2a (strain ATCC BAA-679 / EGD-e) OX=169963 GN=lmo2079 PE=4 SV=1	38	13	54	11	381	41.8	4.92	137.82	107.1	107.2	106.6	93.8	93.6	91.7
A0A0E1R4N0	Maltodextrin import ATP-binding protein MsmX OS=Listeria monocytogenes serotype 4b str. LL195 OX=1230340 GN=msmX PE=3 SV=1	30	10	46	10	381	43.1	7.17	133.75	96.5	96	95.7	104	105.2	102.6
A0A0H3GD50	Uncharacterized protein OS=Listeria monocytogenes serotype 1/2a (strain 10403S) OX=393133 GN=LMRG_01323 PE=4 SV=1	52	8	59	8	140	15.8	5.1	190.19	99.8	97.8	99.2	101.5	101.4	100.3
A0A0B8R1T5	Putative ribose-phosphate pyrophosphokinase OS=Listeria monocytogenes OX=1639 GN=prs PE=3 SV=1	46	14	84	12	330	36.6	7.18	219.04	103.4	100.9	102.6	97.3	98.4	97.4
A0A1D2IPM7	NAD(P)-dependent oxidoreductase OS=Listeria monocytogenes OX=1639 GN=BB664_08570 PE=4 SV=1	32	11	102	11	338	39.4	5.35	221.38	104.7	99.5	103.3	96.3	99.1	97.1
A0A0E0UUN6	Putative PTS system phosphocarrier HPr component OS=Listeria monocytogenes serotype 4a (strain M7) OX=1030009 GN=ptsH PE=4 SV=1	58	8	123	8	88	9.4	4.81	312.1	98.3	96.7	99	102.6	102.2	101.2
Q8Y706	RelA protein OS=Listeria monocytogenes serovar 1/2a (strain ATCC BAA-679 / EGD-e) OX=169963 GN=relA PE=3 SV=1	23	19	61	19	738	84.7	7.43	153.42	99.7	104.7	99	99.3	98.9	98.4
A0A0H3GG64	Dihydrolipoamide acetyltransferase component of pyruvate dehydrogenase complex OS=Listeria monocytogenes serotype 1/2a (strain 10403S) OX=393133 GN=LMRG_00824 PE=3 SV=1	30	12	81	12	416	45	5.27	224.83	101.2	100	100.5	99.6	100.6	98.1
G2K047	Protein GrpE OS=Listeria monocytogenes serotype 1/2a (strain 10403S) OX=393133 GN=grpE PE=3 SV=1	35	7	125	7	191	21.9	4.6	350.58	98.1	97.9	97.3	102.6	102.5	101.6
Q8Y615	Lmo1887 protein OS=Listeria monocytogenes serovar 1/2a (strain ATCC BAA-679 / EGD-e) OX=169963 GN=lmo1887 PE=3 SV=1	30	11	63	11	382	43	6.24	167.13	100.3	100.6	101.1	99.4	98.8	99.8
A0A0E0UYD9	Ribosomal RNA small subunit methyltransferase H OS=Listeria monocytogenes serotype 4a (strain M7) OX=1030009 GN=mraW PE=3 SV=1	41	10	37	10	312	35.4	5.78	109.62	96.2	90.4	94.2	106	107.8	105.4
A0A0H3GDQ7	DNA-directed RNA polymerase subunit omega OS=Listeria monocytogenes serotype 1/2a (strain 10403S) OX=393133 GN=rpoZ PE=3 SV=1	90	8	118	1	68	7.7	8.4	279.92	103.3	103.5	104.7	94.3	97.5	96.6
A0A0H3GFL2	N-acetyldiaminopimelate deacetylase OS=Listeria monocytogenes serotype 1/2a (strain 10403S) OX=393133 GN=LMRG_02112 PE=3 SV=1	28	7	59	7	371	41.6	5.24	180.96	97.2	100.8	100.1	100.8	101.9	99.2
A0A1D2IR22	UPF0173 metal-dependent hydrolase BB664_09820 OS=Listeria monocytogenes OX=1639 GN=BB664_09820 PE=3 SV=1	69	9	60	9	228	24.6	4.92	164.22	97.5	96.1	98.2	103.4	102.4	102.3
A0A0H3GFT2	Glutathione biosynthesis bifunctional protein GshAB OS=Listeria monocytogenes serotype 1/2a (strain 10403S) OX=393133 GN=gshAB PE=3 SV=1	21	17	77	17	776	88.6	5.05	186.02	102.9	103	101.9	97.7	98.1	96.4
A0A0B8RD25	Ribonuclease PH OS=Listeria monocytogenes OX=1639 GN=rph PE=3 SV=1	27	7	60	7	251	27	4.94	159.58	100.1	102.3	101.3	98.9	98.4	99
A0A241SPS3	Pyruvate formate-lyase-activating enzyme OS=Listeria monocytogenes serotype 1/2b str. 10-0811 OX=1196164 GN=pflC PE=3 SV=1	47	10	60	10	248	28.1	5.27	175.3	92.7	95.2	91.8	107.7	106.3	106.4
A0A0U5A6Y8	50S ribosomal protein L3 OS=Listeria grayi OX=1641 GN=rplC PE=3 SV=1	34	7	184	2	209	22.9	9.83	493.46	109.6	97.8	104.9	94	99.4	94.1
A0A1D2IZ79	5'-3' exonuclease OS=Listeria monocytogenes OX=1639 GN=BB664_04010 PE=4 SV=1	46	12	61	12	290	32.4	4.93	171.77	101.7	99.6	102.1	99.5	97.7	99.4
A0A0H3GEL1	Uncharacterized protein OS=Listeria monocytogenes serotype 1/2a (strain 10403S) OX=393133 GN=LMRG_00462 PE=4 SV=1	50	13	87	7	309	33.4	5.62	224.87	98.5	97.2	98.9	101.7	101.8	101.9
A0A0E1R5Q6	Uncharacterized phosphatase YwpJ OS=Listeria monocytogenes serotype 4b str. LL195 OX=1230340 GN=ywpJ PE=4 SV=1	36	10	98	10	295	33.1	4.89	265.18	102	101.8	101.9	98.7	98	97.4
Q8YAN9	Lmo0078 protein OS=Listeria monocytogenes serovar 1/2a (strain ATCC BAA-679 / EGD-e) OX=169963 GN=lmo0078 PE=3 SV=1	34	9	53	9	318	33.8	5.57	161.3	96.6	95.9	96.1	103.5	104.1	103.8
A0A0H3GJ54	ATP synthase subunit delta OS=Listeria monocytogenes serotype 1/2a (strain 10403S) OX=393133 GN=atpH PE=3 SV=1	61	11	74	11	179	20.3	8.21	206.99	101.5	104.8	101.6	97.3	97.3	97.5
Q8Y5K9	Lmo2050 protein OS=Listeria monocytogenes serovar 1/2a (strain ATCC BAA-679 / EGD-e) OX=169963 GN=lmo2050 PE=4 SV=1	21	14	48	14	746	82.5	6.77	105.88	103.6	104.6	104.6	95.8	95.1	96.2
A0A0H3GFI2	Deblocking aminopeptidase OS=Listeria monocytogenes serotype 1/2a (strain 10403S) OX=393133 GN=LMRG_02082 PE=3 SV=1	29	12	94	12	350	38.7	6.06	261.89	103	100.5	101.3	98	99.3	97.8
A0AIP0	Aspartate-semialdehyde dehydrogenase OS=Listeria welshimeri serovar 6b (strain ATCC 35897 / DSM 20650 / SLCC5334) OX=386043 GN=asd PE=3 SV=1	21	9	75	2	347	37.7	5.62	197.77	101.7	102.8	102.9	95.6	99.8	97.2
Q8Y9X2	Pyrroline-5-carboxylate reductase OS=Listeria monocytogenes serovar 1/2a (strain ATCC BAA-679 / EGD-e) OX=169963 GN=proC PE=3 SV=1	36	9	53	6	266	28.1	5.14	143.51	98.4	100.1	97.6	102.3	100.8	100.9
Q8Y4U5	Tagatose-6-phosphate kinase OS=Listeria monocytogenes serovar 1/2a (strain ATCC BAA-679 / EGD-e) OX=169963 GN=fruB PE=3 SV=1	32	10	90	10	307	33.2	5.57	206.36	107.9	104	107.2	93.2	94.2	93.5
Q8Y9P0	Lmo0485 protein OS=Listeria monocytogenes serovar 1/2a (strain ATCC BAA-679 / EGD-e) OX=169963 GN=lmo0485 PE=4 SV=1	54	9	83	9	191	21.7	6.23	296.19	106	105.1	106.7	94.7	95.2	92.4
Q79N49	Anti-sigma factor antagonist OS=Listeria monocytogenes OX=1639 GN=rsbV PE=3 SV=1	59	6	79	6	114	12.8	4.68	206.56	100	94.9	99.8	101.6	101.8	102
A0A0H3GER7	Arsenate reductase OS=Listeria monocytogenes serotype 1/2a (strain 10403S) OX=393133 GN=LMRG_01822 PE=3 SV=1	66	7	59	7	117	13.6	5.59	212.89	101.7	99.1	101.7	98.3	100.9	98.3
A0A1E8ET01	Pyridoxal 5'-phosphate synthase subunit PdxT OS=Listeria monocytogenes OX=1639 GN=pdxT PE=3 SV=1	64	8	65	8	188	20.5	5.26	214.21	99.8	97.4	99.6	101.5	100.8	100.9
A0A2A5U978	Peptidase S41 OS=Listeria monocytogenes OX=1639 GN=A7N65_07780 PE=4 SV=1	31	13	58	13	496	54.1	5.16	127.79	100.8	100.5	101	100	99.8	97.9
Q8Y4D8	Peptide chain release factor 2 OS=Listeria monocytogenes serovar 1/2a (strain ATCC BAA-679 / EGD-e) OX=169963 GN=prfB PE=3 SV=2	40	14	71	14	366	42	4.94	161.31	104.3	102.3	103.4	96.5	96.9	96.7
Q8Y825	NH(3)-dependent NAD(+) synthetase OS=Listeria monocytogenes serovar 1/2a (strain ATCC BAA-679 / EGD-e) OX=169963 GN=nadE PE=3 SV=1	42	10	73	10	274	30.6	5.21	205.98	100.8	99.7	100.9	99.9	100	98.7
A0A1D2J1Y2	ATP-dependent helicase OS=Listeria monocytogenes OX=1639 GN=BB664_00935 PE=4 SV=1	31	14	68	13	441	50.1	9.7	147.78	101.1	100.2	99.7	100.9	99.5	98.7
A0A1S7FMP1	Histidine phosphatase family protein OS=Listeria monocytogenes OX=1639 GN=DC57_11045 PE=4 SV=1	50	9	75	1	224	25.2	5.72	221.16	94.6	102	95.4	104	101.4	102.5
A0A0H3GGE6	Ribosome biogenesis GTPase YqeH OS=Listeria monocytogenes serotype 1/2a (strain 10403S) OX=393133 GN=LMRG_00944 PE=4 SV=1	31	10	46	9	366	40.4	6.8	130.9	102.1	100.3	100.9	97.4	101.4	98
A0A0H3GD85	Glutamate-1-semialdehyde 2,1-aminomutase OS=Listeria monocytogenes serotype 1/2a (strain 10403S) OX=393133 GN=hemL PE=3 SV=1	29	10	60	10	432	46	5.22	157.71	102.1	103.3	100.4	99.8	97.1	97.3
A0A0E1R5U6	GTPase Era OS=Listeria monocytogenes serotype 4b str. LL195 OX=1230340 GN=era PE=3 SV=1	36	11	99	11	337	38.6	7.2	225.42	99.2	98.7	100	101.4	100.6	100.1
C1KVH7	Queuine tRNA-ribosyltransferase OS=Listeria monocytogenes serotype 4b (strain CLIP80459) OX=568819 GN=tgt PE=3 SV=1	35	10	59	10	379	42.9	7.55	141.81	103.6	108.9	102.4	95	94.3	95.8
A0A0D8WZ96	Protein jag OS=Listeria monocytogenes OX=1639 GN=CDR86_06380 PE=4 SV=1	53	8	60	1	206	23	7.61	185.63	100.5	104.1	100.8	98.4	98.7	97.5
A0A0H3GAX4	FMN-dependent NADH-azoreductase OS=Listeria monocytogenes serotype 1/2a (strain 10403S) OX=393133 GN=azoR PE=3 SV=1	45	8	88	8	214	23.5	5.4	288.68	95.7	96.9	98	103.7	102.9	102.9
Q8Y6J3	Lmo1691 protein OS=Listeria monocytogenes serovar 1/2a (strain ATCC BAA-679 / EGD-e) OX=169963 GN=lmo1691 PE=4 SV=1	58	8	74	8	153	16.6	5.31	216.57	101.9	103.6	101.3	99.4	97.5	96.2
A0A0B8RHY1	Uncharacterized protein OS=Listeria monocytogenes OX=1639 GN=LmNIHS28_01825 PE=4 SV=1	45	10	59	10	276	32.2	8.05	187.5	98.3	96.2	97.9	104.2	102	101.4
A0A1C7Q0E8	Nucleoside diphosphate kinase OS=Listeria monocytogenes OX=1639 GN=ndk PE=3 SV=1	58	8	88	8	147	16.4	5.36	169.94	97.8	101	97.5	102.7	100.7	100.3
A0A0E1R3N8	Aryl-phospho-beta-D-glucosidase BglC OS=Listeria monocytogenes serotype 4b str. LL195 OX=1230340 GN=bglC PE=3 SV=1	27	12	61	12	488	55.7	5.21	154.61	101.5	103.6	103.4	98.3	96.8	96.4
Q8Y3S3	Macro domain-containing protein lmo2759 OS=Listeria monocytogenes serovar 1/2a (strain ATCC BAA-679 / EGD-e) OX=169963 GN=lmo2759 PE=4 SV=1	63	10	74	10	176	19	4.83	230.15	101.5	101.1	101	99.1	98.8	98.6
A0A0U5A6Y4	50S ribosomal protein L5 OS=Listeria grayi OX=1641 GN=rplE PE=3 SV=1	33	6	152	1	179	20.1	9.35	342.61	99.1	132	95.8	92.1	90	90.9
A0A0E1R9S9	Uncharacterized protein OS=Listeria monocytogenes serotype 4b str. LL195 OX=1230340 GN=BN389_21510 PE=4 SV=1	29	13	37	13	460	49.9	5.45	99.07	97.7	99.3	98.7	101.6	102	100.7
A0A0H3GF44	Polar amino acid transport system ATP-binding protein OS=Listeria monocytogenes serotype 1/2a (strain 10403S) OX=393133 GN=LMRG_02271 PE=4 SV=1	39	7	53	7	242	26.7	5.06	175.43	107.1	105.2	106.6	93.1	94.5	93.5
A0A0B8RB65	30S ribosomal protein S20 OS=Listeria monocytogenes OX=1639 GN=rpsT PE=3 SV=1	30	6	107	6	101	11.1	10.29	339.51	105.7	106	105.5	93.2	94	95.6
A0A0E1RF69	Uncharacterized protein AF_1281 OS=Listeria monocytogenes serotype 4b str. LL195 OX=1230340 GN=BN389_22870 PE=4 SV=1	43	6	53	6	175	19.4	5.4	175.32	99.4	100.5	100.1	101	100.3	98.7
A0A0E1RB51	30S ribosomal protein S12 OS=Listeria monocytogenes serotype 4b str. LL195 OX=1230340 GN=rpsL PE=3 SV=1	32	9	200	9	161	17.9	10.62	498.99	104.8	101.8	105	95.6	96.1	96.7
A0A0H3GG26	Riboflavin biosynthesis protein OS=Listeria monocytogenes serotype 1/2a (strain 10403S) OX=393133 GN=LMRG_00779 PE=3 SV=1	34	12	66	1	314	35.5	5.95	148.44	103.4	101.9	105.7	95.7	97.3	96.1
A0A0B8R4K7	DNA-binding protein OS=Listeria monocytogenes OX=1639 GN=LmNIHS28_01752 PE=4 SV=1	38	10	40	10	178	20.6	4.56	89.07	101.5	100.9	100.5	100.6	97.9	98.6
A0A0U2ITL3	FeS assembly protein SufB (Fragment) OS=Listeria monocytogenes OX=1639 PE=4 SV=1	53	6	93	1	128	14.3	4.68	181.2	95.6	88.5	92.4	104.3	109.5	109.7
A0A0H3GA70	UPF0210 protein LMRG_00216 OS=Listeria monocytogenes serotype 1/2a (strain 10403S) OX=393133 GN=LMRG_00216 PE=3 SV=1	26	10	41	10	451	46.9	5.03	115.45	94.7	95.4	94.5	105	105.3	105.1
A0A1D2IYG0	Motility gene repressor MogR OS=Listeria monocytogenes OX=1639 GN=BB664_06970 PE=4 SV=1	34	13	64	13	306	35.2	5.64	149.05	102.9	101.6	102	98.7	98	96.9
Q8Y673	DNA-directed RNA polymerase subunit omega OS=Listeria monocytogenes serovar 1/2a (strain ATCC BAA-679 / EGD-e) OX=169963 GN=rpoZ PE=3 SV=1	90	8	92	1	67	7.6	8.4	237.36	102.9	101.6	105	96.8	96.9	96.8
A0A0E1Y2A5	Pyrophosphatase PpaX OS=Listeria monocytogenes FSL F2-208 OX=702458 GN=ppaX PE=3 SV=1	53	9	61	9	217	24.7	4.65	178.31	99.5	109.1	100.3	97.2	97.7	96.2
A0A0E1R877	NAD kinase OS=Listeria monocytogenes serotype 4b str. LL195 OX=1230340 GN=ppnK2 PE=3 SV=1	33	9	75	9	267	30.5	7.03	173.5	96	100	96.4	103	101.3	103.2
A0A0B8R936	Cell shape-determining protein MreC OS=Listeria monocytogenes OX=1639 GN=CDR86_03725 PE=3 SV=1	36	9	44	9	295	32.1	5.19	93.37	100.7	103.9	101.8	98.4	98.3	96.9
A0A0E1Y0U7	Uncharacterized protein OS=Listeria monocytogenes FSL F2-208 OX=702458 GN=NT04LM_3313 PE=4 SV=1	58	6	98	5	120	13.1	6.81	253.41	96.6	95.6	96.9	104.6	102.3	104
A0A0E1Y5X1	Putative transcriptional regulator (Fragment) OS=Listeria monocytogenes FSL F2-208 OX=702458 GN=NT04LM_1672 PE=3 SV=1	88	7	114	7	72	8.7	5.03	339.05	101.4	99.3	102.3	99	99.6	98.3
A0A0E1Y0Q3	Tryptophan--tRNA ligase OS=Listeria monocytogenes FSL F2-208 OX=702458 GN=trpS PE=3 SV=1	27	7	87	7	331	36.9	7.39	195.16	103	100.2	102.4	97.2	98.1	99.1
A0A1C7Q0B1	Diaminopimelate epimerase OS=Listeria monocytogenes OX=1639 GN=dapF PE=3 SV=1	28	10	49	10	329	36	4.83	116.93	100.2	102.7	99	101	98.9	98.2
A0A0B8RF58	N5-carboxyaminoimidazole ribonucleotide synthase OS=Listeria monocytogenes OX=1639 GN=purK PE=3 SV=1	32	10	47	10	377	41.7	5.12	121.95	99.2	103.1	98.5	101.5	99.1	98.5
A0A1D2IZD1	GTP cyclohydrolase 1 OS=Listeria monocytogenes OX=1639 GN=folE PE=3 SV=1	42	10	86	10	189	21.3	6.89	203.59	102.9	102.4	102.7	98.2	97.2	96.5
A0A0E0USC5	tRNA(Ile)-lysidine synthase OS=Listeria monocytogenes serotype 4a (strain M7) OX=1030009 GN=mesJ PE=3 SV=1	14	9	79	9	648	74.3	6.57	222.54	103.5	102.6	104.2	96.7	97.2	95.9
A0A0Y7GX87	Glyceraldehyde-3-phosphate dehydrogenase OS=Listeria monocytogenes OX=1639 GN=gap_2 PE=3 SV=1	17	6	157	2	333	35.7	5.16	353.42	96.5	95.9	96.8	103.8	102.8	104.3
A0A0H3GID8	Pantothenate synthetase OS=Listeria monocytogenes serotype 1/2a (strain 10403S) OX=393133 GN=panC PE=3 SV=1	34	12	49	12	285	32.1	6.14	108.21	104.3	102.4	104.3	96.5	97.2	95.3
A0A0E1R678	Thioredoxin-like protein ykuU OS=Listeria monocytogenes serotype 4b str. LL195 OX=1230340 GN=ykuU PE=4 SV=1	47	6	78	6	197	21.9	5.01	244.4	101.1	99.3	101.6	99.2	99.6	99.2
A0A0H3GBN8	Myo-inositol-1(Or 4)-monophosphatase OS=Listeria monocytogenes serotype 1/2a (strain 10403S) OX=393133 GN=LMRG_00528 PE=4 SV=1	40	10	45	10	257	28.5	5.15	109.09	98.5	96.5	95.7	103.6	104.8	100.9
A0A1E8E5Z5	2-oxoisovalerate dehydrogenase subunit alpha OS=Listeria monocytogenes OX=1639 GN=AF973_13210 PE=3 SV=1	37	12	79	1	331	36.4	4.88	211.44	98.7	112.9	102	97.4	96	93
A0A0H3GNW4	ABC transporter CydDC cysteine exporter CydC OS=Listeria monocytogenes serotype 1/2a (strain 10403S) OX=393133 GN=LMRG_01981 PE=4 SV=1	23	12	42	12	579	65.1	6.29	94.17	102.3	99.9	101.4	98.8	99.9	97.7
Q8Y898	GbuC protein OS=Listeria monocytogenes serovar 1/2a (strain ATCC BAA-679 / EGD-e) OX=169963 GN=gbuC PE=4 SV=1	29	10	52	10	300	33.3	5.25	115.88	103.9	104.6	101.2	96.3	96.5	97.4
A0A0H3GD00	Thiol peroxidase OS=Listeria monocytogenes serotype 1/2a (strain 10403S) OX=393133 GN=tpx PE=3 SV=1	52	8	67	8	165	18.1	5.36	228.36	101.8	102.2	102.3	99.5	96.7	97.5
A0A1E7DW51	Glycine/betaine ABC transporter substrate-binding protein OS=Listeria monocytogenes OX=1639 GN=AF973_12930 PE=4 SV=1	41	12	42	12	308	34.5	6.96	111.75	92.3	91.2	92	108.9	108.1	107.4
A0A1D2IRD4	Deoxyguanosinetriphosphate triphosphohydrolase OS=Listeria monocytogenes OX=1639 GN=BB664_01555 PE=4 SV=1	24	10	60	10	465	53.4	5.44	157.88	101.5	102.6	103.1	97	98.5	97.3
A0A0H3GLB8	Uncharacterized protein OS=Listeria monocytogenes serotype 1/2a (strain 10403S) OX=393133 GN=LMRG_01005 PE=4 SV=1	35	9	44	9	301	34.3	6.15	116.12	98.2	98	99	101.7	103	100
A0A0H3GCA0	Single-stranded-DNA-specific exonuclease OS=Listeria monocytogenes serotype 1/2a (strain 10403S) OX=393133 GN=LMRG_01445 PE=4 SV=1	17	11	35	11	783	87.6	4.97	104.25	100.7	101.7	102.9	98.2	98.6	98
Q8Y7B4	2-oxoisovalerate dehydrogenase subunit alpha OS=Listeria monocytogenes serovar 1/2a (strain ATCC BAA-679 / EGD-e) OX=169963 GN=lmo1372 PE=3 SV=1	37	12	80	1	331	36.3	4.91	212.85	99.1	101	99	101.7	99.6	99.7
Q8Y4S8	Lmo2354 protein OS=Listeria monocytogenes serovar 1/2a (strain ATCC BAA-679 / EGD-e) OX=169963 GN=lmo2354 PE=4 SV=1	22	11	42	11	532	58.4	4.88	109.76	104.5	104.9	102.3	96.8	96	95.4
A0AIC8	Ribosome-binding factor A OS=Listeria welshimeri serovar 6b (strain ATCC 35897 / DSM 20650 / SLCC5334) OX=386043 GN=rbfA PE=3 SV=1	70	10	81	10	114	12.9	9.07	159.48	102.2	102.1	100.7	97.6	99.8	97.6
A0A2A6AB05	ATP-dependent helicase/nuclease subunit A OS=Listeria monocytogenes OX=1639 GN=addA PE=3 SV=1	12	14	40	14	1235	142.5	5.1	90.37	96.8	98.2	99.4	102.2	103.4	100
A0A0E1Y340	4-hydroxy-tetrahydrodipicolinate synthase OS=Listeria monocytogenes FSL F2-208 OX=702458 GN=dapA PE=3 SV=1	24	7	68	1	293	31.3	5.62	191.84
A0A0E1R9M8	HD domain protein OS=Listeria monocytogenes serotype 4b str. LL195 OX=1230340 GN=BN389_24540 PE=4 SV=1	48	10	61	10	215	24.9	4.91	158.11	100.4	101.2	100.2	100.4	98.6	99.2
A0A0H3GEM8	Ferredoxin--NADP reductase OS=Listeria monocytogenes serotype 1/2a (strain 10403S) OX=393133 GN=LMRG_02735 PE=3 SV=1	41	10	29	1	331	36.4	5.43	91.54	99.6	100	103	99.8	99.1	98.5
A0A0H3GBX4	DNA repair protein RecN OS=Listeria monocytogenes serotype 1/2a (strain 10403S) OX=393133 GN=LMRG_00818 PE=3 SV=1	24	12	36	12	563	63.5	5.44	87.53	95.1	101	94.7	102.7	103.7	102.8
A0A0H3GHG2	1-acyl-sn-glycerol-3-phosphate acyltransferase OS=Listeria monocytogenes serotype 1/2a (strain 10403S) OX=393133 GN=LMRG_01319 PE=4 SV=1	36	7	50	7	205	23.4	9.94	145.86	102.6	102.6	103.4	97.4	97.8	96.2
A0A1E6F8A7	Uncharacterized protein OS=Listeria monocytogenes OX=1639 GN=AF973_03125 PE=4 SV=1	59	10	62	10	152	17.5	4.74	172.17	101.1	106	101.9	98.3	96.5	96.2
Q8Y4R3	Lmo2371 protein OS=Listeria monocytogenes serovar 1/2a (strain ATCC BAA-679 / EGD-e) OX=169963 GN=lmo2371 PE=4 SV=1	25	7	42	7	367	40.3	6.83	126.64	103.1	101.7	101.4	98.4	98.2	97.2
A0A2P7JBE4	Uncharacterized protein OS=Listeria monocytogenes OX=1639 GN=C7K12_14985 PE=4 SV=1	34	10	34	10	311	35.1	4.82	97.62	103.5	100.4	101	98.8	98.2	98.2
Q8Y529	Lmo2247 protein OS=Listeria monocytogenes serovar 1/2a (strain ATCC BAA-679 / EGD-e) OX=169963 GN=lmo2247 PE=4 SV=1	41	12	68	12	294	33.5	5.54	172.36	97.3	101.4	97.1	101.8	101.1	101.4
A0A2A6AA80	Uncharacterized protein OS=Listeria monocytogenes OX=1639 GN=CDR86_02685 PE=4 SV=1	33	7	50	7	240	27.6	4.87	129.91	100.2	100.9	102.3	99.1	98.5	99.2
Q8Y6Y0	FolC protein OS=Listeria monocytogenes serovar 1/2a (strain ATCC BAA-679 / EGD-e) OX=169963 GN=folC PE=3 SV=1	26	10	43	10	429	47.7	5.49	123.15	101.8	100.8	101.8	98.7	98.9	98
Q8Y564	Uroporphyrinogen decarboxylase OS=Listeria monocytogenes serovar 1/2a (strain ATCC BAA-679 / EGD-e) OX=169963 GN=hemE PE=3 SV=1	34	10	62	10	353	39.9	6.07	155.92	102	101.8	101.1	98.9	98.9	97.2
A0A0H3GEE7	Oxidoreductase OS=Listeria monocytogenes serotype 1/2a (strain 10403S) OX=393133 GN=LMRG_00296 PE=4 SV=1	25	6	63	6	313	33.9	5.27	151.2	99.6	111	100.1	96.7	95.7	96.9
Q8YAR7	Lmo0047 protein OS=Listeria monocytogenes serovar 1/2a (strain ATCC BAA-679 / EGD-e) OX=169963 GN=lmo0047 PE=4 SV=1	35	8	44	8	203	22.7	4.56	126.33	90	90.7	91.3	110.4	110.3	107.2
A0A1E7E4J3	RNA polymerase sigma factor OS=Listeria monocytogenes OX=1639 GN=AJL15_11420 PE=3 SV=1	44	12	56	12	259	29.5	5.2	143.24	101.6	102.5	101.8	97.9	98.1	98.1
A0A241SPR6	Transcription antitermination protein NusB OS=Listeria monocytogenes serotype 1/2b str. 10-0811 OX=1196164 GN=nusB PE=3 SV=1	59	8	66	8	128	14.8	4.7	178.65	102.7	100.8	103.8	96.6	99.1	96.9
A0A0E1R7H2	Peptide methionine sulfoxide reductase MsrA OS=Listeria monocytogenes serotype 4b str. LL195 OX=1230340 GN=msrA_2 PE=3 SV=1	60	8	42	8	179	20.2	5.59	140.71	97.5	101	99	102.7	99.7	100.1
A0A0E1R542	PTS system mannose-specific EIIAB component OS=Listeria monocytogenes serotype 4b str. LL195 OX=1230340 GN=manX_2 PE=4 SV=1	46	10	87	10	176	19.7	9.33	262.23	86.1	85.7	86.6	114.5	114.1	113.1
A0A0H3GFS0	Uncharacterized protein OS=Listeria monocytogenes serotype 1/2a (strain 10403S) OX=393133 GN=LMRG_00672 PE=4 SV=1	13	11	35	11	1066	115	5.67	100.11	102.1	100.9	101.9	98.6	99.7	96.8
Q8Y478	Lmo2577 protein OS=Listeria monocytogenes serovar 1/2a (strain ATCC BAA-679 / EGD-e) OX=169963 GN=lmo2577 PE=4 SV=1	36	10	56	10	275	30.3	4.81	137.65	99.8	105.1	99.7	98.6	97.9	98.9
C1KZH1	30S ribosomal protein S17 OS=Listeria monocytogenes serotype 4b (strain CLIP80459) OX=568819 GN=rpsQ PE=3 SV=1	67	8	166	8	87	10	9.89	384.54	105.4	101.1	102.5	95.9	97.1	97.9
A0AIH9	Two-component response regulator OS=Listeria welshimeri serovar 6b (strain ATCC 35897 / DSM 20650 / SLCC5334) OX=386043 GN=lisR PE=4 SV=1	42	12	72	12	226	26.4	5.07	182.67	95.3	95.2	95.3	105.1	104.8	104.3
A0A1C7PZX4	Cof-type HAD-IIB family hydrolase OS=Listeria monocytogenes OX=1639 GN=BB664_05685 PE=4 SV=1	43	9	52	9	256	28.5	4.67	145.32	103.1	106.6	103.8	96.4	95.6	94.6
A0A0H3GD80	Putative septation protein SpoVG OS=Listeria monocytogenes serotype 1/2a (strain 10403S) OX=393133 GN=spoVG PE=3 SV=1	74	9	330	8	102	11.4	4.6	842.12	99.5	108.4	99.7	97	98.1	97.3
A0A0E1RAV9	Probable DNA-directed RNA polymerase subunit delta OS=Listeria monocytogenes serotype 4b str. LL195 OX=1230340 GN=rpoE PE=3 SV=1	33	6	52	6	190	22.1	4.06	185.91	97.9	105.1	103.2	99.9	96.6	97.3
A0A0E1Y4I3	23S rRNA (Uracil-5-)-methyltransferase RumA OS=Listeria monocytogenes FSL F2-208 OX=702458 GN=NT04LM_2555 PE=3 SV=1	29	13	45	13	459	51.3	8.09	107.04	102.1	100.9	101.7	98.4	99.1	97.8
A0AIX3	Adenine phosphoribosyltransferase OS=Listeria welshimeri serovar 6b (strain ATCC 35897 / DSM 20650 / SLCC5334) OX=386043 GN=apt PE=3 SV=1	60	9	76	9	173	19.2	5.15	207.65	104.8	105.2	104.2	95.2	95.4	95.2
A0A0H3G950	Uncharacterized protein OS=Listeria monocytogenes serotype 1/2a (strain 10403S) OX=393133 GN=LMRG_02406 PE=4 SV=1	42	9	36	9	276	31.7	5.08	101.83	101.6	104.1	100.3	100.1	97.3	96.6
A0A1C7PU01	Esterase OS=Listeria monocytogenes OX=1639 GN=BB718_01440 PE=4 SV=1	38	11	61	11	252	28.8	5.14	135.15	99.7	103.9	99.6	101.6	96.2	99
Q8Y9R9	Lmo0454 protein OS=Listeria monocytogenes serovar 1/2a (strain ATCC BAA-679 / EGD-e) OX=169963 GN=lmo0454 PE=4 SV=1	40	9	40	9	315	35.1	5.76	97.95	96.8	101.9	98.6	103.8	101.3	97.7
A0A0E1Y3F6	Riboflavin biosynthesis protein OS=Listeria monocytogenes FSL F2-208 OX=702458 GN=NT04LM_2072 PE=3 SV=1	34	12	60	1	317	35.9	5.57	117.04	106.3	104.7	104.9	95.1	95.7	93.3
A0A0E0UZU0	Probable transaldolase OS=Listeria monocytogenes serotype 4a (strain M7) OX=1030009 GN=fsaB PE=3 SV=1	59	12	43	12	214	23.1	5.1	107.68	94.8	94.5	94.3	105.9	105.9	104.7
A0A0E1R747	Diacylglycerol kinase OS=Listeria monocytogenes serotype 4b str. LL195 OX=1230340 GN=dagK_2 PE=4 SV=1	32	9	42	9	317	34.9	5.94	92.47	99.6	101.6	100.9	100	100.2	97.6
A0A0E1YDC0	Acetyl-coenzyme A carboxylase carboxyl transferase subunit beta OS=Listeria monocytogenes FSL F2-208 OX=702458 GN=accD PE=3 SV=1	23	8	62	8	294	32.1	6.24	151.53	100.1	100.5	101.7	99.5	100.3	98
A0A0H3GD82	Threonine aldolase OS=Listeria monocytogenes serotype 1/2a (strain 10403S) OX=393133 GN=LMRG_00002 PE=4 SV=1	41	10	50	10	360	40.1	4.87	104.61	98	99.4	100.9	101.1	101	99.6
A0A0E0UUG9	Putative cryptic phospho-beta-glucosidase OS=Listeria monocytogenes serotype 4a (strain M7) OX=1030009 GN=bglA PE=3 SV=1	25	10	56	10	464	54.1	5.29	156.94	102.2	103.8	102.6	98.2	96.3	96.8
A0A1D2IUD3	Glycerol dehydrogenase OS=Listeria monocytogenes OX=1639 GN=BB664_01010 PE=4 SV=1	28	10	44	10	370	40.6	5.15	129.89	99.4	99.1	98.4	101.2	102.4	99.5
A0A1D2IZ77	ABC transporter ATP-binding protein OS=Listeria monocytogenes OX=1639 GN=BB664_03985 PE=4 SV=1	21	11	35	6	630	71.1	5.14	88.22	100.4	103.5	100.6	98.8	100	96.8
Q8Y601	3-methyl-2-oxobutanoate hydroxymethyltransferase OS=Listeria monocytogenes serovar 1/2a (strain ATCC BAA-679 / EGD-e) OX=169963 GN=panB PE=3 SV=1	34	7	47	7	277	29.8	5.39	150.8	100.7	98.9	100.3	99.7	101.5	98.8
Q8Y551	Fumarate hydratase class II OS=Listeria monocytogenes serovar 1/2a (strain ATCC BAA-679 / EGD-e) OX=169963 GN=fumC PE=3 SV=1	33	15	48	15	455	49.6	5.72	90.84	99	100.1	100.1	102.1	99.5	99.2
A0A0E1Y4W4	Serine/threonine-protein kinase RsbT OS=Listeria monocytogenes FSL F2-208 OX=702458 GN=NT04LM_1493 PE=4 SV=1	59	7	50	7	138	15	8.81	128.76	102	98.5	103.6	98.5	100.4	97
A0A0E1R999	Uncharacterized protein ybxB OS=Listeria monocytogenes serotype 4b str. LL195 OX=1230340 GN=ybxB PE=4 SV=1	46	10	57	10	204	23	6.7	166.92	103.8	101.6	104.2	98.1	97	95.2
A0A1D2IQD4	Glycine/betaine ABC transporter permease OS=Listeria monocytogenes OX=1639 GN=BB664_10600 PE=3 SV=1	28	12	40	12	504	55.7	7.42	105.73	93	92.9	92.7	108.1	107.3	105.9
A0A0B8R3M9	Phosphatidylglycerol lysyltransferase OS=Listeria monocytogenes OX=1639 GN=mprF PE=3 SV=1	14	10	43	10	865	97.5	8.63	104.6	102.9	102	104.7	97.9	97.4	95
A0A2A6A910	NAD-dependent malic enzyme OS=Listeria monocytogenes OX=1639 GN=CDR86_00590 PE=3 SV=1	22	10	42	10	547	60	5.76	115.12	99	98.1	97.3	101.8	102.6	101.2
A0A0H3GC88	Uncharacterized protein OS=Listeria monocytogenes serotype 1/2a (strain 10403S) OX=393133 GN=LMRG_01460 PE=4 SV=1	44	6	44	6	222	25.1	4.22	138.59	102.2	97.8	99.9	100.5	100	99.7
Q8Y9D8	Lmo0592 protein OS=Listeria monocytogenes serovar 1/2a (strain ATCC BAA-679 / EGD-e) OX=169963 GN=lmo0592 PE=4 SV=1	45	6	60	6	180	20	5.91	192.54	92.4	95.4	91.8	107.6	106.6	106.2
A0A1D2IZN4	Pyridoxal phosphate homeostasis protein OS=Listeria monocytogenes OX=1639 GN=BB664_04765 PE=3 SV=1	34	7	49	7	229	25.9	5.25	179.86	99.7	100.7	100.1	99.5	101.4	98.7
A0A1D2ITS2	Uncharacterized protein OS=Listeria monocytogenes OX=1639 GN=BB718_01715 PE=4 SV=1	28	11	42	11	403	45.8	9.1	97.88	94.5	95	94.1	105.4	106.8	104.2
A0A1D2IYC6	ADP-ribose pyrophosphatase OS=Listeria monocytogenes OX=1639 GN=BB664_07910 PE=4 SV=1	48	7	59	7	242	27	4.5	186.02	98.2	98.2	101.2	101.8	101.1	99.6
A0A1D2IV43	Phosphoribosylformylglycinamidine synthase subunit PurL OS=Listeria monocytogenes OX=1639 GN=purL PE=3 SV=1	19	11	45	11	739	80.1	4.83	103.14	97	108.9	99.1	99.1	99	97
A0ALN3	50S ribosomal protein L31 type B OS=Listeria welshimeri serovar 6b (strain ATCC 35897 / DSM 20650 / SLCC5334) OX=386043 GN=rpmE2 PE=3 SV=1	54	6	172	1	87	9.9	8.94	559.5	103.8	102	106.2	94.9	96.6	96.4
A0A0E1R9D2	General stress protein 13 OS=Listeria monocytogenes serotype 4b str. LL195 OX=1230340 GN=yugI PE=4 SV=1	54	9	78	9	127	14.2	6.81	224.08	98.3	93.8	98.2	103.5	103	103.2
A0A0D8X4J9	ParA family protein OS=Listeria monocytogenes OX=1639 GN=AJL15_03675 PE=4 SV=1	44	8	48	8	253	27.5	5.22	134.34	101.9	100	102.2	98.7	99.1	98.1
A0A1D2IRJ5	Ribose 5-phosphate isomerase B OS=Listeria monocytogenes OX=1639 GN=rpiB PE=4 SV=1	70	8	47	8	151	16.2	5.31	139.81	97.7	100.4	99.6	102.6	99.4	100.3
A0ALT2	30S ribosomal protein S9 OS=Listeria welshimeri serovar 6b (strain ATCC 35897 / DSM 20650 / SLCC5334) OX=386043 GN=rpsI PE=3 SV=1	55	9	181	9	130	14.4	10.81	482.79	102.6	107.1	103	95	96.2	96.2
A0A0H3GD55	Uncharacterized protein OS=Listeria monocytogenes serotype 1/2a (strain 10403S) OX=393133 GN=LMRG_02415 PE=4 SV=1	24	12	54	4	421	47.5	5.03	128.11	95	93.9	93.3	106.4	105.2	106.1
A0A0E0UUD7	Putative tRNA (cytidine(34)-2'-O)-methyltransferase OS=Listeria monocytogenes serotype 4a (strain M7) OX=1030009 GN=yibK PE=3 SV=1	59	7	38	7	169	19.6	5.11	133.62	102.9	101.9	103.7	97.6	96.8	97.1
A0A1C7PUK9	Uncharacterized protein OS=Listeria monocytogenes OX=1639 GN=BB664_11045 PE=4 SV=1	52	13	72	12	159	17.9	9.11	164.12	105.3	106.2	105.2	94.8	93.8	94.6
A0A0E1RAU6	Thymidine kinase OS=Listeria monocytogenes serotype 4b str. LL195 OX=1230340 GN=tdk PE=3 SV=1	41	10	50	10	225	25.7	7.97	148.24	103.5	103.5	102.3	96.5	98	96.1
A0A1E8EAE5	Acyl-CoA thioesterase OS=Listeria monocytogenes OX=1639 GN=BJM33_02460 PE=4 SV=1	47	7	35	7	172	19.2	6.92	109.57	101	96.2	103.8	97.9	102.6	98.4
A0A0H3GKH8	ATP synthase subunit b OS=Listeria monocytogenes serotype 1/2a (strain 10403S) OX=393133 GN=atpF PE=3 SV=1	45	7	82	6	170	19.4	5.05	209.99	102.7	101.9	102.4	97.2	98.4	97.4
A0A2A5U093	ABC transporter substrate-binding protein OS=Listeria monocytogenes OX=1639 GN=A7N85_12795 PE=4 SV=1	30	7	39	6	299	32.7	5.24	114.5	103.5	101.8	104	95.8	98.3	96.5
A0A1E7E7J7	Single-stranded DNA-binding protein OS=Listeria monocytogenes OX=1639 GN=AJL15_03165 PE=3 SV=1	45	9	95	5	179	19.6	5.14	229.69	101.3	98.5	100.1	99.4	100.4	100.3
A0A0H3GIR5	Pyruvate-flavodoxin oxidoreductase OS=Listeria monocytogenes serotype 1/2a (strain 10403S) OX=393133 GN=LMRG_02252 PE=3 SV=1	10	12	34	12	1215	134.1	5.54	85.22	97.2	103.1	99.5	101.9	99.3	99
A0A0E1RFV1	ATP synthase gamma chain OS=Listeria monocytogenes serotype 4b str. LL195 OX=1230340 GN=atpG PE=3 SV=1	28	8	61	8	290	32.2	5.52	191.26	100.4	99.3	100.9	99.7	99.5	100.1
A0A0E1R8N5	Transcriptional regulatory protein DegU OS=Listeria monocytogenes serotype 4b str. LL195 OX=1230340 GN=degU PE=4 SV=1	30	7	70	7	236	26.6	6.62	182.43	98.3	99	99.8	102.1	101.6	99.3
A0A2A6A785	XRE family transcriptional regulator OS=Listeria monocytogenes OX=1639 GN=CDR86_09870 PE=4 SV=1	56	8	44	8	108	12.4	5.63	115.53	102.2	103	101.4	97.7	99.4	96.2
A0A1D2IQ58	Putative competence-damage inducible protein OS=Listeria monocytogenes OX=1639 GN=cinA PE=3 SV=1	21	11	44	11	414	45.6	5.21	106.68	102.1	101.2	101.6	98.5	100	96.5
A0A0H3GFY7	Ribosomal RNA small subunit methyltransferase G OS=Listeria monocytogenes serotype 1/2a (strain 10403S) OX=393133 GN=rsmG PE=3 SV=1	43	12	38	12	238	27.1	6.89	99.48	104	101.4	103.7	97.3	98.2	95.4
A0A0E1R6I4	50S ribosomal protein L27 OS=Listeria monocytogenes serotype 4b str. LL195 OX=1230340 GN=rpmA PE=3 SV=1	52	7	241	7	96	10.5	10.05	697.92	102.6	103.8	103.2	97	96.2	97.1
A0A0E1Y733	Maltose O-acetyltransferase (Fragment) OS=Listeria monocytogenes FSL F2-208 OX=702458 GN=NT04LM_1194 PE=4 SV=1	40	8	46	8	211	23.4	6.13	105.65	100.4	100.9	100.1	99.9	100	98.6
A0AJ71	D-alanine aminotransferase OS=Listeria welshimeri serovar 6b (strain ATCC 35897 / DSM 20650 / SLCC5334) OX=386043 GN=dat PE=4 SV=1	25	7	77	1	289	32.5	5.26	183.08	103.6	102.3	102.4	112.8	94.4	84.5
A0A1D2IUA1	Transcription termination factor Rho OS=Listeria monocytogenes OX=1639 GN=rho PE=3 SV=1	23	10	48	10	423	48.2	6.99	117.18	103.9	103.8	105	96.8	96.4	94.2
A0A1E7E7D2	3-dehydroquinate dehydratase OS=Listeria monocytogenes OX=1639 GN=aroD PE=3 SV=1	41	9	37	9	252	27.5	4.89	77.13	97.4	103.3	96.8	99.6	103	99.9
A0A1D2J2H4	YhgE/Pip domain-containing protein OS=Listeria monocytogenes OX=1639 GN=BB664_00420 PE=4 SV=1	12	11	41	11	927	97.1	6.51	91.87	96.5	94.2	93.4	105	106.8	104.2
Q8Y8J5	Lmo0906 protein OS=Listeria monocytogenes serovar 1/2a (strain ATCC BAA-679 / EGD-e) OX=169963 GN=lmo0906 PE=3 SV=1	18	7	59	7	449	49	6	123.39	99.7	99	98.6	103.6	99.6	99.5
A0A0B8RIL3	Adapter protein MecA OS=Listeria monocytogenes OX=1639 GN=mecA PE=3 SV=1	37	10	46	10	219	25.6	4.37	100.63	93.4	98.5	93.4	105	105.9	103.8
A0A0E0UY02	3'-5' exoribonuclease YhaM OS=Listeria monocytogenes serotype 4a (strain M7) OX=1030009 GN=yhaM PE=3 SV=1	21	6	36	6	328	37.1	5.68	97.1	90	92.9	90.9	110.3	107	109.1
A0A0E1R4L1	Transcriptional regulator lytR OS=Listeria monocytogenes serotype 4b str. LL195 OX=1230340 GN=lytR PE=4 SV=1	22	7	55	4	321	35.3	5.91	149.53	98.8	99.7	99.3	99.4	101.8	101
A0A2A9HZM6	GTP-binding protein TypA OS=Lactococcus lactis OX=1358 GN=B8W88_06150 PE=4 SV=1	8	5	87	1	613	68.2	5.03	262.02
A0A0H3GDB3	Flavodoxin OS=Listeria monocytogenes serotype 1/2a (strain 10403S) OX=393133 GN=LMRG_02559 PE=4 SV=1	27	6	79	6	148	16.4	3.92	247.02	97.2	95.3	97.7	103.4	102.7	103.6
A0A0H3GGD5	Oxygen-independent coproporphyrinogen-III oxidase-like protein OS=Listeria monocytogenes serotype 1/2a (strain 10403S) OX=393133 GN=LMRG_00929 PE=3 SV=1	26	8	27	8	385	43.8	5.81	72.33	102.2	101.6	103	97.1	97.5	98.5
A0A0H3GCC1	Probable septum site-determining protein MinC OS=Listeria monocytogenes serotype 1/2a (strain 10403S) OX=393133 GN=minC PE=3 SV=1	46	7	34	7	225	25	5.05	100.96	103.2	100	103.6	98.2	99.8	95.2
Q8Y897	Lmo1017 protein OS=Listeria monocytogenes serovar 1/2a (strain ATCC BAA-679 / EGD-e) OX=169963 GN=lmo1017 PE=4 SV=1	43	6	68	6	163	17.7	5.36	174.96	98.5	96.8	97	102.2	102.3	103.2
A0A0E1Y317	Glycine--tRNA ligase alpha subunit OS=Listeria monocytogenes FSL F2-208 OX=702458 GN=glyQ PE=3 SV=1	32	10	74	10	306	35.5	4.82	180.36	99.2	101.9	98.2	101.5	99.4	99.8
A0A1C7Q0R1	Pseudouridine synthase OS=Listeria monocytogenes OX=1639 GN=BB664_03825 PE=3 SV=1	34	10	51	10	303	34	6.74	130.37	100.3	112.2	98.5	97.6	95.3	96
A0A0E0UY63	Guanylate kinase OS=Listeria monocytogenes serotype 4a (strain M7) OX=1030009 GN=gmk PE=3 SV=1	40	7	44	7	206	23.4	4.94	122.39	104.1	105.5	105.8	96.8	93.2	94.5
A0A0E1RFP7	Nucleotide-binding protein BN389_24370 OS=Listeria monocytogenes serotype 4b str. LL195 OX=1230340 GN=BN389_24370 PE=3 SV=1	26	8	55	8	301	34.7	5.99	148.96	100.2	100.8	100.6	98.7	101.1	98.6
A0A1D2IZV1	UDP-N-acetylglucosamine--N-acetylmuramyl-(pentapeptide) pyrophosphoryl-undecaprenol N-acetylglucosamine transferase OS=Listeria monocytogenes OX=1639 GN=murG PE=3 SV=1	30	8	53	8	363	39	7.12	148.43	99.6	99.1	99.3	102	100	100
Q8Y6R8	tRNA (guanine-N(7)-)-methyltransferase OS=Listeria monocytogenes serovar 1/2a (strain ATCC BAA-679 / EGD-e) OX=169963 GN=trmB PE=3 SV=1	40	8	58	8	214	24.9	6.55	156.29	103.3	103.4	104.4	97.5	96.6	94.8
A0A0H3GG20	Uncharacterized protein OS=Listeria monocytogenes serotype 1/2a (strain 10403S) OX=393133 GN=LMRG_02188 PE=4 SV=1	36	9	33	9	328	36.6	8.57	87.69	101.1	102.9	98.6	98.3	101.3	97.9
Q8Y7D4	Probable glycine dehydrogenase (decarboxylating) subunit 1 OS=Listeria monocytogenes serovar 1/2a (strain ATCC BAA-679 / EGD-e) OX=169963 GN=gcvPA PE=3 SV=1	26	9	46	9	448	49.4	5.73	117.42	102.4	99.9	100.3	99.7	99.2	98.4
A0A0H3GGM7	tRNA modification GTPase MnmE OS=Listeria monocytogenes serotype 1/2a (strain 10403S) OX=393133 GN=mnmE PE=3 SV=1	16	7	46	7	457	50.4	4.69	98.8	105.5	103.3	102.8	93.9	98.3	96.3
A0A0E0UXJ9	Putative oxidoreductase OS=Listeria monocytogenes serotype 4a (strain M7) OX=1030009 GN=ygjR PE=4 SV=1	34	9	63	9	327	36.8	5.06	185.22	95.4	100	94.4	104.8	100.7	104.8
A0A0H3GJR0	UvrABC system protein C OS=Listeria monocytogenes serotype 1/2a (strain 10403S) OX=393133 GN=uvrC PE=3 SV=1	19	12	34	12	603	69.3	8.75	80.33	99.5	106.5	101.4	100.3	95.7	96.7
A0A1D2IT31	Glutathione peroxidase OS=Listeria monocytogenes OX=1639 GN=BB664_12985 PE=3 SV=1	56	9	43	9	159	18	5.26	126.2	100.3	97.5	100.8	101.2	101	99.1
Q8Y9D3	Lmo0597 protein OS=Listeria monocytogenes serovar 1/2a (strain ATCC BAA-679 / EGD-e) OX=169963 GN=lmo0597 PE=4 SV=1	38	8	33	2	233	26.7	6.07	88.88	106.7	105.8	108	92.8	94.6	92.2
A0A241ST34	50S ribosomal protein L29 OS=Listeria monocytogenes serotype 1/2b str. 10-0811 OX=1196164 GN=rpmC PE=3 SV=1	63	5	127	5	63	7.4	9.41	393.58	103.1	114.8	102.6	92.8	92.6	94.1
Q71XW7	50S ribosomal protein L32-2 OS=Listeria monocytogenes serotype 4b (strain F2365) OX=265669 GN=rpmF2 PE=3 SV=1	63	3	79	3	57	6.5	9.6	305.64	101.2	100.5	103.6	98.8	98.2	97.7
A0A1D2IX46	Peptidase OS=Listeria monocytogenes OX=1639 GN=BB664_13105 PE=4 SV=1	24	7	42	7	302	33.8	4.75	110.91	105.2	102.4	104.5	96.5	97.1	94.2
A0A0E1R7E9	Carbamoyl-phosphate synthase large chain OS=Listeria monocytogenes serotype 4b str. LL195 OX=1230340 GN=carB PE=3 SV=1	11	13	47	13	1078	118.7	4.93	82.45	102.3	105.5	102.2	96.9	97.6	95.6
A0A2A5UDP7	Bifunctional oligoribonuclease/PAP phosphatase NrnA OS=Listeria monocytogenes OX=1639 GN=A7N65_05325 PE=4 SV=1	33	9	40	9	311	34.8	4.91	101.57	99.9	97.9	98.4	100.5	102.3	100.9
A0A1D2IMX8	NAD-dependent dehydratase OS=Listeria monocytogenes OX=1639 GN=BB664_00040 PE=4 SV=1	35	6	38	6	209	22.7	6.38	76.14	85.6	83.2	82	116.4	116.3	116.5
A0A1E7E8R9	Ferredoxin--NADP reductase OS=Listeria monocytogenes OX=1639 GN=AJL15_02520 PE=3 SV=1	43	10	25	1	331	36.5	5.55	60.09
Q8Y7A5	Isopentenyl-diphosphate delta-isomerase OS=Listeria monocytogenes serovar 1/2a (strain ATCC BAA-679 / EGD-e) OX=169963 GN=fni PE=3 SV=1	29	10	44	6	358	39.5	7.08	75.31	100.5	104	101.9	98.5	97.8	97.3
A0A0H3GHD5	Uncharacterized protein OS=Listeria monocytogenes serotype 1/2a (strain 10403S) OX=393133 GN=LMRG_02598 PE=4 SV=1	26	8	46	8	323	35.9	5.38	111.64	101.7	103.4	100.5	99.4	97.8	97.2
A0A2P7HS95	Phosphopyruvate hydratase OS=Listeria monocytogenes OX=1639 GN=C7K12_15120 PE=4 SV=1	28	13	35	13	412	44.8	5.3	78.66	94.3	102.1	98.1	104.6	102	98.9
A0A0H3GLB5	Cu2+-exporting ATPase OS=Listeria monocytogenes serotype 1/2a (strain 10403S) OX=393133 GN=LMRG_01000 PE=3 SV=1	16	11	33	10	737	79.9	5.38	84.76	101.1	100.5	102.5	98.9	98.1	98.9
A0A0E0UYR3	Methionine import ATP-binding protein MetN OS=Listeria monocytogenes serotype 4a (strain M7) OX=1030009 GN=metN PE=3 SV=1	29	8	30	8	340	38	6.2	77.59	97.4	103.6	95.2	102.3	100.1	101.4
A0A2P7K5E5	CopY/TcrY family copper transport repressor OS=Listeria monocytogenes OX=1639 GN=C7K12_06170 PE=4 SV=1	55	5	33	5	143	15.6	6.16	126.16	101.3	102.8	102.5	99.3	98.1	95.9
A0A1D2IX63	Fructose-1,6-bisphosphatase class 3 OS=Listeria monocytogenes OX=1639 GN=fbp PE=3 SV=1	17	14	45	14	653	75.6	6.23	109.54	104.2	101.9	101.7	98.5	96.9	96.9
A0A0E0UTE1	Putative short-chain alcohol dehydrogenases putative 2-deoxy-D-gluconate 3-dehydrogenase OS=Listeria monocytogenes serotype 4a (strain M7) OX=1030009 GN=kduD PE=4 SV=1	37	10	37	10	254	27.2	5.38	71.9	105.4	108.3	104.6	96.3	92.3	93.1
A0A0H3GKS5	5-methyltetrahydropteroyltriglutamate--homocysteine methyltransferase OS=Listeria monocytogenes serotype 1/2a (strain 10403S) OX=393133 GN=metE PE=3 SV=1	19	12	33	12	765	86.3	5.03	69.8	92.4	100.2	98	104.5	105	99.9
Q8Y6E3	Lmo1744 protein OS=Listeria monocytogenes serovar 1/2a (strain ATCC BAA-679 / EGD-e) OX=169963 GN=lmo1744 PE=4 SV=1	33	8	38	8	291	32.7	5.08	94.88	97.2	98.5	98.3	103.1	102.5	100.4
A0A1D2IZJ7	Protein-tyrosine-phosphatase OS=Listeria monocytogenes OX=1639 GN=BB664_04285 PE=4 SV=1	32	10	41	10	326	36.6	5.01	107.28	93.5	97.3	92.7	106	105.6	104.9
Q8Y555	Lmo2221 protein OS=Listeria monocytogenes serovar 1/2a (strain ATCC BAA-679 / EGD-e) OX=169963 GN=lmo2221 PE=4 SV=1	14	13	34	13	907	105.8	6.61	78.24	95.7	95	97.2	105.6	104.7	101.7
A0A2A5UUU0	Dihydropteroate synthase OS=Listeria monocytogenes OX=1639 GN=folP PE=3 SV=1	37	10	33	10	271	29.6	5.31	91.75	98.2	104.6	100.7	101.5	97.2	97.8
A0A1D2IZ80	Phosphoglucomutase OS=Listeria monocytogenes OX=1639 GN=BB664_03965 PE=4 SV=1	22	11	29	11	503	54.6	5.05	81.82	100.3	100.6	100	101.3	99.1	98.7
A0A1D2IQ02	Histidine phosphatase family protein OS=Listeria monocytogenes OX=1639 GN=BB664_09000 PE=4 SV=1	41	10	51	10	211	23.6	4.93	129.86	105.2	105.3	103.7	95.8	95.2	94.8
Q8Y5V8	ResE protein OS=Listeria monocytogenes serovar 1/2a (strain ATCC BAA-679 / EGD-e) OX=169963 GN=resE PE=4 SV=1	19	11	29	11	596	66.7	5.16	62.01	103.3	99.4	98.7	102.5	99.4	96.7
A0A1E8ERU8	Protein phosphatase OS=Listeria monocytogenes OX=1639 GN=BJM33_03085 PE=4 SV=1	40	10	55	10	252	28	5.08	133.27	98	111.4	97.1	97.8	97.1	98.5
A0A1D2IUW1	2-succinylbenzoate--CoA ligase OS=Listeria monocytogenes OX=1639 GN=menE PE=3 SV=1	19	9	31	9	469	52.1	5.5	64.19	99.9	105.7	101	99.3	97.2	96.9
A0A0H3GAW8	3-hydroxyisobutyrate dehydrogenase OS=Listeria monocytogenes serotype 1/2a (strain 10403S) OX=393133 GN=LMRG_02105 PE=4 SV=1	33	8	33	8	286	30.2	4.93	74.09	100.1	100.3	98.5	101.7	100.8	98.6
A0A1U7AKT2	1-deoxy-D-xylulose-5-phosphate synthase OS=Listeria monocytogenes OX=1639 GN=dxs PE=3 SV=1	19	12	33	12	609	66.7	6.54	72.74	102.5	103.1	102.5	97.6	97.9	96.4
A0A0E1RAQ7	Cardiolipin synthase OS=Listeria monocytogenes serotype 4b str. LL195 OX=1230340 GN=cls PE=3 SV=1	20	10	39	10	492	56.4	9.38	112.19	99.3	101.8	98.9	101	99.5	99.6
A0A241SLJ4	Lipoprotein OS=Listeria monocytogenes serotype 1/2b str. 10-0811 OX=1196164 GN=A410_0298 PE=3 SV=1	34	11	69	11	273	29.8	5.19	152.12	100.8	98.6	98.5	101.4	101.2	99.5
A0A0H3GH67	Transcriptional repressor NrdR OS=Listeria monocytogenes serotype 1/2a (strain 10403S) OX=393133 GN=nrdR PE=3 SV=1	59	7	31	7	154	17.9	6.73	102.21	100.8	98.1	100.1	99.7	100.4	100.9
A0A1D2IWD0	dITP/XTP pyrophosphatase OS=Listeria monocytogenes OX=1639 GN=BB664_11800 PE=3 SV=1	30	7	66	7	203	22	4.97	120.82	100.5	100.7	101.4	99.9	98.9	98.7
C1KVK3	Porphobilinogen deaminase OS=Listeria monocytogenes serotype 4b (strain CLIP80459) OX=568819 GN=hemC PE=3 SV=1	26	8	32	8	309	33.9	6.13	81.51	103.1	100.7	101.6	98.6	100	96
A0A2P7F7G4	tRNA (Adenine(22)-N(1))-methyltransferase TrmK OS=Listeria monocytogenes OX=1639 GN=C7K27_09590 PE=4 SV=1	41	11	39	11	234	26.3	6.93	89.29	102.2	104.9	101.1	96.5	97.7	97.6
A0A0E1R5L7	Signal transduction histidine-protein kinase ArlS OS=Listeria monocytogenes serotype 4b str. LL195 OX=1230340 GN=arlS PE=4 SV=1	17	9	31	9	483	55.4	5.45	84.35	97.5	98.8	97.2	102	102.4	102.2
A0A0E1REB7	Diaminopimelate decarboxylase OS=Listeria monocytogenes serotype 4b str. LL195 OX=1230340 GN=lysA PE=3 SV=1	21	8	42	8	438	48.2	5.02	85.09	97.5	104.2	98.1	100.3	101.2	98.8
A0A1E7EAX5	MBL fold metallo-hydrolase OS=Listeria monocytogenes OX=1639 GN=BJM33_06700 PE=4 SV=1	36	8	27	8	276	30.8	5.81	77.16	100.8	114.6	101.9	94.7	94.4	93.5
A0A2A5UX73	Fibronectin/fibrinogen-binding protein OS=Listeria monocytogenes OX=1639 GN=A4P56_09920 PE=4 SV=1	21	11	30	11	570	65.1	6.61	67.32	97.7	107.5	98.8	101.1	97.1	97.7
A0AF29	Transcriptional regulator CtsR OS=Listeria welshimeri serovar 6b (strain ATCC 35897 / DSM 20650 / SLCC5334) OX=386043 GN=ctsR PE=3 SV=1	37	7	30	7	152	17.5	6.23	90.67	88.7	92.3	88.8	112.1	110.1	108.1
A0A0H3GCF6	Uncharacterized protein OS=Listeria monocytogenes serotype 1/2a (strain 10403S) OX=393133 GN=LMRG_00801 PE=4 SV=1	42	7	90	7	126	14.9	10.07	235.58	103.3	99.4	103.6	98	99.2	96.5
A0A0H3GLV8	Penicillin binding protein 2B OS=Listeria monocytogenes serotype 1/2a (strain 10403S) OX=393133 GN=LMRG_01188 PE=4 SV=1	15	12	32	12	751	81.8	7.52	89.23	99.7	110.7	101.3	96	96	96.4
A0A2A5UHR7	LysM peptidoglycan-binding domain-containing protein OS=Listeria monocytogenes OX=1639 GN=A4Q36_07530 PE=4 SV=1	23	6	54	6	244	26.3	5.92	146.55	107.4	101.8	106.3	94.4	95.9	94.2
A0A0B8R8X6	Rod-share determining protein MreBH OS=Listeria monocytogenes OX=1639 GN=LmNIHS28_01353 PE=4 SV=1	29	7	23	7	332	35.2	5.22	62.33	91.3	99.6	92.7	109.9	101.7	104.8
A0A1C7PZ73	Glycerol-3-phosphate cytidylyltransferase OS=Listeria monocytogenes OX=1639 GN=tagD PE=4 SV=1	56	6	33	6	127	15.1	5.57	77.94	97.7	97.4	96.8	99.8	104.4	103.9
A0A0H3GI80	Carbamoyl-phosphate synthase small chain OS=Listeria monocytogenes serotype 1/2a (strain 10403S) OX=393133 GN=carA PE=3 SV=1	32	10	33	10	363	40	5.48	95.64	100.5	103.7	101.5	98.2	98.2	97.9
Q8Y6T9	Lmo1593 protein OS=Listeria monocytogenes serovar 1/2a (strain ATCC BAA-679 / EGD-e) OX=169963 GN=lmo1593 PE=3 SV=1	21	7	23	7	379	41.6	6.96	62.26	104.6	102.7	102.7	97.4	97.6	95
A0A0H3GEK9	Aminotransferase OS=Listeria monocytogenes serotype 1/2a (strain 10403S) OX=393133 GN=LMRG_02715 PE=4 SV=1	24	10	40	10	388	44.1	6.1	92.35	98.7	102	100.1	100.9	99.1	99.2
A0A0H3GEP6	Enoyl-[acyl carrier protein] reductase II OS=Listeria monocytogenes serotype 1/2a (strain 10403S) OX=393133 GN=LMRG_02783 PE=4 SV=1	20	7	36	7	309	32.5	5.44	69.04	98.6	101.6	100	101.7	99	99.1
A0A1E8EJ53	Protein jag OS=Listeria monocytogenes OX=1639 GN=BJM33_05525 PE=4 SV=1	53	8	46	1	206	23.1	7.61	110.14
A0A1E5Z0E8	Uncharacterized protein OS=Listeria monocytogenes OX=1639 GN=AF973_09745 PE=4 SV=1	30	7	26	7	252	29.4	5.6	71.96	99.2	99.8	100.4	101.3	99.3	100.1
A0A0H3G8W2	Replicative DNA helicase OS=Listeria monocytogenes serotype 1/2a (strain 10403S) OX=393133 GN=LMRG_02483 PE=3 SV=1	24	10	38	10	450	50	4.84	95.44	103.8	105.5	98.9	97.7	98	96.1
Q8Y6V5	Lmo1576 protein OS=Listeria monocytogenes serovar 1/2a (strain ATCC BAA-679 / EGD-e) OX=169963 GN=lmo1576 PE=4 SV=1	22	10	32	10	437	48.7	6.47	80.1	96.8	102.2	98.1	101.4	101.3	100.3
A0A0E1Y8S3	Initiation-control protein YabA OS=Listeria monocytogenes FSL F2-208 OX=702458 GN=NT04LM_0344 PE=3 SV=1	65	7	40	7	132	15.1	5	96.62	97.7	109.3	100.2	101.2	97	94.6
A0A0H3GMA0	Lactoylglutathione lyase OS=Listeria monocytogenes serotype 1/2a (strain 10403S) OX=393133 GN=LMRG_01664 PE=4 SV=1	46	5	77	5	129	14.7	4.75	221.49	99	100.7	97.6	102.7	101.2	98.8
A0A0H3GBD4	Protein-tyrosine phosphatase OS=Listeria monocytogenes serotype 1/2a (strain 10403S) OX=393133 GN=LMRG_02037 PE=3 SV=1	30	7	32	7	152	16.9	5.39	77.61	102.2	101.1	101.3	99.5	98.4	97.4
Q8Y675	Primosomal protein N' OS=Listeria monocytogenes serovar 1/2a (strain ATCC BAA-679 / EGD-e) OX=169963 GN=priA PE=3 SV=1	14	10	37	10	797	91	6.9	78.42	104.3	106.7	101.5	95.7	96.9	94.7
Q8Y8G2	Lmo0942 protein OS=Listeria monocytogenes serovar 1/2a (strain ATCC BAA-679 / EGD-e) OX=169963 GN=lmo0942 PE=4 SV=1	19	10	30	10	601	68.4	4.91	80.93	103	104.3	101.6	96.6	98.7	95.8
A0A1D2IVX4	Uncharacterized protein OS=Listeria monocytogenes OX=1639 GN=BB664_11515 PE=4 SV=1	19	9	44	2	452	52	4.83	101.24	81.8	81.2	81.3	118.3	121.1	116.4
A0A0H3GH95	Probable tRNA sulfurtransferase OS=Listeria monocytogenes serotype 1/2a (strain 10403S) OX=393133 GN=thiI PE=3 SV=1	21	10	64	9	403	44.9	6.47	151.38	102.3	100.9	102.2	98	99.3	97.4
A0A0H3GD56	Uncharacterized protein OS=Listeria monocytogenes serotype 1/2a (strain 10403S) OX=393133 GN=LMRG_01318 PE=4 SV=1	39	8	94	8	171	17.9	4.82	184.79	101.8	98.2	101.4	99.3	99.4	99.9
A0A0E1R733	Uncharacterized AAA domain-containing protein YrvN OS=Listeria monocytogenes serotype 4b str. LL195 OX=1230340 GN=yrvN PE=4 SV=1	15	5	31	5	439	48.2	7.96	72.44	99.8	96.3	95	104	101.7	103.2
A0A0H3GDI0	Succinyl-diaminopimelate desuccinylase OS=Listeria monocytogenes serotype 1/2a (strain 10403S) OX=393133 GN=LMRG_02611 PE=4 SV=1	25	10	57	10	379	42.1	5.24	109.49	87.4	102.8	88.4	108.7	106	106.5
A0A0E1RCS2	Glycine betaine/carnitine/choline transport ATP-binding protein OpuCA OS=Listeria monocytogenes serotype 4b str. LL195 OX=1230340 GN=opuCA PE=4 SV=1	34	8	26	8	328	36.7	5.29	66.89	90.6	90.4	91.6	111	107.2	109.2
A0A0E1R8F6	Glycine cleavage system H protein OS=Listeria monocytogenes serotype 4b str. LL195 OX=1230340 GN=gcvH PE=3 SV=1	44	4	73	4	134	14.8	4.21	191.83	92.8	92.5	94.5	106.1	107.6	106.4
A0A1E8EQE1	Bifunctional purine biosynthesis protein PurH OS=Listeria monocytogenes OX=1639 GN=purH PE=3 SV=1	19	8	30	1	509	54.8	5.43	98.7	97.6	106.2	98	103.2	96.4	98.6
Q8Y7F3	tRNA pseudouridine synthase B OS=Listeria monocytogenes serovar 1/2a (strain ATCC BAA-679 / EGD-e) OX=169963 GN=truB PE=3 SV=1	32	9	30	9	304	33.7	6.19	69.97	102.2	104.5	104.6	96.7	96.5	95.5
A0A0H3GEQ7	Uncharacterized protein OS=Listeria monocytogenes serotype 1/2a (strain 10403S) OX=393133 GN=LMRG_01832 PE=4 SV=1	34	12	43	12	358	39.6	6.11	93.85	105.1	107	104.3	94.5	94.5	94.5
A0A0B8RFR7	ATP-dependent RNA helicase DbpA OS=Listeria monocytogenes OX=1639 GN=dbpA PE=3 SV=1	23	12	31	12	474	53.5	9.17	71.82	101.4	102.4	99.5	100.7	98.9	97.2
A0A0H3GN32	Transcriptional regulator OS=Listeria monocytogenes serotype 1/2a (strain 10403S) OX=393133 GN=LMRG_01788 PE=4 SV=1	26	7	26	7	348	38.3	7.96	78.63	95.1	110.8	94.8	100.6	97.9	100.9
A0A146GTR3	Putative activator of (R)-hydroxyglutaryl-CoA OS=Listeria monocytogenes OX=1639 GN=SAMD00023519_01958 PE=4 SV=1	7	10	24	10	1484	164.1	6.34	61	83.5	91	85.4	117.1	112.3	110.7
Q8Y490	Lmo2565 protein OS=Listeria monocytogenes serovar 1/2a (strain ATCC BAA-679 / EGD-e) OX=169963 GN=lmo2565 PE=4 SV=1	24	10	23	10	440	50.8	5.41	61.4	93.4	119.9	95.4	95.9	97.6	97.7
A0A1C7PXR3	Tryptophan synthase alpha chain OS=Listeria monocytogenes OX=1639 GN=trpA PE=3 SV=1	37	8	30	8	257	27.9	5.77	71.75	100.5	103.4	101.4	97.2	99.3	98.1
A0A0E1Y550	Rrf2 family protein OS=Listeria monocytogenes FSL F2-208 OX=702458 GN=NT04LM_2302 PE=4 SV=1	56	8	50	8	140	15.5	5.58	131.79	101.4	101.2	99.5	99.5	99.3	99.1
A0A0E0USI1	Mini-ribonuclease 3 OS=Listeria monocytogenes serotype 4a (strain M7) OX=1030009 GN=yazC PE=3 SV=1	42	7	82	7	136	15.2	7.24	174.96	99.3	99.2	100.9	100.2	100.5	99.9
A0A0E0UT13	Putative phosphoglycerate mutase OS=Listeria monocytogenes serotype 4a (strain M7) OX=1030009 GN=gpmA PE=4 SV=1	32	6	31	1	235	25.9	5.64	69	104.4	101.4	102.9	97.1	99.1	95
A0A0E1R958	PTS-dependent dihydroxyacetone kinase,dihydroxyacetone-binding subunit dhaK OS=Listeria monocytogenes serotype 4b str. LL195 OX=1230340 GN=dhaK_2 PE=4 SV=1	19	6	55	6	329	34.9	4.93	123.73	82.6	78.6	81.2	118	120.4	119.2
A0A0E1R2Y7	Uncharacterized protein YxeH OS=Listeria monocytogenes serotype 4b str. LL195 OX=1230340 GN=yxeH_2 PE=4 SV=1	27	5	44	2	271	30.4	4.89	123.99	100.6	99.3	101.8	98.6	101	98.8
A0A0E1R288	DNA repair protein RadA OS=Listeria monocytogenes serotype 4b str. LL195 OX=1230340 GN=radA PE=3 SV=1	20	8	37	8	457	50	7.97	87.63	98.3	102.7	99.1	103.8	99.9	96.3
A0A1D2IVQ4	Phosphate acetyltransferase OS=Listeria monocytogenes OX=1639 GN=BB664_10865 PE=4 SV=1	27	8	24	8	288	30.8	6.81	59.3	101.9	102.4	102.7	98	98.6	96.4
A0A0H3GJC3	Energy-coupling factor transporter ATP-binding protein EcfA OS=Listeria monocytogenes serotype 1/2a (strain 10403S) OX=393133 GN=ecfA PE=3 SV=1	24	9	62	8	297	33	4.84	132.87	99.4	101.2	99.9	101.4	100.2	98
A0A1R3Y6L2	Glycosyltransferase OS=Listeria monocytogenes OX=1639 GN=lmo2550 PE=4 SV=1	27	7	43	7	315	36.1	7.97	108.92	101.8	106.5	104.5	96.3	96	95
A0A1D2ITN3	Carboxylesterase OS=Listeria monocytogenes OX=1639 GN=BB718_01530 PE=4 SV=1	29	6	49	6	248	27.8	5.38	135.67	100.6	103.5	102.4	97.8	98.9	96.8
A0A1E8EDY9	Glycosyl transferase OS=Listeria monocytogenes OX=1639 GN=BJM33_13090 PE=4 SV=1	29	10	32	10	341	39.5	7.46	76.68	105.4	105.2	103.1	96.2	94.9	95.1
A0A0H3G9L6	Phosphoglycerate mutase OS=Listeria monocytogenes serotype 1/2a (strain 10403S) OX=393133 GN=LMRG_00238 PE=4 SV=1	32	6	31	1	235	25.9	5.64	68.88
A0A1E6F6F6	Uncharacterized protein OS=Listeria monocytogenes OX=1639 GN=AF973_03865 PE=4 SV=1	15	8	41	8	434	49.1	4.86	99.03	101.2	99.5	100.3	100.2	100.4	98.3
A0A0E1R6M4	Aspartyl/glutamyl-tRNA(Asn/Gln) amidotransferase subunit C OS=Listeria monocytogenes serotype 4b str. LL195 OX=1230340 GN=gatC PE=3 SV=1	72	5	79	5	98	10.7	4.6	223.95	101.6	104	103.1	96.1	97.8	97.4
Q8Y776	UDP-N-acetylenolpyruvoylglucosamine reductase OS=Listeria monocytogenes serovar 1/2a (strain ATCC BAA-679 / EGD-e) OX=169963 GN=murB PE=1 SV=1	31	9	39	9	298	32.2	6.65	70.6	103.8	100.3	102.4	96.3	99.3	97.9
A0A1D2J216	Shikimate kinase OS=Listeria monocytogenes OX=1639 GN=aroK PE=3 SV=1	59	8	34	8	157	17.6	5	90.78	101.1	99.7	99.4	98.9	100.9	99.9
Q9T182	Gp39-1 OS=Listeria phage A118 OX=40521 PE=4 SV=1	91	5	68	5	55	6.1	5.78	189.13	99.3	99.5	99.4	100.7	100.7	100.4
A0A1D2IQU0	Prephenate dehydratase OS=Listeria monocytogenes OX=1639 GN=pheA PE=4 SV=1	30	7	33	7	282	31.1	6.06	95.07	101	105.4	100.3	99.6	97.6	96.1
A0A0B8QXT5	Uncharacterized protein OS=Listeria monocytogenes OX=1639 GN=LmNIHS28_00706 PE=4 SV=1	39	8	43	8	192	22.7	5.27	113.99	101.8	102.1	101.1	99.2	97.8	98
A0A2P7FZS6	Heavy metal translocating P-type ATPase OS=Listeria monocytogenes OX=1639 GN=C7K35_00315 PE=4 SV=1	15	9	33	9	711	77	5.49	93.1	99.8	101.2	100.7	100.9	98.3	99.1
Q8Y4N0	Lmo2406 protein OS=Listeria monocytogenes serovar 1/2a (strain ATCC BAA-679 / EGD-e) OX=169963 GN=lmo2406 PE=4 SV=1	41	10	38	2	280	32.2	5.49	90.64	100.7	100.3	99.8	100.6	100.9	97.6
A0A0E1R2L7	Stage 0 sporulation protein yaaT OS=Listeria monocytogenes serotype 4b str. LL195 OX=1230340 GN=yaaT PE=4 SV=1	21	7	36	7	277	31.5	5	70.45	100.5	100.2	104.1	98.9	99.1	97.3
A0A0E1R5U1	Putative pyruvate, phosphate dikinase regulatory protein OS=Listeria monocytogenes serotype 4b str. LL195 OX=1230340 GN=BN389_14830 PE=3 SV=1	25	6	35	6	283	31.5	5.15	103.97	100.2	99.6	99.4	100.7	100.9	99.2
A0A1C7PWV8	Lipoate--protein ligase OS=Listeria monocytogenes OX=1639 GN=BB664_06525 PE=4 SV=1	33	10	21	10	329	37.9	5.83	35.34	102.4	100.5	101.3	101	98	96.8
A0A0E1Y236	Tautomerase OS=Listeria monocytogenes FSL F2-208 OX=702458 GN=NT04LM_3888 PE=3 SV=1	66	6	45	6	61	6.8	7.25	134.17	101.4	99.3	100	99.6	100.7	99
A0A0H3GMD6	Uncharacterized protein OS=Listeria monocytogenes serotype 1/2a (strain 10403S) OX=393133 GN=LMRG_01623 PE=4 SV=1	32	6	21	6	261	29.7	5	66.15	105	107.1	103.2	95.5	97.6	91.7
Q8Y9Y0	Lmo0387 protein OS=Listeria monocytogenes serovar 1/2a (strain ATCC BAA-679 / EGD-e) OX=169963 GN=lmo0387 PE=4 SV=1	55	5	45	5	123	14.3	5.86	112.27	98	99.4	99.5	101.7	99.9	101.5
A0A0E1R9Z6	50S ribosomal protein L30 OS=Listeria monocytogenes serotype 4b str. LL195 OX=1230340 GN=rpmD PE=3 SV=1	79	8	176	8	62	6.8	10.37	363.45	102.9	102.8	102.8	95.9	97.4	98.2
A0A0E1YGN5	Cyclic nucleotide-binding protein OS=Listeria monocytogenes FSL F2-208 OX=702458 GN=NT04LM_1098 PE=4 SV=1	29	7	30	1	233	26.6	5.73	70.16	115.1	98.9	108.7	90.5	93.5	93.4
Q8Y8T6	Spermidine/putrescine import ATP-binding protein PotA OS=Listeria monocytogenes serovar 1/2a (strain ATCC BAA-679 / EGD-e) OX=169963 GN=potA PE=3 SV=2	24	8	24	8	366	41.9	4.92	49.4	102.3	105.9	104.4	94.4	97.1	95.9
A0A1E7E3N9	30S ribosomal protein S16 OS=Listeria monocytogenes OX=1639 GN=rpsP PE=3 SV=1	43	4	123	4	90	10.4	10.05	372.53	104.9	104.6	105.2	94	95.8	95.5
A0A1U9ZPN9	Adenine deaminase OS=Listeria monocytogenes OX=1639 GN=ade PE=3 SV=1	18	10	34	10	580	62.1	5.17	88.62	101.6	100.1	105.6	99.1	98.5	95.1
A0A0H3GDD1	Uncharacterized protein OS=Listeria monocytogenes serotype 1/2a (strain 10403S) OX=393133 GN=LMRG_01066 PE=4 SV=1	25	4	29	4	227	24.8	9.2	115.03	102.1	105	99	99.4	97.4	97.2
A0A1C7PVG2	DUF1129 domain-containing protein OS=Listeria monocytogenes OX=1639 GN=BB664_02175 PE=4 SV=1	24	4	44	3	220	24.4	9.48	131.58	98.9	111.8	99	95.1	96.6	98.5
A0A0E1R8V0	50S ribosomal protein L35 OS=Listeria monocytogenes serotype 4b str. LL195 OX=1230340 GN=rpmI PE=3 SV=1	35	5	37	5	66	7.7	12.56	116.31	117.9	116.9	117.9	81.4	82.8	83.1
A0A0H3GD63	Methionine import ATP-binding protein MetN OS=Listeria monocytogenes serotype 1/2a (strain 10403S) OX=393133 GN=metN PE=3 SV=1	23	8	27	8	338	37	6.38	66.67	97.4	100.5	99.6	100.2	102.1	100.1
A0A1D2ITE8	Phosphatidylglycerophosphatase A OS=Listeria monocytogenes OX=1639 GN=BB718_01265 PE=4 SV=1	53	7	44	7	166	18.3	4.98	125.9	81.9	113.7	82.6	110.4	104.2	107.3
A0A1D2J091	Uncharacterized protein OS=Listeria monocytogenes OX=1639 GN=BB664_05955 PE=4 SV=1	24	5	23	5	250	28.2	5.33	71.26	103.4	101.6	103.6	97.8	97.9	95.8
Q8Y3Y2	Lmo2697 protein OS=Listeria monocytogenes serovar 1/2a (strain ATCC BAA-679 / EGD-e) OX=169963 GN=lmo2697 PE=4 SV=1	54	5	36	5	124	13.4	4.7	115.1	86.6	85.8	86.1	113.4	114	114.1
A0A0H3GHA8	Short chain dehydrogenase OS=Listeria monocytogenes serotype 1/2a (strain 10403S) OX=393133 GN=LMRG_00977 PE=4 SV=1	38	7	35	7	199	20.9	6.19	91.47	85.3	85.8	86	114.7	114.5	113.7
A0A0H3GD34	Tryptophan synthase beta chain OS=Listeria monocytogenes serotype 1/2a (strain 10403S) OX=393133 GN=trpB PE=3 SV=1	17	7	22	7	400	43.7	5.77	51.18	100.1	104.2	102.8	100.7	95.5	96.8
A0A1D2IWM5	Cof-type HAD-IIB family hydrolase OS=Listeria monocytogenes OX=1639 GN=BB664_12755 PE=4 SV=1	37	10	41	10	256	28.7	5.43	96.69	101.1	100	100.4	100.2	98.7	99.6
A0A0H3GHV4	23S rRNA (Uracil-5-)-methyltransferase RumA OS=Listeria monocytogenes serotype 1/2a (strain 10403S) OX=393133 GN=LMRG_02977 PE=3 SV=1	21	7	27	7	453	50.6	6.55	75.89	104.1	103.2	101.8	95.2	99.5	96.2
A0A0E1R9C0	Probable ATP-dependent DNA helicase recQ OS=Listeria monocytogenes serotype 4b str. LL195 OX=1230340 GN=recQ PE=4 SV=1	19	9	23	9	591	66.9	5.82	55.64	102.7	104.8	100.3	98.3	98.4	95.6
A0A0B8R021	Dihydrofolate reductase OS=Listeria monocytogenes OX=1639 GN=LmNIHS28_01466 PE=3 SV=1	46	8	33	8	160	18.4	5.27	85.2	98.9	96.3	98.4	102.7	102.7	101
A0A0E0UUC6	Putative transcriptional regulator, LysR family OS=Listeria monocytogenes serotype 4a (strain M7) OX=1030009 GN=LMM7_1047 PE=4 SV=1	35	10	30	10	292	33.4	8.35	78.79	103.1	106.8	101.3	95.7	96.3	96.8
A0A255C8A9	DNA-binding response regulator OS=Listeria monocytogenes OX=1639 GN=A4P56_03385 PE=4 SV=1	32	7	42	7	212	23.7	4.69	110.41	93.9	100.9	93.7	105.5	101.8	104.2
A0A0H3GLZ9	Uncharacterized protein OS=Listeria monocytogenes serotype 1/2a (strain 10403S) OX=393133 GN=LMRG_01229 PE=4 SV=1	51	7	43	7	153	17.5	4.86	97.18	103.6	104.1	102.1	98.5	96.8	94.8
A0A0E0UXP0	Putative cold shock protein putative CspC OS=Listeria monocytogenes serotype 4a (strain M7) OX=1030009 GN=cspB PE=4 SV=1	94	5	379	5	66	7.3	4.49	1425.12	95.9	107.9	95.6	98.6	100.3	101.8
A0A2A6A5F9	Ribonuclease HIII OS=Listeria monocytogenes OX=1639 GN=rnhC PE=3 SV=1	31	10	36	10	308	33.7	9.42	69.29	101.1	103.6	99.6	99.2	98.9	97.6
A0A0E1R9K9	Uncharacterized protein yaaQ OS=Listeria monocytogenes serotype 4b str. LL195 OX=1230340 GN=yaaQ PE=4 SV=1	45	6	35	6	112	12.1	5.12	92.76	101.4	99	102.3	98.4	99.5	99.4
Q8Y5A3	Lmo2166 protein OS=Listeria monocytogenes serovar 1/2a (strain ATCC BAA-679 / EGD-e) OX=169963 GN=lmo2166 PE=4 SV=1	24	6	30	6	223	26.1	7.77	86.47	94.9	98.4	96.1	105.5	101.5	103.6
A0A0H3GHL5	ADP-ribose pyrophosphatase OS=Listeria monocytogenes serotype 1/2a (strain 10403S) OX=393133 GN=LMRG_01112 PE=4 SV=1	45	6	22	6	185	21.3	4.5	62.98	99.7	94.3	97.2	103.2	103.4	102.2
Q8Y7L6	Lmo1261 protein OS=Listeria monocytogenes serovar 1/2a (strain ATCC BAA-679 / EGD-e) OX=169963 GN=lmo1261 PE=4 SV=1	18	7	46	3	379	42.3	9.41	122.24	86.8	88.9	82.3	118.2	109.1	114.7
A0A1E7E517	Arginine repressor OS=Listeria monocytogenes OX=1639 GN=argR PE=3 SV=1	39	5	33	5	149	16.8	5.57	63.85	97.6	97.2	97.8	101.6	102.5	103.2
A0A0E1R7J4	Xanthine phosphoribosyltransferase OS=Listeria monocytogenes serotype 4b str. LL195 OX=1230340 GN=xpt PE=3 SV=1	29	7	35	7	234	25.9	5.48	83.93	103.4	103	103.7	97.8	96.8	95.4
A0A0E1R9C6	Ferric uptake regulation protein OS=Listeria monocytogenes serotype 4b str. LL195 OX=1230340 GN=fur PE=3 SV=1	34	7	46	7	187	21.7	6.16	153.42	98.3	97.4	99	100.5	103.1	101.7
A0A0B8RBW9	N-acetylmuramoyl-L-alanine amidase OS=Listeria monocytogenes OX=1639 GN=LmNIHS28_01193 PE=4 SV=1	25	10	26	10	427	46	5.71	57.34	100.1	106.6	100.8	100.1	94.9	97.6
A0A1E8EU09	GDSL family lipase OS=Listeria monocytogenes OX=1639 GN=BJM33_03270 PE=4 SV=1	38	8	34	8	197	22.1	5.14	60.03	97.3	102.9	100.4	100	100.5	98.9
A0AEZ7	Pur operon repressor OS=Listeria welshimeri serovar 6b (strain ATCC 35897 / DSM 20650 / SLCC5334) OX=386043 GN=purR PE=4 SV=1	22	5	34	5	272	29.9	6.95	84.65	98.3	97.5	100.2	101	101.7	101.2
A0A0E0UXV4	Bifunctional protein PyrR OS=Listeria monocytogenes serotype 4a (strain M7) OX=1030009 GN=pyrR PE=3 SV=1	45	7	27	7	183	20.5	6.71	70.07	100.3	101.8	99.8	101.5	97.6	98.9
A0A0E1RB11	50S ribosomal protein L24 OS=Listeria monocytogenes serotype 4b str. LL195 OX=1230340 GN=rplX PE=3 SV=1	32	5	151	5	105	11.4	10.04	369.6	104.7	106.2	105.1	93.8	94.4	95.8
Q8Y9E8	Lmo0581 protein OS=Listeria monocytogenes serovar 1/2a (strain ATCC BAA-679 / EGD-e) OX=169963 GN=lmo0581 PE=3 SV=1	22	7	31	7	394	44.9	6.46	61.02	102.8	100.6	103	97.4	99.5	96.8
A0A0H3GKN3	UPF0354 protein LMRG_01358 OS=Listeria monocytogenes serotype 1/2a (strain 10403S) OX=393133 GN=LMRG_01358 PE=3 SV=1	29	8	32	8	266	30.1	5.15	64.07	97.6	97.5	99.6	102.3	102.8	100.2
Q8Y5X2	Lmo1932 protein OS=Listeria monocytogenes serovar 1/2a (strain ATCC BAA-679 / EGD-e) OX=169963 GN=lmo1932 PE=4 SV=1	35	8	35	8	255	29.1	5.06	78.17	104.5	104.4	102.7	97.2	96.2	95
A0A0E1R8G4	Uncharacterized protein ytmB OS=Listeria monocytogenes serotype 4b str. LL195 OX=1230340 GN=ytmB PE=4 SV=1	60	6	44	6	85	9.7	8.97	114.47	99.3	99.8	100.5	101.1	100.4	98.9
A0A2A6ABE1	Uncharacterized protein OS=Listeria monocytogenes OX=1639 GN=CDR86_02695 PE=4 SV=1	41	9	30	9	140	16.5	9.29	69.18	106.8	107.4	106.3	93.8	93.1	92.6
Q8Y641	Peptide methionine sulfoxide reductase MsrB OS=Listeria monocytogenes serovar 1/2a (strain ATCC BAA-679 / EGD-e) OX=169963 GN=msrB PE=3 SV=1	44	5	20	5	145	16.5	5.01	49.8	93.2	99.9	93.2	107.5	101	105.2
A0A0B8RD74	Trehalose-6-phosphate hydrolase OS=Listeria monocytogenes OX=1639 GN=LmNIHS28_00689 PE=4 SV=1	20	9	32	9	553	63.8	5.25	68.7	96.6	95.3	96.4	104.9	103.7	103.1
A0A0H3G9S2	FMN-dependent NADH-azoreductase OS=Listeria monocytogenes serotype 1/2a (strain 10403S) OX=393133 GN=azoR PE=3 SV=1	29	5	29	5	208	23	5.03	71.22	104.4	99.8	104.5	98.1	97.4	95.9
A0A2H4RT84	Uncharacterized protein OS=Listeria monocytogenes OX=1639 GN=CLN77_06390 PE=4 SV=1	14	8	40	1	452	51.9	4.75	85.27	90.1	99.3	88.6	109.2	104.2	108.6
A0A0E1YGV9	UPF0237 protein NT04LM_0996 OS=Listeria monocytogenes FSL F2-208 OX=702458 GN=NT04LM_0996 PE=3 SV=1	43	6	46	5	92	10.3	5.12	117.8	94.3	94	93.1	107.6	105.8	105.2
A0A1D2IQE4	Zinc metalloprotease OS=Listeria monocytogenes OX=1639 GN=rseP PE=3 SV=1	22	8	31	8	420	46.7	5.33	74.05	100.5	101.5	101.5	98.9	100.4	97.3
A0A0E0UUG8	Uncharacterized protein OS=Listeria monocytogenes serotype 4a (strain M7) OX=1030009 GN=LMM7_1001 PE=4 SV=1	29	6	28	6	194	22.7	5.01	73.34	95.1	95.3	95	107.1	104.4	103.1
A0A255BZ83	Uncharacterized protein OS=Listeria monocytogenes OX=1639 GN=A4P56_12975 PE=4 SV=1	41	4	46	4	73	8.3	4.97	128.76	102.2	98.3	101.4	98.1	101.3	98.6
A0A1E7E5I4	Polysaccharide deacetylase OS=Listeria monocytogenes OX=1639 GN=AJL15_08560 PE=4 SV=1	14	7	41	1	466	52.4	9.41	121.51	102.6	98.8	104.9	101.9	98.5	93.3
A0AGM1	Diacylglycerol kinase domain protein OS=Listeria welshimeri serovar 6b (strain ATCC 35897 / DSM 20650 / SLCC5334) OX=386043 GN=lwe0735 PE=4 SV=1	22	7	53	1	309	33.4	5.35	132.37	93.2	101.7	95.6	107.1	93.4	108.9
A0A0B8QSG3	Transcriptional regulator OS=Listeria monocytogenes OX=1639 GN=LmNIHS28_00318 PE=4 SV=1	26	4	30	4	194	22.1	6.09	75.84	104.2	108.7	105.4	94.5	93.7	93.6
A0A0H3GHC6	Uncharacterized protein OS=Listeria monocytogenes serotype 1/2a (strain 10403S) OX=393133 GN=LMRG_02609 PE=4 SV=1	25	7	30	7	319	36.2	5.99	84.11	99.7	106	99.2	99.1	97.9	98.1
A0A0H3GII7	Ferredoxin--NADP reductase OS=Listeria monocytogenes serotype 1/2a (strain 10403S) OX=393133 GN=LMRG_01108 PE=3 SV=1	28	6	17	6	332	36.4	5.83	52.44	104.5	105.1	105.8	95.2	95.3	94.1
A0A0E1RCX8	Uncharacterized protein yqeK OS=Listeria monocytogenes serotype 4b str. LL195 OX=1230340 GN=yqeK PE=4 SV=1	44	8	26	8	194	22.4	6.16	65.19	100.9	99.1	100.6	99.9	100	99.5
A0A0H3GC13	TrmH family RNA methyltransferase OS=Listeria monocytogenes serotype 1/2a (strain 10403S) OX=393133 GN=LMRG_00664 PE=3 SV=1	20	5	21	5	252	27.7	4.84	43.59	99.4	100.8	97.6	102.7	99.5	100
A0A0H3GCS3	Lichenan-specific phosphotransferase enzyme IIA component OS=Listeria monocytogenes serotype 1/2a (strain 10403S) OX=393133 GN=LMRG_02552 PE=4 SV=1	41	3	28	3	100	11	5.22	68.42	102.2	98.6	101.8	98.5	99.4	99.4
A0A0B8R1R6	Ribosome maturation factor RimP OS=Listeria monocytogenes OX=1639 GN=rimP PE=3 SV=1	41	6	32	6	182	20.6	5.03	73.2	103.4	102.9	104.7	96.4	96.8	95.8
A0A1E7E8P6	PTS sugar transporter subunit IIB OS=Listeria monocytogenes OX=1639 GN=AJL15_02430 PE=4 SV=1	17	3	56	3	145	16.1	8.95	192.04	96.9	92.9	96.4	103.8	105.9	104.1
Q8Y4N4	Lmo2401 protein OS=Listeria monocytogenes serovar 1/2a (strain ATCC BAA-679 / EGD-e) OX=169963 GN=lmo2401 PE=4 SV=1	25	7	52	7	255	27.9	4.84	88.24	102.9	106.4	102.7	97.8	94.5	95.8
A0A0D8X3C3	Osmotically inducible protein C OS=Listeria monocytogenes OX=1639 GN=CDR86_02060 PE=4 SV=1	38	6	39	6	138	14.5	4.88	106.26	102.1	100.3	100.3	99.3	99	99
A0A0H3GGF5	Uncharacterized protein OS=Listeria monocytogenes serotype 1/2a (strain 10403S) OX=393133 GN=LMRG_00735 PE=4 SV=1	53	7	44	7	135	15.4	4.86	91.88	99.6	96.7	99	101.8	102.2	100.8
A0A1D2IZD0	Prephenate dehydrogenase OS=Listeria monocytogenes OX=1639 GN=BB664_04230 PE=4 SV=1	27	8	30	8	367	40.4	5.24	65.76	97.8	98.7	100.5	101.7	104.4	96.9
A0A0E1R957	ATP synthase epsilon chain OS=Listeria monocytogenes serotype 4b str. LL195 OX=1230340 GN=atpC PE=3 SV=1	37	6	42	6	136	15	5.08	125.51	98.7	99.5	101.5	100.6	101.6	98.1
A0A1C7Q0L1	DNA replication protein DnaD OS=Listeria monocytogenes OX=1639 GN=BB664_04085 PE=4 SV=1	31	7	30	7	239	27.4	5.29	69.25	99.8	102.4	99.4	102.7	97	98.7
A0A0E1Y305	Heat-inducible transcription repressor HrcA OS=Listeria monocytogenes FSL F2-208 OX=702458 GN=hrcA PE=3 SV=1	18	5	20	5	352	40.4	5.58	67.28	89.8	86.1	87.6	110.4	113.4	112.7
Q8Y5X3	Lmo1930 protein OS=Listeria monocytogenes serovar 1/2a (strain ATCC BAA-679 / EGD-e) OX=169963 GN=lmo1930 PE=3 SV=1	26	7	29	7	321	35.7	6.81	73.92	106	104.7	103.5	95.6	95.8	94.3
A0A0H3GKC4	Uncharacterized protein OS=Listeria monocytogenes serotype 1/2a (strain 10403S) OX=393133 GN=LMRG_00942 PE=4 SV=1	69	6	44	6	96	10.8	9.76	114.68	100.7	104.3	100.6	98.3	98.8	97.2
Q8Y6X3	Probable GTP-binding protein EngB OS=Listeria monocytogenes serovar 1/2a (strain ATCC BAA-679 / EGD-e) OX=169963 GN=engB PE=3 SV=1	38	8	54	8	194	22.6	8.19	79.45	98.7	103.7	98	101.3	98.4	99.8
A0A0E1R5Y2	UPF0297 protein BN389_15280 OS=Listeria monocytogenes serotype 4b str. LL195 OX=1230340 GN=BN389_15280 PE=3 SV=1	52	5	44	5	91	10.7	5.1	95.93	92.1	91.1	94	107.4	108.3	107.1
A0A0E1Y432	MutT/nudix family protein OS=Listeria monocytogenes FSL F2-208 OX=702458 GN=NT04LM_2434 PE=4 SV=1	39	5	53	5	137	16.1	4.86	136.57	101.1	99.6	101.6	100.6	99.9	97.2
A0A1D2IW74	Uncharacterized protein OS=Listeria monocytogenes OX=1639 GN=BB664_11510 PE=4 SV=1	42	7	25	7	197	22.5	5.73	50.2	101.3	100	104.1	96.4	100.2	98.1
A0A2A5U9L9	tRNA (Adenosine(37)-N6)-threonylcarbamoyltransferase complex dimerization subunit type 1 TsaB OS=Listeria monocytogenes OX=1639 GN=tsaB PE=4 SV=1	37	8	26	8	230	24.7	4.7	73.54	99.8	101.8	100.5	99.3	99.8	98.8
A0A0H3GE37	Heme ABC transporter heme-binding protein isdE OS=Listeria monocytogenes serotype 1/2a (strain 10403S) OX=393133 GN=LMRG_01648 PE=4 SV=1	24	7	35	7	290	32.2	5.3	73.39	105.1	104.7	105.8	93.9	96.2	94.2
A0A146GPC7	Uncharacterized protein OS=Listeria monocytogenes OX=1639 GN=SAMD00023519_00397 PE=4 SV=1	37	7	55	4	173	19.6	7.49	110.17	100.5	99.8	102.9	98.2	99.3	99.3
A0A1E7E6C3	Acetyl-coenzyme A synthetase OS=Listeria monocytogenes OX=1639 GN=AJL15_07400 PE=4 SV=1	16	9	37	1	419	47	5.06	90.35	93.4	94.7	97.6	103.5	107.1	103.7
A0A0E1Y9F4	S4 domain-containing protein OS=Listeria monocytogenes FSL F2-208 OX=702458 GN=NT04LM_0442 PE=4 SV=1	31	6	33	6	95	10.8	9.82	78.62	102.7	101.7	104.1	98.6	97.1	95.7
A0A241SN76	Uncharacterized protein OS=Listeria monocytogenes serotype 1/2b str. 10-0811 OX=1196164 GN=A410_0657 PE=4 SV=1	24	5	31	5	237	26.4	4.94	63.68	98.1	100.4	101.8	100.3	100.4	99.1
A0A0E0UWV7	Membrane protein insertase YidC OS=Listeria monocytogenes serotype 4a (strain M7) OX=1030009 GN=yidC PE=3 SV=1	21	6	27	6	275	30.9	9.07	78.45	105.1	102.4	105.1	96.9	95.3	95.3
A0A0E1R7Q1	Acylphosphatase OS=Listeria monocytogenes serotype 4b str. LL195 OX=1230340 GN=acyP PE=3 SV=1	51	5	39	5	100	11.2	8.13	90.95	97.6	96.8	98.3	104.3	101.7	101.2
A0A1D2IPY2	Ribosome biogenesis GTPase A OS=Listeria monocytogenes OX=1639 GN=BB664_11350 PE=3 SV=1	30	10	37	9	287	32.9	8.59	77.08	94.1	139.7	92.7	90.4	89.2	93.9
A0A1E5Z900	Small ribosomal subunit biogenesis GTPase RsgA OS=Listeria monocytogenes OX=1639 GN=rsgA PE=3 SV=1	32	7	17	7	291	32.8	5.14	56.19	94.6	95.3	94.8	105	107.1	103.2
A0A0E1R3Y8	30S ribosomal protein S18 OS=Listeria monocytogenes serotype 4b str. LL195 OX=1230340 GN=rpsR PE=3 SV=1	42	5	141	5	79	9.1	11.03	334.35	105.8	101.5	105	95	96.1	96.6
A0A0H3GF21	Glucosamine-6-phosphate deaminase OS=Listeria monocytogenes serotype 1/2a (strain 10403S) OX=393133 GN=nagB PE=3 SV=1	29	6	40	6	234	25.5	4.92	115.35	97.2	97.3	99.9	101.4	103.4	100.8
A0A0H3GKL2	DNA-directed DNA polymerase OS=Listeria monocytogenes serotype 1/2a (strain 10403S) OX=393133 GN=LMRG_02943 PE=4 SV=1	9	11	27	11	1108	125	6.13	54.9	97.4	103.1	101.5	101.3	98.8	97.9
A0A1D2IW08	Alpha/beta hydrolase OS=Listeria monocytogenes OX=1639 GN=BB664_11420 PE=4 SV=1	27	8	32	8	306	34.5	6.15	79.16	103.6	102.6	99.3	98.8	98.1	97.6
A0A1D2IY33	Aldo/keto reductase OS=Listeria monocytogenes OX=1639 GN=BB664_07135 PE=4 SV=1	29	10	42	10	305	34	5.17	88.88	92.5	96	93.5	107.5	105.7	104.8
A0A0D8X4B5	Recombination protein RecR OS=Listeria monocytogenes OX=1639 GN=recR PE=3 SV=1	30	6	26	6	198	21.9	5.33	66.92	101.8	104.7	101.9	98.4	96.5	96.7
A0A0B8RA62	Primosomal protein DnaI OS=Listeria monocytogenes OX=1639 GN=LmNIHS28_01230 PE=4 SV=1	25	7	19	7	310	36.3	5.81	58.73	96.9	98.5	98.7	102.5	102.8	100.6
Q8Y691	Ribonuclease 3 OS=Listeria monocytogenes serovar 1/2a (strain ATCC BAA-679 / EGD-e) OX=169963 GN=rnc PE=3 SV=1	26	5	16	5	229	25.9	5.67	48.03	106.1	100.3	101.7	98.2	98	95.7
A0A1D2IZ07	2-C-methyl-D-erythritol 2,4-cyclodiphosphate synthase OS=Listeria monocytogenes OX=1639 GN=ispF PE=3 SV=1	44	8	27	8	157	17	5.1	61.61	101.5	101.3	101.1	99.6	98.3	98.3
A0A0E0UWN9	ADP-dependent (S)-NAD(P)H-hydrate dehydratase OS=Listeria monocytogenes serotype 4a (strain M7) OX=1030009 GN=yjeF PE=3 SV=1	29	7	31	7	276	29.8	5.35	71.17	100.6	102.2	97.3	99.9	102.5	97.5
A0A0D8X4H0	Cytidine deaminase OS=Listeria monocytogenes OX=1639 GN=CDR86_04155 PE=3 SV=1	47	5	31	5	131	14.1	5.05	81.61	99.2	96.5	99.1	100.4	103.5	101.2
A0A0H3GHI0	Histidinol-phosphate aminotransferase OS=Listeria monocytogenes serotype 1/2a (strain 10403S) OX=393133 GN=hisC PE=3 SV=1	19	7	27	7	360	40	5.1	57.2	96.6	102.3	94.7	102.1	102.5	101.7
A0AF06	UPF0145 protein lwe0170 OS=Listeria welshimeri serovar 6b (strain ATCC 35897 / DSM 20650 / SLCC5334) OX=386043 GN=lwe0170 PE=3 SV=1	52	6	43	6	110	12	4.51	122.79	92.5	91	91.6	108	108.7	108.1
A0A0E0UVL9	UPF0154 protein LMM7_1391 OS=Listeria monocytogenes serotype 4a (strain M7) OX=1030009 GN=LMM7_1391 PE=3 SV=1	43	2	17	2	79	9.2	10.13	61	103.9	94.8	100.2	96.8	102.5	101.7
A0A1C7PYN9	Copper homeostasis protein CutC OS=Listeria monocytogenes OX=1639 GN=cutC PE=3 SV=1	30	7	25	7	231	25.6	5.24	61.71	98.1	97.8	99.2	101.8	102.8	100.3
A0A0H3GJ22	Uncharacterized protein OS=Listeria monocytogenes serotype 1/2a (strain 10403S) OX=393133 GN=LMRG_02049 PE=4 SV=1	22	6	27	6	299	32.5	6.24	64.05	97.3	101.3	101.4	102.4	99.2	98.4
A0A0B8QZ36	Heptaprenyl diphosphate synthase OS=Listeria monocytogenes OX=1639 GN=LmNIHS28_02138 PE=3 SV=1	15	4	24	4	326	36.7	7.05	64.16	101.3	101.8	101.5	99.8	97	98.5
A0A1E8EUK1	Uncharacterized protein OS=Listeria monocytogenes OX=1639 GN=BJM33_13835 PE=4 SV=1	35	9	32	1	280	32.2	5.49	59.12	108.6	104.9	108.3	94.9	91.5	91.9
A0A1B2LQV4	DNA-invertase hin OS=Listeria monocytogenes OX=1639 GN=hin_2 PE=4 SV=1	41	7	27	7	184	20.9	9.23	64.83	104.8	106.3	107.8	94.1	94.2	92.8
A0A1C7PW94	DNA polymerase III subunit delta OS=Listeria monocytogenes OX=1639 GN=BB664_03445 PE=4 SV=1	20	6	26	6	330	37	5.88	67.95	103	104.1	102.2	98.4	96	96.2
A0A0H3GKX0	Cytochrome bd-I oxidase subunit I OS=Listeria monocytogenes serotype 1/2a (strain 10403S) OX=393133 GN=LMRG_01978 PE=4 SV=1	12	5	19	5	468	52.8	8.76	58.89	100.9	100.3	100.9	102.3	98	97.6
A0A0B8RFM2	30S ribosomal protein S15 OS=Listeria monocytogenes OX=1639 GN=rpsO PE=3 SV=1	34	2	61	2	109	13.3	10.45	247.62	103.4	97.2	102.1	98	99.4	99.8
A0A0B8R8T0	Alpha-acetolactate decarboxylase OS=Listeria monocytogenes OX=1639 GN=LmNIHS28_01036 PE=3 SV=1	21	4	35	4	245	27.4	4.74	91.42	104.5	100.7	101.6	96.8	98.6	97.8
A0A0E0UZU5	Putative general stress protein 26 putative pyridoxamine/pyridoxine 5'-phosphate oxidase OS=Listeria monocytogenes serotype 4a (strain M7) OX=1030009 GN=pdxH PE=4 SV=1	35	4	20	4	139	15.7	4.68	59.03	85.5	90.9	86.2	112.8	113.7	111
A0A0E1Y5K9	Glycosyl transferase, group 2 family protein (Fragment) OS=Listeria monocytogenes FSL F2-208 OX=702458 GN=NT04LM_1230a PE=4 SV=1	26	7	31	7	305	34.5	4.74	68.37	105.7	104.6	100.2	97.5	97.5	94.5
A0A0H3G8M7	4-diphosphocytidyl-2-C-methyl-D-erythritol kinase OS=Listeria monocytogenes serotype 1/2a (strain 10403S) OX=393133 GN=ispE PE=3 SV=1	21	7	27	7	293	32.2	5.59	66.8	102	107.8	101.1	95.4	96.3	97.5
A0A0B8R1T4	Uncharacterized protein OS=Listeria monocytogenes OX=1639 GN=LmNIHS28_02021 PE=4 SV=1	43	5	33	5	135	15.6	4.67	59.34	100.4	103	101.6	98	99.5	97.5
A0A0E1R7V5	Exodeoxyribonuclease OS=Listeria monocytogenes serotype 4b str. LL195 OX=1230340 GN=exoA PE=4 SV=1	23	5	25	5	251	29.1	5.08	54.2	101.1	97.3	99.3	100.1	101.6	100.6
A0A0B8QU82	Uncharacterized protein OS=Listeria monocytogenes OX=1639 GN=LmNIHS28_01944 PE=4 SV=1	41	5	23	5	126	14.2	4.77	71.4	95.9	94.6	93.2	106.1	104.6	105.5
A0A0H3GKQ4	Uncharacterized protein OS=Listeria monocytogenes serotype 1/2a (strain 10403S) OX=393133 GN=LMRG_01322 PE=4 SV=1	8	8	19	8	1072	123.9	5.22	35.82	100.7	103.2	102.1	97.1	99.7	97.2
A0A0E0UZV7	Gluconeogenesis factor OS=Listeria monocytogenes serotype 4a (strain M7) OX=1030009 GN=LMM7_2515 PE=3 SV=1	19	5	25	5	322	35	4.97	75.51	99.2	106.7	100.8	98.4	97.9	97.1
A0A1D2IPS2	Crp/Fnr family transcriptional regulator OS=Listeria monocytogenes OX=1639 GN=BB664_08935 PE=4 SV=1	26	8	34	8	223	26	9	66.57	100.5	100.2	99	100.1	100.4	99.8
A0A0E1R353	6-phospho-beta-glucosidase OS=Listeria monocytogenes serotype 4b str. LL195 OX=1230340 GN=abgA PE=3 SV=1	15	7	30	6	493	56.3	5.35	70.91	100.2	113.9	101.2	94.6	94.9	95.1
A0A146GTJ9	Uncharacterized protein OS=Listeria monocytogenes OX=1639 GN=SAMD00023520_00193 PE=4 SV=1	21	10	32	10	439	48.2	8.78	53.39	102.9	102.4	103.1	98.1	97.2	96.3
A0A269YU27	Chaperone protein DnaK OS=Lactococcus lactis OX=1358 GN=dnaK PE=2 SV=1	9	6	140	1	607	64.9	4.75	333.41	98.4	104.2	101.3	101.4	99.1	95.8
Q8Y638	Lmo1862 protein OS=Listeria monocytogenes serovar 1/2a (strain ATCC BAA-679 / EGD-e) OX=169963 GN=lmo1862 PE=4 SV=1	26	7	19	7	261	29.4	6.15	45.71	102.2	102.3	100.2	97.9	99.4	98
A0A1D2IZ68	Ribulose-phosphate 3-epimerase OS=Listeria monocytogenes OX=1639 GN=BB664_03700 PE=3 SV=1	21	4	52	4	218	23.8	5.43	134.59	100.5	99.7	99.6	100.4	100.3	99.6
A0A0E1RF09	Oligopeptide transport system permease protein oppC OS=Listeria monocytogenes serotype 4b str. LL195 OX=1230340 GN=oppC PE=3 SV=1	13	3	36	3	345	38.1	8.24	119.43	102.3	102.3	102.7	96.8	98	97.9
A0A2A5UDI2	Probable endonuclease 4 OS=Listeria monocytogenes OX=1639 GN=nfo PE=3 SV=1	18	7	61	7	297	32.7	6.19	136.4	98.3	105	100.5	99.7	99.3	97.3
Q8Y4G6	UDP-glucose 4-epimerase OS=Listeria monocytogenes serovar 1/2a (strain ATCC BAA-679 / EGD-e) OX=169963 GN=galE PE=3 SV=1	23	7	24	7	327	36.2	5.22	62.73	96.7	105.5	100.3	101.6	96.7	99.3
A0A0H3GHF3	RsbR protein OS=Listeria monocytogenes serotype 1/2a (strain 10403S) OX=393133 GN=LMRG_01324 PE=4 SV=1	27	7	19	7	267	30.4	5.15	52.11	103.1	106.3	102	97.7	94.5	96.4
A0A0H3G904	Sensor histidine kinase VicK OS=Listeria monocytogenes serotype 1/2a (strain 10403S) OX=393133 GN=LMRG_02583 PE=4 SV=1	13	9	29	9	610	69.5	5.52	62.19	101.9	102.2	100.3	99.1	98.7	97.8
Q8Y5K4	Lmo2056 protein OS=Listeria monocytogenes serovar 1/2a (strain ATCC BAA-679 / EGD-e) OX=169963 GN=lmo2056 PE=4 SV=1	24	8	20	8	351	40	6.43	47.79	101.6	99.9	101.6	98.7	99.1	99.1
A0A0E1RAV5	Glycosyl transferase, group 1 family protein OS=Listeria monocytogenes serotype 4b str. LL195 OX=1230340 GN=BN389_25160 PE=4 SV=1	14	5	18	5	429	48.1	7.74	62.28	103.6	103.9	99.6	97.5	98	97.4
A0A255C5Y8	Bifunctional metallophosphatase/5'-nucleotidase OS=Listeria monocytogenes OX=1639 GN=CDR86_12050 PE=3 SV=1	16	7	17	7	463	52.6	4.94	46.68	98	106.1	103	104.3	95.1	93.6
A0A0H3GH06	Response regulator OS=Listeria monocytogenes serotype 1/2a (strain 10403S) OX=393133 GN=LMRG_02526 PE=4 SV=1	28	6	28	5	225	26.4	4.91	74.83	99.6	102.6	101.5	100.4	99.3	96.5
Q8Y5J3	Lmo2067 protein OS=Listeria monocytogenes serovar 1/2a (strain ATCC BAA-679 / EGD-e) OX=169963 GN=lmo2067 PE=4 SV=1	19	6	18	6	325	36.8	5.15	38.58	75.6	74	72.1	128.4	126.5	123.3
A0A0H3GGM8	Probable butyrate kinase OS=Listeria monocytogenes serotype 1/2a (strain 10403S) OX=393133 GN=buk PE=3 SV=1	27	10	26	10	355	38.9	5.6	54.94	104.1	101.8	102.5	97.1	98.3	96.2
A0A0E1R6T7	Probable multidrug resistance ABC transporter ATP-binding/permease protein YheI OS=Listeria monocytogenes serotype 4b str. LL195 OX=1230340 GN=yheI PE=4 SV=1	12	6	19	6	619	69.2	5.94	30.62	93	105.3	93.1	103.8	103.8	101
Q7BSJ0	Mevalonate kinase OS=Listeria monocytogenes OX=1639 GN=mvaK1 PE=4 SV=1	24	7	15	7	322	34.2	5.96	31.98	101.3	110.2	103.8	96.2	96.8	91.7
A0A0E1R7G1	Uncharacterized HTH-type transcriptional regulator YpoP OS=Listeria monocytogenes serotype 4b str. LL195 OX=1230340 GN=ypoP PE=4 SV=1	42	6	33	6	143	16.6	8.79	70.44	99.6	102.9	97.1	102.1	98.3	99.9
A0A2A6AA93	Uncharacterized protein OS=Listeria monocytogenes OX=1639 GN=CDR86_02690 PE=4 SV=1	37	5	26	5	201	22.9	5.22	64.77	102.4	99.3	103.5	97.7	99.9	97.3
A0A1D2IRU1	Magnesium-translocating P-type ATPase OS=Listeria monocytogenes OX=1639 GN=mgtA PE=4 SV=1	9	7	25	7	856	94.8	7.99	52.56	86.3	92.5	87	112.3	112.1	109.6
A0A2P7J648	Site-specific integrase OS=Listeria monocytogenes OX=1639 GN=C7K57_15010 PE=4 SV=1	17	8	26	8	384	44.6	9.39	65.59	106.3	108.2	106.2	95	92.1	92.2
A0A1D2IQ09	S-ribosylhomocysteine lyase OS=Listeria monocytogenes OX=1639 GN=luxS PE=3 SV=1	20	3	62	3	155	17.4	5.5	173.16	92.7	94.7	94.2	106.9	105.2	106.2
A0A0H3GL42	Nucleoid occlusion protein OS=Listeria monocytogenes serotype 1/2a (strain 10403S) OX=393133 GN=noc PE=3 SV=1	24	7	32	7	284	32.8	5.43	80.12	100.3	104.3	101.6	100	97	96.8
A0A0H3GCH0	Hemolysin OS=Listeria monocytogenes serotype 1/2a (strain 10403S) OX=393133 GN=LMRG_00816 PE=4 SV=1	19	4	22	4	274	30.5	6.67	53.18	98.8	103.9	104.2	98.3	99.7	95.1
A0A0E0UZS9	Uncharacterized protein OS=Listeria monocytogenes serotype 4a (strain M7) OX=1030009 GN=LMM7_2816 PE=4 SV=1	38	6	32	6	154	17.7	9.55	78.95	102.7	103.1	100	98	98.5	97.7
A0A2A5U996	3-dehydroquinate synthase OS=Listeria monocytogenes OX=1639 GN=aroB PE=3 SV=1	18	6	23	6	365	41.1	5.69	62.13	97.2	120.1	97.3	93.8	94.9	96.7
A0A1E7E7L7	Cytochrome aa3 quinol oxidase subunit I OS=Listeria monocytogenes OX=1639 GN=AJL15_03265 PE=3 SV=1	10	7	47	7	659	74.9	8.72	123.61	99	100.3	99.6	101.3	100.5	99.3
A0A0B8R9Q8	Uncharacterized protein OS=Listeria monocytogenes OX=1639 GN=LmNIHS28_01638 PE=4 SV=1	37	5	20	5	156	17.2	6.57	63.28	85.6	83.3	84.9	115.7	117.6	112.9
A0A1D2IX04	mRNA interferase OS=Listeria monocytogenes OX=1639 GN=BB664_13485 PE=3 SV=1	36	6	36	6	115	12.8	7.42	91.62	101.3	110.3	97.9	99.3	94.2	97.1
Q8Y6Z7	Holliday junction ATP-dependent DNA helicase RuvA OS=Listeria monocytogenes serovar 1/2a (strain ATCC BAA-679 / EGD-e) OX=169963 GN=ruvA PE=3 SV=1	24	4	17	4	201	22.1	5.02	67.58	101.7	104.2	100.7	98.2	97.2	98
A0A1E5Z7T5	Uncharacterized protein OS=Listeria monocytogenes OX=1639 GN=AF973_03735 PE=4 SV=1	48	4	26	4	63	7.5	4.54	86.45	93.3	92	94.4	106.9	107.3	106.1
A0A0B8RH73	Amino acid ABC transporter substrate-binding protein OS=Listeria monocytogenes OX=1639 GN=LmNIHS28_01375 PE=4 SV=1	28	8	17	8	271	30.8	5.15	36.99	99.2	97.9	97.9	103.8	104.2	97.1
A0A0H3G8K3	Uncharacterized protein OS=Listeria monocytogenes serotype 1/2a (strain 10403S) OX=393133 GN=LMRG_02403 PE=4 SV=1	19	6	34	6	270	29.6	4.88	93.08	103.6	101.3	104.5	97	97	96.7
Q8YAD1	Peptidyl-tRNA hydrolase OS=Listeria monocytogenes serovar 1/2a (strain ATCC BAA-679 / EGD-e) OX=169963 GN=pth PE=3 SV=1	34	5	20	5	186	21	9.22	52.54	101.9	103.1	103.8	98.4	97.1	95.8
A0A0E0UUD2	Putative metal-dependent hydrolases of the beta-lactamase superfamily III OS=Listeria monocytogenes serotype 4a (strain M7) OX=1030009 GN=LMM7_0966 PE=4 SV=1	18	4	26	4	243	26.7	5.73	60.01	99.4	98.1	98.2	101.6	102.2	100.5
A0A1D2IXB7	Alanine racemase OS=Listeria monocytogenes OX=1639 GN=BB664_13495 PE=3 SV=1	20	7	17	7	368	41	6.16	44.78	100.7	97.2	98.5	99.6	101.8	102.1
A0A0B8RHM0	Aminotransferase OS=Listeria monocytogenes OX=1639 GN=LmNIHS28_01600 PE=3 SV=1	19	6	19	6	383	42.7	4.91	56.88	100.3	104.9	103.2	99.5	98.8	93.2
A0A0H3GJC1	L-lactate dehydrogenase OS=Listeria monocytogenes serotype 1/2a (strain 10403S) OX=393133 GN=LMRG_00519 PE=4 SV=1	23	6	15	6	317	35.2	5.78	29.86	102	98.6	101	96.4	101.5	100.4
A0A0E1R906	Orotate phosphoribosyltransferase OS=Listeria monocytogenes serotype 4b str. LL195 OX=1230340 GN=pyrE PE=3 SV=1	21	4	15	4	212	23.2	5.2	49.91	100.8	102.1	102.8	97.9	99.9	96.5
A0A0H3GK23	Rhomboid family protein OS=Listeria monocytogenes serotype 1/2a (strain 10403S) OX=393133 GN=LMRG_00787 PE=4 SV=1	15	7	16	7	518	58.7	7.61	28.89	103.9	99	102.6	97.8	99.8	96.9
A0A0H3GK11	1-deoxy-D-xylulose 5-phosphate reductoisomerase OS=Listeria monocytogenes serotype 1/2a (strain 10403S) OX=393133 GN=dxr PE=3 SV=1	18	7	32	7	380	42.2	6.04	66.2	97	103.9	98.5	101.1	100.6	98.9
Q8Y563	Lmo2213 protein OS=Listeria monocytogenes serovar 1/2a (strain ATCC BAA-679 / EGD-e) OX=169963 GN=lmo2213 PE=1 SV=1	35	6	40	6	167	19.5	7.21	101.16	87.9	87.1	86.2	114.4	112.1	112.4
A0A0E1R809	Uncharacterized protein OS=Listeria monocytogenes serotype 4b str. LL195 OX=1230340 GN=BN389_15360 PE=4 SV=1	24	5	30	5	256	28.1	6.24	64	100.8	105.3	102.4	98.1	97.4	96.1
C1KWM1	UPF0302 protein Lm4b_01938 OS=Listeria monocytogenes serotype 4b (strain CLIP80459) OX=568819 GN=Lm4b_01938 PE=3 SV=1	40	7	23	7	181	21.2	5.06	68.73	100.6	104.5	98.5	99.3	98.3	98.8
A0A1D2IZ75	GNAT family N-acetyltransferase OS=Listeria monocytogenes OX=1639 GN=BB664_08975 PE=4 SV=1	40	6	32	6	167	18.7	5.67	71.69	103.1	100.8	104.4	98.2	96.6	96.9
A0A0E1R9K4	RNA polymerase sigma-54 factor OS=Listeria monocytogenes serotype 4b str. LL195 OX=1230340 GN=sigL PE=4 SV=1	16	7	26	7	460	52.4	5.1	57.58	98.3	97.4	102.9	99.8	100.9	100.8
A0A1D2IZQ0	ABC transporter ATP-binding protein OS=Listeria monocytogenes OX=1639 GN=fecE PE=4 SV=1	28	7	27	7	274	30.3	6.54	47.82	105	111.4	105.7	92	94.3	91.5
A0A0E1Y1M3	Uncharacterized protein OS=Listeria monocytogenes FSL F2-208 OX=702458 GN=NT04LM_2919 PE=4 SV=1	26	7	41	7	219	25.3	9.57	79.33	92.4	89.4	90.5	109.4	108.8	109.5
A0A0B8RBI2	Hydrolase TatD OS=Listeria monocytogenes OX=1639 GN=LmNIHS28_00034 PE=4 SV=1	26	7	41	7	265	30.1	5.14	106.56	102.8	110.3	102.2	95	96.1	93.6
A0A0B8RFP9	Shikimate dehydrogenase (NADP(+)) OS=Listeria monocytogenes OX=1639 GN=aroE PE=3 SV=1	18	7	25	7	298	33	5.68	57.21	90.2	92.9	91.4	109.4	108.7	107.4
A0A0E1RB06	50S ribosomal protein L18 OS=Listeria monocytogenes serotype 4b str. LL195 OX=1230340 GN=rplR PE=3 SV=1	40	7	179	7	129	14.4	10.2	428.95	101.6	103	102.8	97.7	96.2	98.8
Q843L7	DNA gyrase B (Fragment) OS=Listeria monocytogenes OX=1639 GN=gyrB PE=4 SV=1	58	6	29	1	149	16.8	6.33	65.96
A0A0H3GA61	Uncharacterized protein OS=Listeria monocytogenes serotype 1/2a (strain 10403S) OX=393133 GN=LMRG_00205 PE=3 SV=1	11	6	23	6	553	59.4	8.72	50.98	93.2	96.3	91.7	109.1	102.9	106.7
A0A0E1R9D3	Translation initiation factor IF-1 OS=Listeria monocytogenes serotype 4b str. LL195 OX=1230340 GN=infA PE=3 SV=1	24	3	54	3	108	12.3	9.17	165.14	103.1	103.1	103.8	95.4	97.2	97.5
A0A1D2IZI4	NAD(P)-dependent oxidoreductase OS=Listeria monocytogenes OX=1639 GN=BB664_04490 PE=3 SV=1	23	7	33	7	263	29	9.25	59.93	101.4	99.1	101.9	99.3	98.9	99.5
A0A0D8X6F8	Teichoic acids export ATP-binding protein TagH OS=Listeria monocytogenes OX=1639 GN=tagH PE=3 SV=1	25	7	27	7	333	37.3	8.97	61.69	103.4	105.6	101.1	98.8	92.3	98.7
A0A0H3GCG5	Exodeoxyribonuclease 7 large subunit OS=Listeria monocytogenes serotype 1/2a (strain 10403S) OX=393133 GN=xseA PE=3 SV=1	18	7	16	7	451	51.3	7.02	46.42	100.6	105.2	102.1	97.8	98.4	95.9
A0A1E6FAE7	Energy-coupling factor transporter ATP-binding protein EcfA OS=Listeria monocytogenes OX=1639 GN=ecfA PE=3 SV=1	25	5	20	5	288	32	5.6	67.41	98.3	98.4	101	99	102.3	101
A0A0H3GGC3	DNA primase OS=Listeria monocytogenes serotype 1/2a (strain 10403S) OX=393133 GN=dnaG PE=3 SV=1	13	9	24	9	626	71.8	5.17	44.13	105.8	105.6	102.8	97.7	94.3	93.9
A0A0E0UV59	Uncharacterized protein OS=Listeria monocytogenes serotype 4a (strain M7) OX=1030009 GN=LMM7_1003 PE=4 SV=1	30	6	19	6	222	26.1	7.2	52.68	99.7	103.8	98.4	100.5	99.6	98
Q92C55	GlnR protein OS=Listeria monocytogenes serovar 1/2a (strain ATCC BAA-679 / EGD-e) OX=169963 GN=glnR PE=4 SV=1	48	7	26	7	122	14.3	9.36	58.68	103.1	105.9	103.7	97.2	95.2	95
A0A0E1RA66	Membrane protein insertase YidC OS=Listeria monocytogenes serotype 4b str. LL195 OX=1230340 GN=yidC2_2 PE=3 SV=1	16	5	26	5	293	33.1	9.88	70.23	99.2	116.1	99.2	95.5	93.1	97
A0A0E0UVK8	Predicted membrane protein OS=Listeria monocytogenes serotype 4a (strain M7) OX=1030009 GN=LMM7_1344 PE=4 SV=1	11	5	41	1	379	42.4	9.48	102.82	98.5	99.8	91.2	103.1	107.1	100.2
A0A241SNA1	Uncharacterized protein OS=Listeria monocytogenes serotype 1/2b str. 10-0811 OX=1196164 GN=A410_1069 PE=4 SV=1	58	3	38	3	77	9	4.31	142.88	92.9	103.9	97	104.7	99.2	102.5
A0A241SNV1	Uncharacterized protein OS=Listeria monocytogenes serotype 1/2b str. 10-0811 OX=1196164 GN=A410_1268 PE=4 SV=1	51	5	24	5	107	12.4	5.26	52.75	100.7	104.5	101.1	98.4	96.1	99.3
A0A0H3GL59	Phosphoserine aminotransferase OS=Listeria monocytogenes serotype 1/2a (strain 10403S) OX=393133 GN=serC PE=3 SV=1	19	5	25	5	363	39.7	4.96	67.34	94.7	97.6	96.5	107.4	101	102.8
A0A0E0UVG8	Putative efflux ABC transporter, ATP-binding protein (N-terminal part) OS=Listeria monocytogenes serotype 4a (strain M7) OX=1030009 GN=LMM7_0960 PE=4 SV=1	30	6	18	6	240	25.9	6.11	41.68	87.8	91	87.5	115.1	111.6	107
A0A0E1R727	Transcriptional regulator MntR OS=Listeria monocytogenes serotype 4b str. LL195 OX=1230340 GN=mntR PE=3 SV=1	34	6	23	6	155	17.8	5.76	40.46	99.2	101.6	99.6	98.1	101	100.4
A0ALD6	Carboxylesterase OS=Listeria welshimeri serovar 6b (strain ATCC 35897 / DSM 20650 / SLCC5334) OX=386043 GN=est-2 PE=4 SV=1	26	5	25	5	247	27.9	4.94	73	106.4	107	108.3	92.8	95.7	89.8
A0A0E1R8N0	tRNA N6-adenosine threonylcarbamoyltransferase OS=Listeria monocytogenes serotype 4b str. LL195 OX=1230340 GN=gcp PE=3 SV=1	22	6	27	6	367	39.7	5.8	77.25	98.8	100.9	101	103.4	98.2	97.7
Q8Y6W7	Formamidopyrimidine-DNA glycosylase OS=Listeria monocytogenes serovar 1/2a (strain ATCC BAA-679 / EGD-e) OX=169963 GN=mutM PE=3 SV=3	28	8	19	8	273	30.8	8.84	38.84	106.2	100.4	103	97.5	96.9	96
A0A0E1RAJ7	Glutamate decarboxylase OS=Listeria monocytogenes serotype 4b str. LL195 OX=1230340 GN=gadG PE=3 SV=1	15	8	33	7	477	54.8	5.22	76.2	81.5	83.4	81.7	119.1	118	116.3
A0A0H3GD11	Uncharacterized protein OS=Listeria monocytogenes serotype 1/2a (strain 10403S) OX=393133 GN=LMRG_01365 PE=4 SV=1	31	4	39	4	151	16.1	6.8	110.15	91.6	93.6	93.7	110.2	103.9	106.9
Q8Y3V7	Lmo2724 protein OS=Listeria monocytogenes serovar 1/2a (strain ATCC BAA-679 / EGD-e) OX=169963 GN=lmo2724 PE=4 SV=1	29	3	20	3	147	16.3	4.54	53.84	91.4	92.8	92.4	106.6	109.3	107.5
A0A0B8QXL7	Putative secreted protein OS=Listeria monocytogenes OX=1639 GN=LmNIHS28_00626 PE=4 SV=1	29	5	25	5	155	18	5.21	67.32	102.4	101.2	103.1	98.7	97.3	97.3
Q9S5A1	Ribosomal RNA small subunit methyltransferase E OS=Listeria monocytogenes OX=1639 GN=orf29 PE=3 SV=1	20	5	29	5	255	28.8	5.68	70.57	104	105.8	104.5	96.6	96.8	92.3
A0A0H3GL67	Ribosome maturation factor RimM OS=Listeria monocytogenes serotype 1/2a (strain 10403S) OX=393133 GN=rimM PE=3 SV=1	24	4	35	4	172	19.7	5.2	94.16	103.5	100.3	102.4	97.7	99.2	96.9
A0A0E1R6Z2	30S ribosomal protein S21 OS=Listeria monocytogenes serotype 4b str. LL195 OX=1230340 GN=rpsU PE=3 SV=1	41	5	101	5	68	8.1	11.03	244.17	105.6	111.4	104.6	91.1	93.1	94.2
A0A0E1Y6S0	PTS-dependent dihydroxyacetone kinase, dihydroxyacetone-binding subunit DhaK OS=Listeria monocytogenes FSL F2-208 OX=702458 GN=NT04LM_0700 PE=4 SV=1	15	7	26	7	331	35.7	4.77	67.22	105.5	108.4	106	94.9	93.2	91.9
A0A0E1R8C6	Regulatory protein Spx OS=Listeria monocytogenes serotype 4b str. LL195 OX=1230340 GN=spxA PE=3 SV=1	37	5	17	5	156	18.7	5.48	60.99	107	112.9	106.2	92.3	90.7	90.8
A0A0E1RAD2	Uncharacterized HTH-type transcriptional regulator YulB OS=Listeria monocytogenes serotype 4b str. LL195 OX=1230340 GN=yulB_3 PE=4 SV=1	21	5	16	5	252	28.4	8.85	40.73	100.7	103.7	99.3	101	96.9	98.4
A0A0H3GCR5	Phosphomevalonate kinase OS=Listeria monocytogenes serotype 1/2a (strain 10403S) OX=393133 GN=LMRG_02441 PE=4 SV=1	19	6	19	6	360	40.1	6.24	46.13	97.3	105.9	99.8	100.7	97.4	98.9
A0A0B8R0M8	Heme-degrading monooxygenase OS=Listeria monocytogenes OX=1639 GN=isdG PE=3 SV=1	24	4	57	4	162	18.6	6.9	160.95	105.5	107.5	107.2	93.7	93	93.1
Q8Y8R9	3-hydroxy-3-methylglutaryl coenzyme A reductase OS=Listeria monocytogenes serovar 1/2a (strain ATCC BAA-679 / EGD-e) OX=169963 GN=lmo0825 PE=3 SV=1	21	8	23	8	426	45.8	5.73	52.28	100	109.5	99.8	96.4	97.3	97
A0A0E0UYG1	Putative acetyltransferase (GNAT) family protein OS=Listeria monocytogenes serotype 4a (strain M7) OX=1030009 GN=yhbS PE=4 SV=1	22	8	22	8	291	34.4	4.89	42.7	104	111	101.6	97.2	94.2	92.1
A0A1D2IPG6	Bacteriocin immunity protein OS=Listeria monocytogenes OX=1639 GN=BB664_08645 PE=4 SV=1	63	5	16	5	110	12.5	5.91	52.65	96.9	99.2	95.4	100.4	107.7	100.4
A0A0E0UX37	Putative protease OS=Listeria monocytogenes serotype 4a (strain M7) OX=1030009 GN=LMM7_1678 PE=4 SV=1	21	7	23	7	337	36.7	4.72	41.99	101.2	102.6	100.9	99.2	100	96.1
A0A1D2ISR7	Antibiotic biosynthesis monooxygenase OS=Listeria monocytogenes OX=1639 GN=BB664_12430 PE=4 SV=1	24	3	28	3	102	11.4	5.08	81.34	99.7	100.9	101.9	97.3	101.7	98.5
Q8Y7F8	Lmo1323 protein OS=Listeria monocytogenes serovar 1/2a (strain ATCC BAA-679 / EGD-e) OX=169963 GN=lmo1323 PE=4 SV=1	61	6	35	6	94	10.6	9.38	92.33	102.8	103.2	102.6	97.7	97	96.7
A0A0E1R293	Serine acetyltransferase OS=Listeria monocytogenes serotype 4b str. LL195 OX=1230340 GN=cysE PE=3 SV=1	29	6	19	6	204	21.9	9.23	47.13	97.3	95.7	99.3	102.1	104.5	101
A0A0H3GM03	Uncharacterized protein OS=Listeria monocytogenes serotype 1/2a (strain 10403S) OX=393133 GN=LMRG_01234 PE=4 SV=1	27	6	20	6	208	24.4	5.94	48.86	96.4	109.6	96	98.7	99	100.3
A0A1E5Z866	Thiol reductase thioredoxin OS=Listeria monocytogenes OX=1639 GN=AF973_04265 PE=4 SV=1	44	5	36	5	108	12.4	4.84	94.91	101.7	98.9	102.4	99	99.1	98.9
A0A0B8QSR4	Signal peptidase I OS=Listeria monocytogenes OX=1639 GN=LmNIHS28_00675 PE=3 SV=1	32	7	24	2	180	20.8	7.18	52.45	102.8	106	102.6	97.2	97.3	94.1
A0A0Y7HZB5	50S ribosomal protein L11 OS=Listeria monocytogenes OX=1639 GN=rplK PE=3 SV=1	36	6	144	1	140	14.7	9.52	275.5	118.8	87.4	100.6	98.6	100	94.5
A0A0B8QRI2	6-phospho-beta-glucosidase OS=Listeria monocytogenes OX=1639 GN=LmNIHS28_00161 PE=3 SV=1	12	6	23	5	512	59.2	5.63	52.54	99.7	101.5	103	101.9	98	95.8
A0A1D2IZN6	Ribonuclease Z OS=Listeria monocytogenes OX=1639 GN=rnz PE=3 SV=1	22	6	19	6	306	33.7	5.85	54.38	101.8	102.2	98.9	100.8	97.3	98.9
A0A1D2IPZ3	PTS maltose transporter subunit IIBC OS=Listeria monocytogenes OX=1639 GN=BB664_11435 PE=4 SV=1	9	3	14	3	494	53.5	6.8	40.55	93.1	88.2	92.7	109.5	110.1	106.4
A0A1E7E6X9	Uncharacterized protein OS=Listeria monocytogenes OX=1639 GN=AJL15_05750 PE=4 SV=1	8	3	29	3	343	37.5	4.45	98.55	98.8	97	97.8	102.8	102	101.6
A0A0B8RCG2	Uncharacterized protein OS=Listeria monocytogenes OX=1639 GN=LmNIHS28_00414 PE=4 SV=1	52	5	43	5	94	10.7	4.49	108.82	91.2	89.6	91	108.8	110.8	108.6
Q48758	ORF2; putative 19 kDa protein OS=Listeria monocytogenes OX=1639 PE=4 SV=1	44	5	14	5	174	19.5	4.81	49.92	97.3	97.8	96.1	103.2	103.6	102
A0A1D2IZS9	Cell division protein DivIB OS=Listeria monocytogenes OX=1639 GN=divIB PE=3 SV=1	24	7	13	7	270	30.5	8.72	38.72	101.4	100.1	98.8	100.4	100.3	99
A0A1D2IS68	DNA-binding response regulator OS=Listeria monocytogenes OX=1639 GN=BB718_05970 PE=4 SV=1	22	6	28	6	242	28.5	6.13	61.22	110.4	109.7	111.3	91	90.8	86.9
A0A0E1R9J2	Putative RNA-binding protein ylmH OS=Listeria monocytogenes serotype 4b str. LL195 OX=1230340 GN=ylmH PE=4 SV=1	20	5	21	5	260	29.9	5.88	46.93	102.3	102.5	105.5	97.1	97.9	94.6
A0A0H3GF52	Lipoyl-[GcvH]:protein N-lipoyltransferase OS=Listeria monocytogenes serotype 1/2a (strain 10403S) OX=393133 GN=lipL PE=3 SV=1	16	5	28	5	278	30.9	5.41	51.15	103.3	101.1	102.8	97.7	98.9	96.1
A0A1D2IYI2	Alkylphosphonate utilization protein OS=Listeria monocytogenes OX=1639 GN=BB664_08495 PE=4 SV=1	52	6	36	6	111	12.2	5.33	94.9	107	105.7	106.1	92.8	94	94.3
A0A1C7Q478	DUF1694 domain-containing protein OS=Listeria monocytogenes OX=1639 GN=BB664_04505 PE=4 SV=1	42	6	26	6	143	16.7	5.16	66	101.6	108.9	99.9	97.7	94.5	97.4
A0A0E0UWZ4	Putative metabolite uptake ABC transporter, ATP-binding protein OS=Listeria monocytogenes serotype 4a (strain M7) OX=1030009 GN=ybbA PE=4 SV=1	27	7	26	7	255	28	7.37	62.34	101	102.4	100.9	100.1	99.7	95.9
A0A1D2IR15	L-lactate dehydrogenase OS=Listeria monocytogenes OX=1639 GN=BB664_09360 PE=3 SV=1	26	8	19	8	302	32.4	4.97	35.81	99.5	104.3	102.2	98.1	97.1	98.7
Q8Y6T7	Lmo1595 protein OS=Listeria monocytogenes serovar 1/2a (strain ATCC BAA-679 / EGD-e) OX=169963 GN=lmo1595 PE=4 SV=1	34	4	17	4	162	17.9	4.97	47.22	100.8	97.9	99.6	100.4	100.6	100.7
A0A1E7E0U8	Transcriptional regulator MraZ OS=Listeria monocytogenes OX=1639 GN=mraZ PE=3 SV=1	41	5	15	5	143	16.6	4.84	53.42	97.7	98	96.9	103	103.8	100.7
A0A1C7Q2P1	Molybdate ABC transporter substrate-binding protein OS=Listeria monocytogenes OX=1639 GN=modA PE=4 SV=1	24	5	16	5	256	27.9	5.22	41.81	100.6	100.7	99.7	103.5	96.8	98.7
A0A0H3GAA6	Uncharacterized protein OS=Listeria monocytogenes serotype 1/2a (strain 10403S) OX=393133 GN=LMRG_00261 PE=4 SV=1	27	3	25	3	81	9.5	4.86	83.15	100.8	102.6	107.9	96.3	97.9	94.6
A0A0E1Y6J9	Pyrroline-5-carboxylate reductase (Fragment) OS=Listeria monocytogenes FSL F2-208 OX=702458 GN=NT04LM_0767a PE=4 SV=1	65	4	17	1	57	5.8	8.57	56.87	86.3	105	91.4	104	97.4	116
A0A0E1R6C4	Endoribonuclease YbeY OS=Listeria monocytogenes serotype 4b str. LL195 OX=1230340 GN=ybeY PE=3 SV=1	26	5	33	5	182	21	4.39	73.99	95.9	100.1	97.5	103.5	101.5	101.5
A0A0E0UYI2	ATP-dependent helicase/deoxyribonuclease subunit B OS=Listeria monocytogenes serotype 4a (strain M7) OX=1030009 GN=addB PE=3 SV=1	6	7	20	7	1157	132.5	5.67	43.85	97	103.9	93.7	104.5	100	100.8
A0A0E0UZ03	Putative histidine triad (HIT) protein OS=Listeria monocytogenes serotype 4a (strain M7) OX=1030009 GN=hit PE=4 SV=1	34	5	29	5	140	16.1	5.81	78.12	97.7	100.7	97.7	101.9	99.3	102.7
A0A1C7Q0S9	Multidrug ABC transporter ATP-binding protein OS=Listeria monocytogenes OX=1639 GN=BB664_07310 PE=4 SV=1	11	6	22	6	574	63.8	5.82	61.52	93.1	98.5	93.9	106.2	103.1	105.2
A0A1D2ITU7	Homoserine kinase OS=Listeria monocytogenes OX=1639 GN=thrB PE=3 SV=1	27	6	21	6	288	30.8	4.93	57.66	98.3	100.6	102	102.6	98.3	98.2
A0A0H3GIS5	MarR family transcriptional regulator OS=Listeria monocytogenes serotype 1/2a (strain 10403S) OX=393133 GN=LMRG_02263 PE=4 SV=1	45	5	19	5	156	18.5	6.95	53.59	102.3	101.4	102.2	97.3	98.1	98.7
A0A0E1R4Q9	Demethylmenaquinone methyltransferase OS=Listeria monocytogenes serotype 4b str. LL195 OX=1230340 GN=ubiE PE=4 SV=1	37	5	14	5	197	21.5	4.97	38.06	104.4	100	102	99.7	98.7	95.2
A0A0B8R718	Putative phosphatase OS=Listeria monocytogenes OX=1639 GN=yitU PE=4 SV=1	16	5	26	5	281	30.9	5.57	41.13	100.3	101.9	102.2	102	97	96.5
A0A0H3GH12	Uncharacterized protein OS=Listeria monocytogenes serotype 1/2a (strain 10403S) OX=393133 GN=LMRG_02521 PE=4 SV=1	29	5	26	5	184	21	5.01	54.1	93.6	94.1	91.7	107.4	106.4	106.7
A0A1D2IUR7	ABC transporter permease OS=Listeria monocytogenes OX=1639 GN=BB664_09510 PE=4 SV=1	15	4	26	4	355	38.6	5.77	80.65	93.5	93.2	94.5	105.5	106.7	106.5
A0A0E1R4P4	Lmo1064 protein OS=Listeria monocytogenes serotype 4b str. LL195 OX=1230340 GN=BN389_10930 PE=4 SV=1	15	5	23	5	324	37.8	5.21	62.74	94.9	100.8	97.6	106.9	101.1	98.7
A0A0H3GGL5	Elongation factor P OS=Listeria monocytogenes serotype 1/2a (strain 10403S) OX=393133 GN=efp PE=3 SV=1	28	5	41	5	185	20.5	5.26	82.86	106.9	101.8	106.9	94.6	95.3	94.4
A0A0H3GK72	Uncharacterized protein OS=Listeria monocytogenes serotype 1/2a (strain 10403S) OX=393133 GN=LMRG_01810 PE=4 SV=1	33	5	21	5	170	20	8.92	65.41	98.1	99.5	100.6	100.8	100.9	100.1
A0A0B8R2H6	Putative transporter subunit OS=Listeria monocytogenes OX=1639 GN=yadG PE=4 SV=1	21	8	23	8	311	35.6	5.9	29.93	104.1	103	100.5	101.9	94.8	95.9
A0A0E1Y179	Nitroreductase family protein OS=Listeria monocytogenes FSL F2-208 OX=702458 GN=NT04LM_3138 PE=4 SV=1	19	7	33	7	243	27.4	5.38	66	102.7	101.7	104.1	97	98.2	96.4
A0A1D2IRA8	Cell surface protein OS=Listeria monocytogenes OX=1639 GN=BB664_09365 PE=4 SV=1	5	9	19	8	1711	184.4	4.67	23.36	90.4	96	93	106	109.3	105.3
A0A0H3GDV7	Phosphoglycerate mutase OS=Listeria monocytogenes serotype 1/2a (strain 10403S) OX=393133 GN=LMRG_00239 PE=4 SV=1	29	6	18	6	231	26	4.67	31.93	102.6	101.7	103.9	93.8	97.9	100.1
A0A0E0UUQ8	Putative transcriptional regulator, MarR family OS=Listeria monocytogenes serotype 4a (strain M7) OX=1030009 GN=LMM7_0823 PE=4 SV=1	37	7	20	7	154	16.9	9.09	52.46	97.3	101.2	97.6	102.1	102.3	99.6
A0A0H3GGI5	Isoprenyl transferase OS=Listeria monocytogenes serotype 1/2a (strain 10403S) OX=393133 GN=LMRG_00765 PE=3 SV=1	23	6	18	6	252	29	5.33	50.21	103	107.5	101.7	95	96	96.8
A0A0H3GFV4	Uncharacterized protein OS=Listeria monocytogenes serotype 1/2a (strain 10403S) OX=393133 GN=LMRG_02694 PE=4 SV=1	36	4	35	4	90	9.9	9.09	62.12	100.3	98.7	104.2	98.1	100.6	98.1
A0AHE6	LytR family transcriptional regulator, putative OS=Listeria welshimeri serovar 6b (strain ATCC 35897 / DSM 20650 / SLCC5334) OX=386043 GN=lwe1010 PE=4 SV=1	11	3	26	1	321	35.2	5.49	72.27
Q8Y8S5	Lmo0819 protein OS=Listeria monocytogenes serovar 1/2a (strain ATCC BAA-679 / EGD-e) OX=169963 GN=lmo0819 PE=4 SV=1	22	7	21	7	282	32.4	5.45	47.32	89.5	96.5	91.2	108.2	107.6	106.9
A0A0D8X508	DUF1934 domain-containing protein OS=Listeria monocytogenes OX=1639 GN=AJL15_01555 PE=4 SV=1	36	6	26	6	149	17.1	5.4	56.96	103.7	103.7	102	98.3	96.4	95.9
A0A1D2J2C3	LLM class flavin-dependent oxidoreductase OS=Listeria monocytogenes OX=1639 GN=BB664_00345 PE=4 SV=1	17	4	11	4	331	36.6	6.38	37.82	98.2	102	96.4	103.6	100.6	99.3
A0A1C7PT09	Aminopeptidase OS=Listeria monocytogenes OX=1639 GN=BB664_00310 PE=4 SV=1	13	6	17	6	441	50.6	5.22	43.81	99.9	99.6	97.3	101.3	103.1	98.9
A0A0B8RFH2	Metal ABC transporter ATPase OS=Listeria monocytogenes OX=1639 GN=LmNIHS28_00565 PE=4 SV=1	8	7	14	7	876	95	5.33	21.34	98.3	105.6	96.2	101.2	101.2	97.5
A0A0H3GCC2	Diphosphomevalonate decarboxylase OS=Listeria monocytogenes serotype 1/2a (strain 10403S) OX=393133 GN=LMRG_02440 PE=4 SV=1	14	5	15	5	339	37.4	5.95	41.09	101.3	105.2	104.4	96.9	97.3	94.9
A0A0B8QZ20	Protein translocase subunit SecY OS=Listeria monocytogenes OX=1639 GN=secY PE=3 SV=1	10	7	36	7	431	46.8	9.92	57.6	103.3	102	102.9	98.4	96.3	97.2
A0A0E1R7P8	L-asparaginase OS=Listeria monocytogenes serotype 4b str. LL195 OX=1230340 GN=ansA PE=4 SV=1	13	4	25	4	322	35.1	4.88	47.43	101	99.5	100.6	102.6	98.3	98
A0A0E0USJ4	Putative predicted amidohydrolases and carbon-nitrogen hydrolase OS=Listeria monocytogenes serotype 4a (strain M7) OX=1030009 GN=yafV PE=4 SV=1	24	7	21	7	259	28.9	5.15	53	103	105.2	103.9	97.4	96.6	93.9
A0A0E1R8I1	Peroxide operon regulator OS=Listeria monocytogenes serotype 4b str. LL195 OX=1230340 GN=perR PE=3 SV=1	29	5	27	5	163	18.3	6.71	75.02	101.8	100.7	102.3	99.1	98.7	97.5
A0A0B8R2F9	Phage infection protein OS=Listeria monocytogenes OX=1639 GN=LmNIHS28_00892 PE=4 SV=1	9	7	16	7	899	100	5.49	33.23	95.9	99	93.6	108.9	101.8	100.8
A0A0H3GCT7	Cysteine desulfurase OS=Listeria monocytogenes serotype 1/2a (strain 10403S) OX=393133 GN=LMRG_01457 PE=3 SV=1	14	6	27	6	382	41.7	5.59	57.03	102.7	104.4	101.5	100	95.9	95.6
A0A0E0UWS2	Putative deoxycytidylate deaminase DNA internalization-related competence protein OS=Listeria monocytogenes serotype 4a (strain M7) OX=1030009 GN=comEB PE=4 SV=1	32	5	14	5	186	20.8	7.17	35.88	105.1	102.1	105	96.1	96	95.7
A0A0B8R1M3	Fructokinase OS=Listeria monocytogenes OX=1639 GN=LmNIHS28_00572 PE=4 SV=1	14	4	19	4	290	31.4	5.91	48.58	92.2	91.8	91.9	110.5	108.7	104.9
A0A0H3GF03	Uncharacterized protein OS=Listeria monocytogenes serotype 1/2a (strain 10403S) OX=393133 GN=LMRG_01732 PE=4 SV=1	29	6	14	6	211	23.8	6.16	33.05	103.4	106.9	103.9	97	95.3	93.5
A0A1C7PYS5	Glycine/betaine ABC transporter OS=Listeria monocytogenes OX=1639 GN=BB664_12825 PE=3 SV=1	12	3	25	3	282	30.9	9.23	65.59	102.6	102.4	103.2	98	98.7	95.1
A0A2P7JB52	PTS lactose/cellobiose transporter subunit IIA OS=Listeria monocytogenes OX=1639 GN=C7K54_08720 PE=4 SV=1	28	4	18	4	116	13.6	5.95	46.23	101.1	100.5	101.2	97.9	101.2	98.1
A0A0E1R620	Ribonuclease, Rne/Rng family OS=Listeria monocytogenes serotype 4b str. LL195 OX=1230340 GN=BN389_15680 PE=4 SV=1	12	6	16	6	458	51.5	6.11	36.32	104	101.5	99.9	99.7	98.3	96.7
A0A1D2ISX6	Glycosyl transferase OS=Listeria monocytogenes OX=1639 GN=BB664_12450 PE=4 SV=1	19	5	16	5	327	37.8	8.6	49.68	99.3	99.4	96.1	102	101.5	101.7
A0A0H3GF66	Aminotransferase OS=Listeria monocytogenes serotype 1/2a (strain 10403S) OX=393133 GN=LMRG_02106 PE=3 SV=1	17	6	24	6	381	42.5	5.17	47	101.2	101.2	100.4	98.7	101.3	97.3
A0A1E6FBC1	Sugar kinase OS=Listeria monocytogenes OX=1639 GN=AF973_01800 PE=4 SV=1	19	5	20	5	300	32.9	6.55	58.65	100.7	101.5	99.4	99.7	101.2	97.5
Q8Y3V8	Lmo2723 protein OS=Listeria monocytogenes serovar 1/2a (strain ATCC BAA-679 / EGD-e) OX=169963 GN=lmo2723 PE=4 SV=1	36	5	16	5	153	17.4	8.9	52.09	98.6	95.2	99.8	101.7	103.1	101.6
A0A0B8QS99	Membrane protein OS=Listeria monocytogenes OX=1639 GN=LmNIHS28_02060 PE=4 SV=1	9	6	20	6	755	82.7	9.01	50.29	97	103.6	100.1	100.4	101	98
A0A0H3G9R3	Uncharacterized protein OS=Listeria monocytogenes serotype 1/2a (strain 10403S) OX=393133 GN=LMRG_00284 PE=4 SV=1	14	6	21	6	366	39.1	5.05	45.17	99	99.7	97.5	102.3	100.7	100.8
A0A0B8R1Q8	6-phospho-beta-glucosidase OS=Listeria monocytogenes OX=1639 GN=licH PE=3 SV=1	15	6	21	5	458	51.5	6.24	53.06	102.9	102	100.6	98.1	98.5	97.9
A0A1D2J217	Sensor histidine kinase OS=Listeria monocytogenes OX=1639 GN=BB664_01030 PE=4 SV=1	20	7	20	7	346	40.6	8.12	45.46	101.6	100.9	100.1	97.9	100.3	99.4
A0A0E1R9P1	Cell division protein FtsX OS=Listeria monocytogenes serotype 4b str. LL195 OX=1230340 GN=ftsX PE=3 SV=1	12	4	23	4	308	34.8	9.25	64.01	103.7	99.7	103.2	96.3	98.1	99.1
A0A0E0UWA3	Gp35 OS=Listeria monocytogenes serotype 4a (strain M7) OX=1030009 GN=LMM7_1245 PE=4 SV=1	14	3	18	3	204	22.5	4.08	61.16	99	96	99.4	101.9	104.4	99.4
A0A0E0UVR8	Biotin carboxyl carrier protein of acetyl-CoA carboxylase OS=Listeria monocytogenes serotype 4a (strain M7) OX=1030009 GN=accB PE=4 SV=1	17	2	41	2	159	16.9	4.37	108.35	100.2	97.7	102.1	98.9	100.8	100.2
A0A0H3GGQ7	Nuclease SbcCD subunit D OS=Listeria monocytogenes serotype 1/2a (strain 10403S) OX=393133 GN=sbcD PE=3 SV=1	16	6	19	6	374	42.3	5.17	44.34	100.6	106	101.5	98.7	96.1	97.1
A0A2P7GII5	Helicase OS=Listeria monocytogenes OX=1639 GN=C7K12_06145 PE=4 SV=1	6	8	16	8	1064	122.7	5.24	33.04	98	99.8	97.2	103.8	102.5	98.6
Q8Y6H9	Lmo1705 protein OS=Listeria monocytogenes serovar 1/2a (strain ATCC BAA-679 / EGD-e) OX=169963 GN=lmo1705 PE=4 SV=1	20	3	18	3	214	24.9	4.83	29.4	102.5	104.6	100.8	102.4	95.2	94.6
A0A1D2ISQ5	Glycosyl transferase family 2 OS=Listeria monocytogenes OX=1639 GN=BB718_02985 PE=4 SV=1	8	5	15	5	696	81.4	5.66	46.7	104.6	102.7	100.3	99.8	97.1	95.5
A0A0E0UV05	Putative transcription regulator, GntR family OS=Listeria monocytogenes serotype 4a (strain M7) OX=1030009 GN=LMM7_0938 PE=4 SV=1	30	8	19	8	237	27	6.55	45.13	99.8	103.3	99.1	101.1	99.6	97.1
A0A0B8RFI1	Aspartokinase OS=Listeria monocytogenes OX=1639 GN=LmNIHS28_01549 PE=3 SV=1	15	6	17	6	456	50.2	5.01	43.04	99.1	98.7	100.5	99.1	101.4	101.2
A0A0E1Y6W8	GntR family transcriptional regulator OS=Listeria monocytogenes FSL F2-208 OX=702458 GN=NT04LM_1581 PE=4 SV=1	20	4	14	4	240	27.1	8.7	39.51	99.5	94.9	100.2	102.2	99.1	104.2
A0A0E0UWN0	Phosphoribosylamine--glycine ligase OS=Listeria monocytogenes serotype 4a (strain M7) OX=1030009 GN=purD PE=3 SV=1	17	6	20	6	420	45.3	4.87	42.47	98.5	105.8	98.7	99.5	99.2	98.2
A0A0B8QVH1	Glyoxalase OS=Listeria monocytogenes OX=1639 GN=LmNIHS28_00896 PE=4 SV=1	15	4	18	4	289	32.2	4.97	55	98.9	115.1	101.1	96.5	95.4	92.9
A0A0H3GGQ5	Uncharacterized protein OS=Listeria monocytogenes serotype 1/2a (strain 10403S) OX=393133 GN=LMRG_00854 PE=3 SV=1	33	4	24	4	128	14.7	5.01	72.71	104.6	103.8	105.4	95.5	97.5	93.2
A0A0H3GK41	Pyrroline-5-carboxylate reductase OS=Listeria monocytogenes serotype 1/2a (strain 10403S) OX=393133 GN=LMRG_00839 PE=4 SV=1	21	5	18	5	279	30.5	4.83	38.24	102.8	104	100.5	99.9	96.2	96.6
A0A0B8QXI1	GTP pyrophosphokinase OS=Listeria monocytogenes OX=1639 GN=LmNIHS28_00581 PE=4 SV=1	33	6	22	6	212	25	7.59	54.22	103.1	105.9	98.9	99.2	96.2	96.8
A0A2A5UD62	Class I SAM-dependent methyltransferase OS=Listeria monocytogenes OX=1639 GN=A7N65_03965 PE=4 SV=1	26	6	26	6	243	28.1	6.04	69	97.4	105	97	101.2	100.4	99.1
A0A2A5UMH9	Cardiolipin synthase OS=Listeria monocytogenes OX=1639 GN=cls PE=3 SV=1	12	6	15	6	504	56.7	8.06	27.95	98.8	94.4	96.4	99.5	108.7	102.3
A0A0H3GD94	Acetyltransferase OS=Listeria monocytogenes serotype 1/2a (strain 10403S) OX=393133 GN=LMRG_02634 PE=4 SV=1	26	5	20	5	194	22.3	7.49	50.08	102.1	104.3	100.7	96	98.4	98.5
A0A1D2IZ65	Glyoxalase OS=Listeria monocytogenes OX=1639 GN=BB664_06550 PE=4 SV=1	18	4	21	4	319	36.1	5.21	58.45	99.3	101.1	100.4	102.7	100	96.5
A0A2A5UC94	LacI family transcriptional regulator OS=Listeria monocytogenes OX=1639 GN=A7N65_01730 PE=4 SV=1	17	6	14	6	341	38.6	6.2	28.52	101.5	100.4	102.2	100.4	98.2	97.3
A0A1C7PX10	Rhodanese OS=Listeria monocytogenes OX=1639 GN=BB664_07300 PE=4 SV=1	58	5	26	5	99	10.8	4.84	52.88	109.6	105.2	113.9	89.5	93	88.8
A0A0E1RA91	Uncharacterized protein OS=Listeria monocytogenes serotype 4b str. LL195 OX=1230340 GN=BN389_26790 PE=4 SV=1	29	4	12	4	216	25.4	5.25	22.55	108.7	97	104.9	95	97.8	96.6
A0A0E0UT54	Putative transcriptional regulator, AraC family OS=Listeria monocytogenes serotype 4a (strain M7) OX=1030009 GN=LMM7_0503 PE=4 SV=1	28	5	24	5	159	18.1	4.37	60.63	95	97.1	95.6	104.6	103.8	104
A0A1D2IYP8	Uncharacterized protein OS=Listeria monocytogenes OX=1639 GN=BB664_08830 PE=4 SV=1	64	4	14	4	95	10.9	4.88	43.98	98.1	103.3	101.5	100.6	100.7	95.8
A0A0H3GEL0	Sodium transport system ATP-binding protein OS=Listeria monocytogenes serotype 1/2a (strain 10403S) OX=393133 GN=LMRG_02801 PE=4 SV=1	19	8	25	8	300	33.5	6.67	54.21	97.4	99	97.2	103.4	102.4	100.7
A0A1D2J2H5	Cof-type HAD-IIB family hydrolase OS=Listeria monocytogenes OX=1639 GN=BB664_00415 PE=4 SV=1	15	4	14	4	281	31	5.02	33.29	99.8	104.4	99.8	99	98.7	98.3
A0A0B8R2R8	Formate acetyltransferase OS=Listeria monocytogenes OX=1639 GN=LmNIHS28_00982 PE=4 SV=1	8	6	22	6	765	86.2	5.4	37.79	89.9	96.5	93.5	107.3	107.6	105.2
Q6WKX7	DNA-binding response regulator OS=Listeria monocytogenes OX=1639 GN=cesR PE=4 SV=1	19	5	22	5	231	26	5.14	54.87	100.6	101.6	100.2	99.9	100.7	97.1
A0A0E1R6F0	Signal peptidase I OS=Listeria monocytogenes serotype 4b str. LL195 OX=1230340 GN=spsB PE=3 SV=1	28	4	16	1	188	21.1	5.19	50.79	78.5	78.3	77.2	122.2	122.4	121.3
A0A0B8R6P8	GntR family transcriptional regulator OS=Listeria monocytogenes OX=1639 GN=LmNIHS28_00159 PE=4 SV=1	15	5	24	5	246	28.9	8.16	26.83	101.9	98.2	99.9	101.5	100.2	98.4
A0A0E1R8U6	NifU-like protein OS=Listeria monocytogenes serotype 4b str. LL195 OX=1230340 GN=nifU PE=4 SV=1	36	4	22	4	148	16.5	6.39	65.07	101	105.3	103.4	95.9	97.5	96.9
A0A2A5ZSY6	NAD(P)-dependent dehydrogenase OS=Listeria monocytogenes OX=1639 GN=A7N85_10075 PE=4 SV=1	15	5	17	5	294	31.3	5.52	37.17	96	94.7	96.5	103.7	107.2	101.9
A0A1D2IT32	Tetratricopeptide repeat protein OS=Listeria monocytogenes OX=1639 GN=BB664_13200 PE=4 SV=1	17	5	12	4	324	37.5	4.75	33.39	104.5	102.4	101.6	98.4	98.5	94.6
A0A1E7E3C3	Multidrug ABC transporter ATP-binding protein OS=Listeria monocytogenes OX=1639 GN=AJL15_13715 PE=4 SV=1	12	7	18	2	630	71.3	5.06	33.24	100.4	108.4	102.8	95.5	97.9	95.1
A0AH41	Conserved membrane protein OS=Listeria welshimeri serovar 6b (strain ATCC 35897 / DSM 20650 / SLCC5334) OX=386043 GN=lwe0905 PE=3 SV=1	10	6	16	6	655	74.9	6.68	32.46	105.5	107.1	106.5	94.2	94.6	92.1
A0A0H3GBD1	Glycosyltransferase OS=Listeria monocytogenes serotype 1/2a (strain 10403S) OX=393133 GN=LMRG_02032 PE=4 SV=1	18	7	21	7	315	36	6.43	34.84	99.5	98.9	99.9	101.2	100.3	100.3
Q8Y5C1	Lmo2144 protein OS=Listeria monocytogenes serovar 1/2a (strain ATCC BAA-679 / EGD-e) OX=169963 GN=lmo2144 PE=4 SV=1	17	6	15	6	244	28.5	6.4	34.21	99.7	102.2	101.9	100	99.5	96.7
A0A0E0UZW5	Putative drug efflux/lipid export ABC transporter, ATP-binding and permease protein OS=Listeria monocytogenes serotype 4a (strain M7) OX=1030009 GN=msbA PE=4 SV=1	10	5	11	5	575	63	6.23	27.04	97	99.7	99	99.8	102.1	102.4
Q8Y3W3	CydC protein OS=Listeria monocytogenes serovar 1/2a (strain ATCC BAA-679 / EGD-e) OX=169963 GN=cydC PE=4 SV=1	10	5	21	5	574	64	6.37	65.67	101	104.4	102.3	100.8	96.3	95.3
Q8YA69	Lmo0290 protein OS=Listeria monocytogenes serovar 1/2a (strain ATCC BAA-679 / EGD-e) OX=169963 GN=lmo0290 PE=4 SV=1	22	6	18	6	279	31.8	4.93	43.67	102.1	101.8	101.1	99.7	97.5	97.8
A0A0H3GGJ5	Replication initiation and membrane attachment protein OS=Listeria monocytogenes serotype 1/2a (strain 10403S) OX=393133 GN=LMRG_01406 PE=4 SV=1	12	5	14	1	458	53.2	5.35	31.41	109.3	88.8	94	99.7	112.3	95.9
C1KZ13	tRNA pseudouridine synthase A OS=Listeria monocytogenes serotype 4b (strain CLIP80459) OX=568819 GN=truA PE=3 SV=1	26	4	12	4	248	28.4	7.58	37.5	99.8	103.9	98.9	102.3	96	99
A0A0H3GB29	Endoribonuclease L-PSP OS=Listeria monocytogenes serotype 1/2a (strain 10403S) OX=393133 GN=LMRG_02267 PE=4 SV=1	36	5	23	5	125	13.3	4.84	67.44	97.4	101.9	97	101.3	101.8	100.4
A0A0H3GLX4	RsmD family RNA methyltransferase OS=Listeria monocytogenes serotype 1/2a (strain 10403S) OX=393133 GN=LMRG_01203 PE=4 SV=1	21	4	17	4	185	20.8	6.55	39.97	101	102.5	101.4	100.1	96.4	98.5
A0A1D2IS77	GNAT family N-acetyltransferase OS=Listeria monocytogenes OX=1639 GN=BB664_03305 PE=4 SV=1	23	2	21	2	92	10.2	4.94	59.52	74.9	75	76.1	126.1	126.3	121.6
A0A0E1Y6D5	Bacterial membrane flanked domain superfamily OS=Listeria monocytogenes FSL F2-208 OX=702458 GN=NT04LM_1481 PE=4 SV=1	33	4	24	4	160	18.4	8.15	61.28	101.5	103.4	101.4	96.4	100	97.2
A0A0B8QXU2	UPF0473 protein LmNIHS28_01175 OS=Listeria monocytogenes OX=1639 GN=LmNIHS28_01175 PE=3 SV=1	29	2	19	2	103	12.1	3.89	59.49	91.1	88.7	91	110.7	110.1	108.4
A0A0E1YFB0	CBS domain-containing protein OS=Listeria monocytogenes FSL F2-208 OX=702458 GN=NT04LM_1650 PE=4 SV=1	35	5	20	5	150	17.2	5.34	40.62	94	96.2	96.5	105.2	107.2	101
A0A1E6F963	Uncharacterized protein OS=Listeria monocytogenes OX=1639 GN=AF973_02655 PE=4 SV=1	22	6	28	6	357	39.4	6.4	45.49	99.7	96.5	100	100.9	101.2	101.7
A0A0H3GFG0	Iron complex transport system ATP-binding protein OS=Listeria monocytogenes serotype 1/2a (strain 10403S) OX=393133 GN=LMRG_01819 PE=4 SV=1	22	5	14	5	263	29.7	6.18	49.34	98.9	104.7	98.6	99.5	98.2	100.1
A0A0B8RIJ8	2,5-diketo-D-gluconic acid reductase OS=Listeria monocytogenes OX=1639 GN=LmNIHS28_02175 PE=4 SV=1	17	5	17	5	283	31.4	5.3	40.22	97.3	99.9	101.2	101.5	99.5	100.4
A0A1C7PTN4	Uncharacterized protein OS=Listeria monocytogenes OX=1639 GN=BB718_01285 PE=4 SV=1	41	6	26	6	104	12.4	5.31	54.34	102	98.5	101.3	99.4	99.7	99
A0A2P7J5G6	Single-stranded DNA-binding protein OS=Listeria monocytogenes OX=1639 GN=C7K49_00455 PE=4 SV=1	21	5	54	2	160	17.6	5.19	140.29	100.2	98.9	98.8	99.8	99.2	103.2
A0A2P7JNF3	Recombinase family protein OS=Listeria monocytogenes OX=1639 GN=C7K12_15035 PE=4 SV=1	22	5	21	5	204	23.9	9.54	50.95	101.4	103.5	104.1	96.1	99.1	95.7
A0A1E5Z4W4	Signal peptidase I OS=Listeria monocytogenes OX=1639 GN=AJZ74_07605 PE=3 SV=1	26	6	19	1	180	20.8	7.18	46.24	100.9	98.6	103.3	92.3	103.5	101.4
A0A0E1RFG2	Putative esterase ComA2 OS=Listeria monocytogenes serotype 4b str. LL195 OX=1230340 GN=yuxO PE=4 SV=1	34	4	15	4	136	14.9	7.55	30.62	98.5	101.6	99.4	100.2	101.8	98.6
A0A0B8RCX7	Replication initiation and membrane attachment protein OS=Listeria monocytogenes OX=1639 GN=LmNIHS28_01231 PE=4 SV=1	12	5	13	1	461	53.6	5.41	28.97	97	103.6	101.4	100.6	100	97.4
A0A0E1YDL5	Probable transcriptional regulatory protein NT04LM_2329 OS=Listeria monocytogenes FSL F2-208 OX=702458 GN=NT04LM_2329 PE=3 SV=1	21	5	25	5	241	26.7	4.7	44.23	92.9	98.9	92.3	105.3	104.6	106.1
Q8YAA2	Lmo0252 protein OS=Listeria monocytogenes serovar 1/2a (strain ATCC BAA-679 / EGD-e) OX=169963 GN=lmo0252 PE=4 SV=1	30	4	16	4	128	15	5.21	47.71	101.9	103.7	103.3	98.2	98.6	94.2
A0A0H3GFW0	Response regulator OS=Listeria monocytogenes serotype 1/2a (strain 10403S) OX=393133 GN=LMRG_02684 PE=4 SV=1	24	6	21	5	225	26.1	5.58	42.58	97.6	106.1	95.1	101.4	99.6	100.3
A0A0B5CTX1	CI-like repressor OS=Listeria phage vB_LmoS_293 OX=1591073 GN=SE25_035 PE=4 SV=1	48	3	21	3	101	11.8	5.31	59.56	98.4	101.7	100.4	103	98.6	97.9
A0A0E1R941	Uncharacterized protein ypmS OS=Listeria monocytogenes serotype 4b str. LL195 OX=1230340 GN=ypmS PE=4 SV=1	15	4	17	4	205	23.3	8.94	42.12	99.4	101.6	103.5	102.4	97.3	95.8
A0A0E1R866	Bifunctional ligase/repressor BirA OS=Listeria monocytogenes serotype 4b str. LL195 OX=1230340 GN=birA PE=3 SV=1	13	5	20	5	326	36.3	5.94	42.42	100.4	102.5	100	99.8	99	98.2
A0A1D2IQI4	DUF1189 domain-containing protein OS=Listeria monocytogenes OX=1639 GN=BB664_10510 PE=4 SV=1	10	2	28	1	266	29.7	5.68	67.56	101.8	100.4	99.7	98.6	98.5	101
A0A0E1RBF9	D-alanyl carrier protein OS=Listeria monocytogenes serotype 4b str. LL195 OX=1230340 GN=dltC PE=3 SV=1	66	2	28	2	79	9.1	3.95	91.83	98.7	99.2	103.5	97.7	102.8	98.1
A0A0E1R9Y9	50S ribosomal protein L36 OS=Listeria monocytogenes serotype 4b str. LL195 OX=1230340 GN=rpmJ PE=3 SV=1	51	2	79	2	39	4.6	10.18	140.17	103.5	108.5	102.8	94.8	94.6	95.7
A0A0H3GH08	Putative pre-16S rRNA nuclease OS=Listeria monocytogenes serotype 1/2a (strain 10403S) OX=393133 GN=LMRG_01468 PE=3 SV=1	32	5	12	5	138	15.4	5.38	33.04	96.9	98.4	96.3	104.2	102.9	101.3
A0A0H3GD70	Ribonuclease M5 OS=Listeria monocytogenes serotype 1/2a (strain 10403S) OX=393133 GN=rnmV PE=3 SV=1	20	5	16	5	207	23	6.3	41.1	101	104.4	102.2	97.7	96.3	98.5
A0A0B8QXN8	Chemotaxis protein OS=Listeria monocytogenes OX=1639 GN=LmNIHS28_00830 PE=4 SV=1	10	6	12	6	604	66.3	4.64	22.88	104.3	103.4	101.3	96.5	98.8	95.8
A0A0H3GHS2	Uncharacterized protein OS=Listeria monocytogenes serotype 1/2a (strain 10403S) OX=393133 GN=LMRG_00133 PE=4 SV=1	8	7	14	7	678	74.6	6.86	26.21	98.6	100.4	96.9	105.9	100.2	98.1
A0A0H3GEZ7	Cys-tRNA(Pro)/Cys-tRNA(Cys) deacylase OS=Listeria monocytogenes serotype 1/2a (strain 10403S) OX=393133 GN=LMRG_00478 PE=3 SV=1	27	5	14	5	158	17.4	7.8	38.55	103.4	105.4	100.6	98.2	95	97.5
A0A2A6AAG7	Single-stranded DNA-binding protein OS=Listeria monocytogenes OX=1639 GN=CDR86_02580 PE=3 SV=1	21	4	41	1	160	17.7	6.16	113.16	99	99.9	95.6	106.1	97.9	101.5
A0A0B8RI05	Hydrolase OS=Listeria monocytogenes OX=1639 GN=LmNIHS28_01860 PE=4 SV=1	9	6	15	6	718	81	7.75	42.48	100.2	102.1	101.7	99.1	99.7	97.1
A0A0E1R6W2	Probable L-serine dehydratase, beta chain OS=Listeria monocytogenes serotype 4b str. LL195 OX=1230340 GN=sdaAB PE=4 SV=1	26	5	10	5	227	24.7	5.78	21.74	96.6	96.2	95.5	103.2	102.8	105.6
A0A0B8QX26	NAD kinase OS=Listeria monocytogenes OX=1639 GN=ppnK PE=3 SV=1	15	4	23	4	264	29.9	6.61	60.73	102.2	100	101	100.4	98.1	98.3
A0A0E1R537	Phosphoesterase OS=Listeria monocytogenes serotype 4b str. LL195 OX=1230340 GN=ysnB PE=3 SV=1	30	4	21	4	174	19.8	5.39	63.6	99.7	100.1	99	99.8	101.2	100.2
A0A1C7PU76	Uncharacterized protein OS=Listeria monocytogenes OX=1639 GN=BB664_10065 PE=4 SV=1	47	4	24	4	96	11.2	4.87	72.45	95.8	96.5	97.1	104.8	103.6	102.2
A0A0E1R9I0	Transcription repressor NadR OS=Listeria monocytogenes serotype 4b str. LL195 OX=1230340 GN=nadR PE=4 SV=1	15	2	12	2	191	21.4	8.95	43.86	99	102.1	102.5	97.2	101.7	97.5
A0A0B8R058	D-alanyl-D-alanine carboxypeptidase OS=Listeria monocytogenes OX=1639 GN=LmNIHS28_01448 PE=4 SV=1	18	4	22	3	274	31.1	5.57	65.28	98	102.3	100	101.3	97.4	101.1
A0AII5	Isopentenyl-diphosphate delta-isomerase OS=Listeria welshimeri serovar 6b (strain ATCC 35897 / DSM 20650 / SLCC5334) OX=386043 GN=fni PE=3 SV=1	13	5	18	1	358	39.4	5.8	34.17	107.2	103.9	108.6	85.2	100.1	95
A0A0E1R6P0	Phosphoribosylformylglycinamidine synthase subunit PurS OS=Listeria monocytogenes serotype 4b str. LL195 OX=1230340 GN=yexA PE=3 SV=1	40	3	7	3	92	10.5	5.96	19.32	98.1	101.4	96.4	102	99.5	102.6
A0A1E7E4R0	Signal peptidase I OS=Listeria monocytogenes OX=1639 GN=AJL15_09040 PE=3 SV=1	27	4	15	1	188	21.1	5.47	46.43	100.6	101.1	100	101.9	98	98.5
A0A241SR59	Uncharacterized protein OS=Listeria monocytogenes serotype 1/2b str. 10-0811 OX=1196164 GN=A410_2107 PE=4 SV=1	18	6	14	6	295	33.2	6.81	35.86	93.1	93.8	93.7	107.6	107.1	104.7
A0A1U7AMF7	ABC transporter ATP-binding protein OS=Listeria monocytogenes OX=1639 GN=CDR86_09960 PE=4 SV=1	10	6	18	5	556	62	5.96	40.63	99.8	110.1	103.4	97.7	96.3	92.7
A0A1E8EGJ7	GntR family transcriptional regulator OS=Listeria monocytogenes OX=1639 GN=BJM33_11645 PE=4 SV=1	19	8	33	7	372	41.3	6.34	36.9	103.3	101.4	103.9	97.4	98.2	95.8
A0A0H3GDH3	Phosphoribosylaminoimidazole-succinocarboxamide synthase OS=Listeria monocytogenes serotype 1/2a (strain 10403S) OX=393133 GN=purC PE=3 SV=1	22	4	10	4	237	26.8	4.94	32.19	97.3	101.5	105.1	97.3	104.1	94.6
A0A0B8RG80	Bacitracin ABC transporter ATP-binding protein OS=Listeria monocytogenes OX=1639 GN=LmNIHS28_01894 PE=4 SV=1	20	6	21	6	255	28.3	5.43	48.17	104.5	110.9	104	93.8	94	92.8
A0A0B8R636	Multidrug ABC transporter ATP-binding protein OS=Listeria monocytogenes OX=1639 GN=LmNIHS28_00263 PE=4 SV=1	10	6	17	6	588	64.7	7.25	38.31	100.2	106.9	101	97.6	97.5	96.7
A0A2P7J7X0	EcsC family protein OS=Listeria monocytogenes OX=1639 GN=C7K12_15030 PE=4 SV=1	23	5	22	5	215	23.2	9.66	52.89	99.7	99.9	100.2	100.8	99.9	99.6
A0A0E0V013	Uncharacterized protein OS=Listeria monocytogenes serotype 4a (strain M7) OX=1030009 GN=LMM7_2906 PE=4 SV=1	31	3	28	3	68	8.1	9.48	64.03	97.2	108.9	93.4	102.3	99	99.3
A0A2P7FAF1	16S rRNA (Cytidine(1402)-2'-O)-methyltransferase OS=Listeria monocytogenes OX=1639 GN=rsmI PE=4 SV=1	20	5	19	5	293	33.2	5.74	33.65	104.2	106.1	98.8	98.7	95.9	96.4
A0A146GTN2	Maltodextrin-binding protein OS=Listeria monocytogenes OX=1639 GN=SAMD00023518_01306 PE=3 SV=1	16	7	20	7	419	46.1	5.29	36.26	97.7	96.9	98	103.8	102.8	100.8
A0A0E1R4D5	Lmo0193 protein OS=Listeria monocytogenes serotype 4b str. LL195 OX=1230340 GN=BN389_02060 PE=4 SV=1	23	4	13	4	225	24.5	5.82	33.39	100.8	96.2	101	99.3	102.5	100.1
Q8Y8G8	Lmo0936 protein OS=Listeria monocytogenes serovar 1/2a (strain ATCC BAA-679 / EGD-e) OX=169963 GN=lmo0936 PE=4 SV=1	17	4	25	4	246	27.4	6.02	67.01	100.7	101.3	102.3	99.3	99.8	96.8
A0A1E8EIQ1	Decarboxylase OS=Listeria monocytogenes OX=1639 GN=BJM33_04725 PE=4 SV=1	10	3	9	3	459	51.4	6.54	22.66	97.9	108.1	97.3	99.3	102.8	94.7
A0A0H3GAB3	Uncharacterized protein OS=Listeria monocytogenes serotype 1/2a (strain 10403S) OX=393133 GN=LMRG_00451 PE=4 SV=1	18	5	15	5	290	32.2	5.96	40.52	101.6	105.5	99.6	99.7	97.3	96.4
A0A1E7E9T8	Uncharacterized protein OS=Listeria monocytogenes OX=1639 GN=AJL15_00860 PE=4 SV=1	11	4	20	4	336	37.6	4.96	49.58	106.1	106.5	103.9	95.9	94.2	93.5
A0A0H3GDF1	Uncharacterized protein OS=Listeria monocytogenes serotype 1/2a (strain 10403S) OX=393133 GN=LMRG_02519 PE=4 SV=1	22	6	19	6	251	28.7	5.16	44.3	102.9	105	104.5	96.9	95.6	95.1
A0A0E1R7Q7	Segregation and condensation protein B OS=Listeria monocytogenes serotype 4b str. LL195 OX=1230340 GN=scpB PE=3 SV=1	25	5	19	5	199	22	4.55	31.43	107	104.2	104.1	95.7	96.2	92.7
A0A0E1RBL6	Transcriptional regulator, LacI family OS=Listeria monocytogenes serotype 4b str. LL195 OX=1230340 GN=BN389_10620 PE=4 SV=1	13	4	17	4	343	38.6	6.02	52.14	93.3	130.7	96.8	95.3	91.1	92.9
A0A1E7E4U0	LexA repressor OS=Listeria monocytogenes OX=1639 GN=lexA PE=3 SV=1	19	4	33	4	204	22.6	5.03	35.35	104.4	101.5	102.7	96.7	98.7	96
A0A0H3GMI9	Uncharacterized protein OS=Listeria monocytogenes serotype 1/2a (strain 10403S) OX=393133 GN=LMRG_01578 PE=4 SV=1	26	3	10	3	209	23.3	4.51	38.11	105.8	103.2	106	96.8	91.9	96.3
A0A2A6A5R1	Rrf2 family transcriptional regulator OS=Listeria monocytogenes OX=1639 GN=A7N65_11985 PE=4 SV=1	28	4	13	4	161	18.2	8.09	37.9	100.6	97.7	100.2	103.1	100.5	98
A0A0H3GJ28	Uncharacterized protein OS=Listeria monocytogenes serotype 1/2a (strain 10403S) OX=393133 GN=LMRG_01746 PE=4 SV=1	11	4	13	4	391	44.1	8.88	38.5	98.4	102.9	98	98.9	100.9	100.9
A0A1E6EZT7	Peptidase P60 OS=Listeria monocytogenes OX=1639 GN=AF973_08900 PE=4 SV=1	15	5	11	5	397	42.2	8.31	31.25	99.1	103.3	99.7	99.9	98.3	99.8
A0A0H3GHN3	Ketol-acid reductoisomerase (NADP(+)) OS=Listeria monocytogenes serotype 1/2a (strain 10403S) OX=393133 GN=ilvC PE=3 SV=1	16	6	16	6	331	36.4	5.36	33.9	88.5	89.5	87	114.4	110.6	109.9
Q721A8	UPF0223 protein LMOf2365_1079 OS=Listeria monocytogenes serotype 4b (strain F2365) OX=265669 GN=LMOf2365_1079 PE=3 SV=1	43	6	29	6	90	10.4	6.76	64.97	103.8	96.5	102	97.5	102.1	98.1
A0A0B8QYW3	NADPH nitroreductase OS=Listeria monocytogenes OX=1639 GN=LmNIHS28_00093 PE=4 SV=1	22	5	9	5	218	24.7	5	23.14	105.4	109.5	105.1	94.3	94.5	91.1
A0A0H3GGD8	DNA polymerase III delta subunit OS=Listeria monocytogenes serotype 1/2a (strain 10403S) OX=393133 GN=LMRG_00934 PE=4 SV=1	15	5	15	5	343	40	5.95	30.33	102.3	100.9	102.1	98.6	97.3	98.9
A0A0Y7K7J6	Adenylosuccinate synthetase OS=Listeria monocytogenes OX=1639 GN=purA PE=3 SV=1	8	4	12	2	430	47.5	5.68	31.56	97.4	119.6	96.4	99.9	90.9	95.8
A0A1D2IW14	O-methyltransferase OS=Listeria monocytogenes OX=1639 GN=BB664_10220 PE=4 SV=1	24	4	17	4	217	24.6	5.86	48.66	104.7	103.4	103.8	95.7	97.8	94.6
A0A0E0UVD3	Phosphoserine phosphatase, regulator of sigma subunit OS=Listeria monocytogenes serotype 4a (strain M7) OX=1030009 GN=rsbU PE=4 SV=1	13	4	19	4	334	38.3	4.86	56.46	101.9	101.4	103.7	99.1	97.4	96.5
A0A0E0V074	Putative transcriptional regulator, TetR/AcrR family OS=Listeria monocytogenes serotype 4a (strain M7) OX=1030009 GN=LMM7_2635 PE=4 SV=1	17	4	15	4	295	33.7	5.27	30.54	98.7	105.3	103	97.6	100.2	95.2
A0A0B8RGY1	Ribose 5-phosphate isomerase OS=Listeria monocytogenes OX=1639 GN=AJL15_08230 PE=4 SV=1	24	3	16	3	148	16.4	5.59	36.44	105.9	109.5	102.6	98.8	94.6	88.7
A0A1D2J296	Lipase OS=Listeria monocytogenes OX=1639 GN=BB664_03185 PE=4 SV=1	14	5	15	5	371	40.4	4.61	40.15	90.4	90.9	89.9	112.6	108.4	107.7
A0A0B8R7G6	HPr kinase/phosphorylase OS=Listeria monocytogenes OX=1639 GN=hprK PE=3 SV=1	12	5	23	5	323	36.2	6.34	48.97	102.1	98.5	102	99.9	98.5	99
A0A2P7G5X6	Uncharacterized protein OS=Listeria monocytogenes OX=1639 GN=C7K26_12070 PE=4 SV=1	20	6	20	6	185	21.7	8.84	32.96	101.2	100.9	98.9	100.1	99.7	99.2
A0A0B8QUH0	D-beta-hydroxybutyrate permease OS=Listeria monocytogenes OX=1639 GN=LmNIHS28_02232 PE=4 SV=1	13	4	22	4	254	28	6.42	45.98	92.1	112.6	93.6	100.7	99.3	101.8
A0A0E1RA21	Probable dual-specificity RNA methyltransferase RlmN OS=Listeria monocytogenes serotype 4b str. LL195 OX=1230340 GN=rlmN PE=3 SV=1	15	5	18	5	367	42.1	6.95	34.31	102.5	100.2	103.7	96.3	99.5	97.8
A0A0E1Y0Q5	Arginine transport ATP-binding protein ArtM OS=Listeria monocytogenes FSL F2-208 OX=702458 GN=NT04LM_3368 PE=4 SV=1	18	5	13	5	241	26.4	6.14	25.49	101.9	98.8	102.4	92.2	104.6	100
A0A0B8QU85	Uncharacterized protein OS=Listeria monocytogenes OX=1639 GN=LmNIHS28_00097 PE=4 SV=1	25	3	16	3	134	15.7	10.15	35.06	99.5	104.6	100	100.7	99.4	95.8
A0A0E1RC47	Cell division protein ZapA OS=Listeria monocytogenes serotype 4b str. LL195 OX=1230340 GN=zapA PE=4 SV=1	31	3	15	3	102	11.5	6.54	36.57	95.5	109	101.7	98.5	96	99.4
A0A2A5UP65	N-acetylglucosamine-6-phosphate deacetylase OS=Listeria monocytogenes OX=1639 GN=nagA PE=3 SV=1	16	4	9	4	377	40.9	6.2	20.64	93.9	104	98.9	106.7	98.2	98.3
Q8Y3K5	Thioredoxin OS=Listeria monocytogenes serovar 1/2a (strain ATCC BAA-679 / EGD-e) OX=169963 GN=lmo2830 PE=3 SV=1	38	3	11	3	106	11.9	5.24	20.08	105.5	99.4	101.5	99	95.1	99.5
A0A1E7E2I2	Transcriptional regulator OS=Listeria monocytogenes OX=1639 GN=AJL15_11700 PE=4 SV=1	49	5	15	5	115	13.2	7.4	36.28	94.9	95.5	97.3	104.2	104.3	103.8
A0A241SQY4	N5-carboxyaminoimidazole ribonucleotide mutase OS=Listeria monocytogenes serotype 1/2b str. 10-0811 OX=1196164 GN=purE PE=3 SV=1	33	4	21	4	162	17	5.55	35.74	89.5	109.9	97.7	101.3	102	99.7
A0A0H3G9L3	Aminotransferase OS=Listeria monocytogenes serotype 1/2a (strain 10403S) OX=393133 GN=LMRG_02585 PE=4 SV=1	15	6	16	6	393	43.4	4.78	38.41	104.2	104.2	99.4	100	97	95.3
A0A0H3GI57	Uncharacterized protein OS=Listeria monocytogenes serotype 1/2a (strain 10403S) OX=393133 GN=LMRG_00283 PE=4 SV=1	23	3	14	3	196	22.1	5.1	29.72	100	98.7	98	103.2	103.7	96.4
A0A0E1R4I0	Lmo0547 protein OS=Listeria monocytogenes serotype 4b str. LL195 OX=1230340 GN=BN389_05840 PE=4 SV=1	16	6	16	6	320	36.3	5.76	24.45	101	100.3	101	100.2	98.1	99.5
A0AF82	Hydrolase, haloacid dehalogenase-like family OS=Listeria welshimeri serovar 6b (strain ATCC 35897 / DSM 20650 / SLCC5334) OX=386043 GN=lwe0246 PE=4 SV=1	21	4	31	1	270	30.2	4.86	64.67	105	103.4	95.1	114.5	88.4	93.6
A0A146GXE7	Diadenylate cyclase OS=Listeria monocytogenes OX=1639 GN=dacA PE=3 SV=1	18	5	24	5	283	31.6	8.72	46.02	93.7	99.9	98.4	103.1	102	102.8
A0A0E1R729	ATP-dependent RecD-like DNA helicase OS=Listeria monocytogenes serotype 4b str. LL195 OX=1230340 GN=recD2 PE=3 SV=1	8	5	10	5	798	90	5.16	18.33	97.3	100.3	93.3	110	102	97.1
A0A0E0UXN4	Phosphoribosylformylglycinamidine synthase subunit PurQ OS=Listeria monocytogenes serotype 4a (strain M7) OX=1030009 GN=purL PE=3 SV=1	18	4	16	4	227	24.9	4.79	35.19	101.8	104.5	101.6	97.7	99.1	95.3
A0A0E0UX55	Acyl carrier protein OS=Listeria monocytogenes serotype 4a (strain M7) OX=1030009 GN=acpP PE=3 SV=1	36	4	96	4	77	8.4	4.03	143.34	102	104	103.4	96	96.8	97.8
A0A1D2IWP3	Uncharacterized protein OS=Listeria monocytogenes OX=1639 GN=BB664_12405 PE=4 SV=1	8	5	18	5	505	58.7	8.79	36.06	100.5	96.3	99	100.6	102.6	101
A0A0H3GI43	Uncharacterized protein OS=Listeria monocytogenes serotype 1/2a (strain 10403S) OX=393133 GN=LMRG_00262 PE=4 SV=1	21	5	17	5	220	25.3	4.89	40.84	94.5	99.1	96.3	104.9	103.9	101.2
A0A0H3GEL3	Uncharacterized protein OS=Listeria monocytogenes serotype 1/2a (strain 10403S) OX=393133 GN=LMRG_00376 PE=4 SV=1	8	4	8	4	637	73.7	5.14	17.02	101.3	111.8	107.7	99.3	90.3	89.7
A0A0E1Y0T3	Putative 3-ketoacyl-acyl carrier protein reductase OS=Listeria monocytogenes FSL F2-208 OX=702458 GN=NT04LM_3227 PE=4 SV=1	14	4	11	4	295	31.3	5.22	29.2	111.6	107.5	105.8	93.4	91.8	89.9
A0A0E1R6Y1	UPF0374 protein BN389_17150 OS=Listeria monocytogenes serotype 4b str. LL195 OX=1230340 GN=BN389_17150 PE=3 SV=1	24	4	18	4	175	21.1	7.01	29.66	104.5	102.4	103.9	97.4	97.2	94.6
A0A0Y7GYM3	Acetate kinase OS=Listeria monocytogenes OX=1639 GN=ackA PE=3 SV=1	7	2	26	1	395	43.4	5.11	87.27	107.3	86	131.4	114.4	87.7	73.2
A0A0E1Y744	Uncharacterized protein OS=Listeria monocytogenes FSL F2-208 OX=702458 GN=NT04LM_1180 PE=4 SV=1	38	3	12	3	77	9	4.82	38.26	86.3	91.1	81.1	117.3	110.9	113.2
A0A0H3GG35	Diamine N-acetyltransferase OS=Listeria monocytogenes serotype 1/2a (strain 10403S) OX=393133 GN=LMRG_02203 PE=4 SV=1	27	4	16	4	159	18.3	5.59	49.26	102.1	108.9	99.9	98.3	94.6	96.2
A0AF43	50S ribosomal protein L33 1 OS=Listeria welshimeri serovar 6b (strain ATCC 35897 / DSM 20650 / SLCC5334) OX=386043 GN=rpmG1 PE=3 SV=1	45	2	14	2	49	5.7	9.74	44.42	101.9	97.9	98.8	100.7	99.6	101
A0A0H3GD67	YycH protein OS=Listeria monocytogenes serotype 1/2a (strain 10403S) OX=393133 GN=LMRG_02582 PE=4 SV=1	11	5	15	5	440	50	5.02	35.49	102.5	101.3	101.1	100.5	98.7	96
A0A1D2IW22	Transcriptional regulator OS=Listeria monocytogenes OX=1639 GN=BB664_11770 PE=4 SV=1	26	2	11	2	107	12.1	5.57	40.12	102.1	96.3	98.8	102.8	100	100
A0A1C7PXS3	HAD family hydrolase OS=Listeria monocytogenes OX=1639 GN=BB664_08250 PE=4 SV=1	13	4	11	4	270	30.4	4.94	18.38	100.4	104	97.9	99	98.4	100.2
A0A2A5UR68	NAD(P)-dependent oxidoreductase OS=Listeria monocytogenes OX=1639 GN=A4P56_07030 PE=4 SV=1	18	4	12	4	281	30.5	5.15	25.15	98.9	109	105.5	96.8	96.7	93.1
A0A0E1Y380	CDP-diacylglycerol--glycerol-3-phosphate 3-phosphatidyltransferase OS=Listeria monocytogenes FSL F2-208 OX=702458 GN=NT04LM_2155 PE=3 SV=1	14	2	8	2	192	21.5	8.46	27.17	101.8	102.2	103.2	97.4	97.3	98.1
A0A0H3GGP3	Anthranilate phosphoribosyltransferase OS=Listeria monocytogenes serotype 1/2a (strain 10403S) OX=393133 GN=trpD PE=3 SV=1	13	4	10	4	339	36.6	5.1	13.95	95.1	113.5	98.3	95.5	93.8	103.8
A0A1D2IR14	Adhesin OS=Listeria monocytogenes OX=1639 GN=BB664_09340 PE=3 SV=1	16	5	16	5	317	36.3	5.07	38.04	99.4	100.4	101.4	99.4	100.8	98.6
A0A0E1R9W8	UPF0337 protein lin2261 OS=Listeria monocytogenes serotype 4b str. LL195 OX=1230340 GN=BN389_21910 PE=3 SV=1	44	5	30	5	63	6.8	9.31	57.02	94.7	91.5	93	107.8	107.1	105.8
A0A1D2IPF5	DeoR family transcriptional regulator OS=Listeria monocytogenes OX=1639 GN=BB664_08435 PE=4 SV=1	17	4	16	4	253	28.4	5.2	39.15	99.3	102.8	99.4	102.8	99.5	96.2
A0A0E0UXZ9	Putative efflux ABC transporter, ATP-binding protein OS=Listeria monocytogenes serotype 4a (strain M7) OX=1030009 GN=ybhF PE=4 SV=1	20	3	12	3	250	28.4	5.29	41.45	96.4	99.1	96.9	99.3	105.8	102.5
A0A0E1R7J0	Cell wall enzyme ebsB OS=Listeria monocytogenes serotype 4b str. LL195 OX=1230340 GN=ebsB PE=4 SV=1	23	5	20	5	133	14.7	8.38	35.15	101.5	102.3	100.2	100.1	97.4	98.6
A0A0E0UUV6	Putative PTS system, cellobiose/beta-glucoside-specific IIB component OS=Listeria monocytogenes serotype 4a (strain M7) OX=1030009 GN=chbB PE=4 SV=1	25	2	6	2	134	14.6	5.11	24.2	95.5	103.7	100	100.4	102.4	98
A0A0H3GBK1	MscS family small conductance mechanosensitive ion channel OS=Listeria monocytogenes serotype 1/2a (strain 10403S) OX=393133 GN=LMRG_02113 PE=4 SV=1	13	4	19	4	293	32.7	6.24	48.26	98.4	100.8	97.8	99.7	109.1	94.2
A0A146GP54	Ribose-5-phosphate isomerase A OS=Listeria monocytogenes OX=1639 GN=rpiA PE=3 SV=1	12	3	15	3	230	25.4	5.34	31.09	97.6	106.1	98.4	101.5	98.5	97.9
Q8Y9Z2	Lmo0375 protein OS=Listeria monocytogenes serovar 1/2a (strain ATCC BAA-679 / EGD-e) OX=169963 GN=lmo0375 PE=4 SV=1	64	4	22	4	64	7.6	6.04	58.42	101.4	105.6	103.8	98.1	96.1	94.9
A0A0E1R3T3	Uncharacterized protein OS=Listeria monocytogenes serotype 4b str. LL195 OX=1230340 GN=BN389_06150 PE=4 SV=1	12	4	15	4	258	28.5	7.78	35.24	98.7	97.5	95.6	104.1	102.1	102.1
A0A0E1RDJ0	Epimerase family protein SE_0553 OS=Listeria monocytogenes serotype 4b str. LL195 OX=1230340 GN=BN389_17220 PE=4 SV=1	17	5	12	5	303	34.6	7.68	20.27	82.9	84.4	88.3	111.9	113.9	118.6
A0A1D2IPD1	Uncharacterized protein OS=Listeria monocytogenes OX=1639 GN=BB664_07990 PE=4 SV=1	11	4	16	4	336	39.2	6.05	32.99	76.6	79.2	80.2	120.8	123.3	120
A0A2A5UQT7	Uracil-DNA glycosylase OS=Listeria monocytogenes OX=1639 GN=ung PE=3 SV=1	21	4	8	4	221	25.1	6.61	18.02	102.8	97.3	102.3	98.5	102.4	96.8
A0A2A5U990	Cell division protein SepF OS=Listeria monocytogenes OX=1639 GN=sepF PE=3 SV=1	25	3	11	3	152	17.5	4.68	37.51	99.9	101.9	98.1	101.8	100	98.3
A0A0H3GH13	Uncharacterized protein OS=Listeria monocytogenes serotype 1/2a (strain 10403S) OX=393133 GN=LMRG_01463 PE=4 SV=1	22	4	14	3	228	26.8	5	14.72	92.6	99.4	105	106.5	98.4	98.1
A0A1E5Z0W5	Flagellin OS=Listeria monocytogenes OX=1639 GN=AF973_07500 PE=3 SV=1	10	3	8	3	287	30.5	5.01	19.21	110.3	102	106.5	89.4	98.4	93.4
Q8Y8Y4	Lmo0758 protein OS=Listeria monocytogenes serovar 1/2a (strain ATCC BAA-679 / EGD-e) OX=169963 GN=lmo0758 PE=4 SV=1	21	5	12	5	295	33.3	5.34	13.61	100.3	110.3	97.4	101.3	99.3	91.5
A0A0H3GDS6	High-affinity iron transporter OS=Listeria monocytogenes serotype 1/2a (strain 10403S) OX=393133 GN=LMRG_00057 PE=4 SV=1	9	5	8	5	494	54.9	6.73	17.04	102	111.3	105.9	93.7	94.4	92.6
Q8Y8K5	Indirect negative regulation of sigma B dependant gene expression (Serine phosphatase) OS=Listeria monocytogenes serovar 1/2a (strain ATCC BAA-679 / EGD-e) OX=169963 GN=rsbX PE=4 SV=1	24	5	11	5	199	22.2	7.96	17.37	99.2	106.3	103.5	99.7	97.2	94.1
A8DYQ5	Uncharacterized protein OS=Listeria monocytogenes OX=1639 GN=pCT0032 PE=4 SV=1	45	3	7	3	98	11.6	9.73	17.05	92.6	109	98.8	110.5	93.7	95.4
A0A0H3G8R5	Protein-arginine kinase OS=Listeria monocytogenes serotype 1/2a (strain 10403S) OX=393133 GN=mcsB PE=3 SV=1	14	5	15	5	340	38.8	5.08	19.8	98.5	101.5	99.8	99.7	100.9	99.7
A0A0H3GCK6	Uncharacterized protein OS=Listeria monocytogenes serotype 1/2a (strain 10403S) OX=393133 GN=LMRG_00860 PE=4 SV=1	14	2	7	2	176	20.7	8.81	24.96	99.4	107.8	98.7	99.8	94.4	99.9
A0A0B8R3T3	Trp repressor family protein OS=Listeria monocytogenes OX=1639 GN=LmNIHS28_01397 PE=4 SV=1	30	2	7	2	111	12.7	5.5	29.69	96.7	96.7	102.2	102.3	104.6	97.5
A0A0E1Y840	Acetyltransferase (Fragment) OS=Listeria monocytogenes FSL F2-208 OX=702458 GN=NT04LM_1107 PE=4 SV=1	26	4	12	4	175	20.2	4.94	34.11	92.3	95.7	93.7	107	105.9	105.4
A0A0E1RDX7	ATP-dependent DNA helicase RecG OS=Listeria monocytogenes serotype 4b str. LL195 OX=1230340 GN=recG PE=3 SV=1	7	5	14	5	699	80	6.14	34.85	100.5	115.8	99.5	96.3	92.8	95.1
A0A0B8RFL2	Pseudouridine synthase OS=Listeria monocytogenes OX=1639 GN=LmNIHS28_01594 PE=3 SV=1	12	3	16	3	291	32.9	6.62	43.22	98.6	98.4	96.9	102.7	101.3	102.2
A0A2A5UYW3	Cell surface protein OS=Listeria monocytogenes OX=1639 GN=A4P56_12940 PE=4 SV=1	16	4	9	4	315	34.6	5.15	14.81	84.5	90.4	85.2	111.4	113.4	115.2
A0A1E5Z096	Pantothenate kinase OS=Listeria monocytogenes OX=1639 GN=coaA PE=3 SV=1	13	4	11	4	306	36.1	5.41	31.54	97.3	102.8	94.6	104.2	99.6	101.5
Q8GD18	RsbS OS=Listeria monocytogenes OX=1639 GN=rsbS PE=4 SV=1	23	2	18	2	121	12.9	4.51	39.86	100.2	96.7	101	100.4	101.9	99.8
A0A0E1R1T1	ESAT-6-like protein OS=Listeria monocytogenes serotype 4b str. LL195 OX=1230340 GN=esxA PE=3 SV=1	37	3	15	3	97	11.3	4.7	26.39	104.2	103.2	103.8	97.3	97.1	94.4
A0A0E1Y7V8	Chemotaxis protein MotA OS=Listeria monocytogenes FSL F2-208 OX=702458 GN=NT04LM_1227 PE=3 SV=1	18	5	11	5	283	31.3	5.76	19.83	104.2	100.7	100.2	99	96.6	99.4
A0A0H3GBX1	Geranyltranstransferase OS=Listeria monocytogenes serotype 1/2a (strain 10403S) OX=393133 GN=LMRG_00813 PE=3 SV=1	16	4	14	4	293	32.3	5.19	32.25	100.9	96.7	98.6	102.8	100.8	100.2
A0A0E1RAA6	HTH-type transcriptional regulator GmuR OS=Listeria monocytogenes serotype 4b str. LL195 OX=1230340 GN=gmuR_2 PE=4 SV=1	13	3	10	3	242	28	7.12	31.74	99.2	104.9	99.7	101.3	97.3	97.6
Q8YAJ4	Lmo0131 protein OS=Listeria monocytogenes serovar 1/2a (strain ATCC BAA-679 / EGD-e) OX=169963 GN=lmo0131 PE=1 SV=1	19	5	8	5	249	28.6	5.97	16.41	100.5	99.3	98.4	102	102.1	97.7
A0A0E1R9N5	Beta-phosphoglucomutase OS=Listeria monocytogenes serotype 4b str. LL195 OX=1230340 GN=ycjU PE=4 SV=1	18	4	27	4	226	24.7	4.86	54.62	98.2	101.1	100.8	100.4	100.9	98.6
A0A0B8RAM4	ABC transporter OS=Listeria monocytogenes OX=1639 GN=LmNIHS28_00928 PE=4 SV=1	9	5	12	5	605	66.7	5.6	26.57	90.8	100.2	95	108.8	104.8	100.4
A0A1C7PYW4	Glycosyl transferase OS=Listeria monocytogenes OX=1639 GN=BB664_12445 PE=4 SV=1	14	4	13	4	337	38.8	6.21	33.1	98.5	98.8	97.9	102.4	101.9	100.4
A0A0E0UX70	Shikimate dehydrogenase (NADP(+)) OS=Listeria monocytogenes serotype 4a (strain M7) OX=1030009 GN=aroE PE=3 SV=1	16	5	13	5	273	30	5.21	31.84	98.4	99.6	99.9	102.2	100.8	99.1
A0A0E0UWI7	UPF0435 protein LMM7_1797 OS=Listeria monocytogenes serotype 4a (strain M7) OX=1030009 GN=LMM7_1797 PE=3 SV=1	44	3	18	3	73	8.7	5.4	29.32	103.4	103.2	105.1	96.1	97.5	94.7
Q8Y923	Lmo0719 protein OS=Listeria monocytogenes serovar 1/2a (strain ATCC BAA-679 / EGD-e) OX=169963 GN=lmo0719 PE=4 SV=1	36	5	12	5	108	12.3	6.8	30.06	96.7	95.8	95.8	103.9	103.9	103.9
A0A0E0UWV9	Putative regulatory protein P-II for glutamine synthetase OS=Listeria monocytogenes serotype 4a (strain M7) OX=1030009 GN=glnB PE=3 SV=1	35	4	8	4	121	13.4	9.2	16.88	97.5	110.4	95.6	102.5	98	96.1
A0A0H3GD48	Uncharacterized protein OS=Listeria monocytogenes serotype 1/2a (strain 10403S) OX=393133 GN=LMRG_02410 PE=4 SV=1	17	4	8	4	253	28.9	6.18	14.37	105.6	104.2	102.5	97.5	95.6	94.7
A0A0E0UVR9	Putative ribosomal protein (S12/L30/L7a family) OS=Listeria monocytogenes serotype 4a (strain M7) OX=1030009 GN=LMM7_1409 PE=4 SV=1	30	3	15	3	99	10.8	9.79	40.1	104.2	104.3	104.6	95.1	96.1	95.8
A0A0B8R5T9	Phosphosugar-binding transcriptional regulator OS=Listeria monocytogenes OX=1639 GN=LmNIHS28_00248 PE=4 SV=1	15	3	14	3	268	31.1	5.54	16.17	99.1	108.9	97	98.6	99.2	97.2
A0A0E0UV37	Uncharacterized protein OS=Listeria monocytogenes serotype 4a (strain M7) OX=1030009 GN=LMM7_0820 PE=4 SV=1	18	5	17	5	213	23.3	5.44	30.9	73.3	89.2	73.9	121.2	120.2	122.3
A0A1D2IXD8	Alcohol dehydrogenase OS=Listeria monocytogenes OX=1639 GN=BB664_06480 PE=4 SV=1	13	4	12	4	329	35.2	5.12	25.23	97.2	97.5	96.4	101.6	102.6	104.6
Q8Y727	Uridine kinase OS=Listeria monocytogenes serovar 1/2a (strain ATCC BAA-679 / EGD-e) OX=169963 GN=udk PE=3 SV=1	24	4	14	4	209	24.1	6.54	34.4	92.9	136.3	91.8	92.6	90.5	95.9
A0A0B8QX92	Uncharacterized protein OS=Listeria monocytogenes OX=1639 GN=CDR86_10300 PE=4 SV=1	20	2	10	2	130	14.8	9.13	34.43	102.9	101.5	105.9	97.9	98.3	93.5
A0A0E0UVR7	GTP cyclohydrolase 1 type 2 homolog OS=Listeria monocytogenes serotype 4a (strain M7) OX=1030009 GN=LMM7_1537 PE=3 SV=1	10	3	8	3	373	41.4	5.68	17.32	97.9	100.5	103.1	98.2	100.3	100
A0A0D8X4T3	50S ribosomal protein L33 OS=Listeria monocytogenes OX=1639 GN=rpmG PE=3 SV=1	27	1	74	1	49	6	9.66	274.82	99.2	99.5	99.9	101.3	100.8	99.3
A0A0B8REG4	Arginine deiminase OS=Listeria monocytogenes OX=1639 GN=arcA PE=3 SV=1	8	3	7	3	411	47.2	5.2	19.82	91.3	92.3	92.4	107	109.5	107.4
A0A0H3GFH5	Uncharacterized protein OS=Listeria monocytogenes serotype 1/2a (strain 10403S) OX=393133 GN=LMRG_02077 PE=4 SV=1	18	5	15	5	249	28.9	5.64	32.29	96.5	110.3	96	99.1	98.8	99.4
A0A0E1R1X5	Prophage repressor protein OS=Listeria monocytogenes serotype 4b str. LL195 OX=1230340 GN=BN389_01330 PE=4 SV=1	18	3	7	3	119	14.2	6.81	21.06	103.6	99.4	99.5	103.9	100.1	93.6
Q8Y477	Lmo2578 protein OS=Listeria monocytogenes serovar 1/2a (strain ATCC BAA-679 / EGD-e) OX=169963 GN=lmo2578 PE=4 SV=1	13	4	8	4	291	32.2	5.24	20.73	102.1	105	103.5	95.7	99.8	93.9
A0A0H3GDZ4	Formate/nitrite transporter OS=Listeria monocytogenes serotype 1/2a (strain 10403S) OX=393133 GN=LMRG_00275 PE=4 SV=1	6	2	17	2	266	28.9	8.82	46.35	103.4	102.1	104.5	97.2	97.6	95.3
A0A1D2IMW6	Amino acid ABC transporter substrate-binding protein OS=Listeria monocytogenes OX=1639 GN=BB664_00365 PE=4 SV=1	15	3	13	3	269	29.5	8.24	38.28	101.9	105.5	99.4	98.6	98.4	96.1
A0A0E1RAX1	Mannose permease IID component OS=Listeria monocytogenes serotype 4b str. LL195 OX=1230340 GN=manZ_3 PE=4 SV=1	7	2	15	2	292	31.8	8.34	35.5	86.4	84.2	83.9	116	114.2	115.4
A0A0E1YBZ9	Phosphopantetheine adenylyltransferase OS=Listeria monocytogenes FSL F2-208 OX=702458 GN=coaD PE=3 SV=1	28	3	4	3	160	17.8	5.57	13.34	100	109.5	98.4	95	104	93.1
A0A0E1R4X2	Uncharacterized protein OS=Listeria monocytogenes serotype 4b str. LL195 OX=1230340 GN=BN389_09800 PE=4 SV=1	11	3	10	3	280	31.5	9.28	25.07	103.1	101.2	97.9	101	100.1	96.6
Q8Y6E8	Lmo1739 protein OS=Listeria monocytogenes serovar 1/2a (strain ATCC BAA-679 / EGD-e) OX=169963 GN=lmo1739 PE=4 SV=1	21	4	9	4	215	23.6	6.15	13.32	95.3	97.2	98.4	102.9	102.4	103.7
A0A0H3GHT4	2-dehydropantoate 2-reductase OS=Listeria monocytogenes serotype 1/2a (strain 10403S) OX=393133 GN=LMRG_01195 PE=3 SV=1	16	4	12	4	297	33	5.66	22.62	99.1	108.3	100.4	103.6	94.5	94.1
A0A0E1R7R0	Tyrosine recombinase XerD OS=Listeria monocytogenes serotype 4b str. LL195 OX=1230340 GN=xerD PE=3 SV=1	12	4	10	4	305	34.8	8.88	25.12	102.1	105.7	104.9	97.1	95.5	94.8
A0A0B8R7U3	Membrane protein OS=Listeria monocytogenes OX=1639 GN=LmNIHS28_00913 PE=4 SV=1	6	3	10	3	559	65.3	9.23	20.25	103.2	96.7	99.5	99.1	100.7	100.8
A0A0E0UXJ5	Uncharacterized protein OS=Listeria monocytogenes serotype 4a (strain M7) OX=1030009 GN=LMM7_1808 PE=4 SV=1	12	3	11	3	362	41	5.02	25.19	99.4	105	102.9	97.1	98.5	97.1
A0A2A5UDD3	UPF0291 protein A4P56_02030 OS=Listeria monocytogenes OX=1639 GN=A4P56_02030 PE=3 SV=1	13	2	12	2	75	8.7	10.05	36.75	106.3	105.5	102.9	96.4	92.8	96.1
A0A0E0UY27	Putative arginine/polar amino acids ABC transporter, fused substrate binding and permease protein OS=Listeria monocytogenes serotype 4a (strain M7) OX=1030009 GN=arpJ PE=3 SV=1	5	3	9	3	486	53.1	8.81	18.44	102.3	107.6	104.4	100	93.8	91.9
A0A0E1Y101	Short-chain type dehydrogenase/reductase OS=Listeria monocytogenes FSL F2-208 OX=702458 GN=NT04LM_4435 PE=4 SV=1	20	3	12	3	243	25.4	6.6	34.71	101.1	107	103.6	103.3	94.7	90.3
A0A0E1R4S7	Glyoxalase family protein OS=Listeria monocytogenes serotype 4b str. LL195 OX=1230340 GN=BN389_11330 PE=4 SV=1	31	3	14	3	118	13.5	4.37	26.66	101	101.6	102.7	99.4	102.1	93.2
A0A1D2J0P8	Arsenical resistance operon transcriptional repressor ArsD OS=Listeria monocytogenes OX=1639 GN=BB664_01705 PE=4 SV=1	23	2	12	2	122	13.1	4.32	26.06	101.4	98.3	105.7	99.4	100	95.2
A0A1B2LR36	Protein involved in cell division OS=Listeria monocytogenes OX=1639 GN=pLM-C-273_00100 PE=4 SV=1	16	5	17	5	254	29.3	5.53	40.49	102.7	100.3	101.2	99.5	99.9	96.5
A0A0B8QZN1	Membrane protein OS=Listeria monocytogenes OX=1639 GN=LmNIHS28_01538 PE=4 SV=1	15	2	9	2	158	17.2	6.68	28.12	94.8	98.2	96.7	105.6	104	100.7
A0A0H3GF29	Threonylcarbamoyl-AMP synthase OS=Listeria monocytogenes serotype 1/2a (strain 10403S) OX=393133 GN=LMRG_01706 PE=3 SV=1	8	2	11	2	345	37.1	5.9	29.58	105.3	105.9	104.4	96.6	96.5	91.3
A0A0E1RC30	Cob(I)yrinic acid a,c-diamide adenosyltransferase OS=Listeria monocytogenes serotype 4b str. LL195 OX=1230340 GN=yvqK PE=4 SV=1	17	3	15	3	188	21.2	5.78	35.75	100.2	104.7	100.6	101.7	97.3	95.5
A0A0E1R7C5	Uncharacterized protein YneP OS=Listeria monocytogenes serotype 4b str. LL195 OX=1230340 GN=yneP PE=4 SV=1	20	3	17	3	139	16.4	5.8	41.58	97.2	97.5	96.7	102.9	105	100.8
A0A0E1R8Y6	Transcription factor FapR OS=Listeria monocytogenes serotype 4b str. LL195 OX=1230340 GN=fapR PE=3 SV=1	18	4	14	4	202	22.9	9.35	36.46	100.1	104.3	102.3	98.8	98.6	96
A0A0H3GC64	Uncharacterized protein OS=Listeria monocytogenes serotype 1/2a (strain 10403S) OX=393133 GN=LMRG_00715 PE=4 SV=1	9	3	14	3	312	36.5	4.63	28.74	100.1	106.6	102	102.1	95.1	94.1
A0A146GW99	Uncharacterized protein OS=Listeria monocytogenes OX=1639 GN=SAMD00023518_01702 PE=4 SV=1	16	3	11	3	178	20.4	9.31	24.5	101.5	103.7	104.4	97.3	96.8	96.2
A0A2A5U0S0	Teichoic acid biosynthesis protein B OS=Listeria monocytogenes OX=1639 GN=A7N85_12720 PE=4 SV=1	12	5	13	5	386	45.2	7.18	27.38	99	100.6	100.6	100.7	100.4	98.7
A0A0E1Y3G9	Glutamine amidotransferase, class-I OS=Listeria monocytogenes FSL F2-208 OX=702458 GN=NT04LM_2673 PE=4 SV=1	20	4	17	4	245	27.2	6.15	30.53	101.5	105.4	102	99.6	96.6	94.9
A0A1D2IPY1	Uncharacterized protein OS=Listeria monocytogenes OX=1639 GN=BB718_06585 PE=4 SV=1	40	3	14	3	68	7.9	9.89	34.67	106.1	102.8	105.9	96.3	94.8	94.2
Q8Y769	Lmo1432 protein OS=Listeria monocytogenes serovar 1/2a (strain ATCC BAA-679 / EGD-e) OX=169963 GN=lmo1432 PE=4 SV=1	15	3	15	3	216	23.6	5.26	34.47	97.7	105.1	97.1	99.3	100.7	100
A0A0E0UT79	Putative membrane protein with GGDEF motif OS=Listeria monocytogenes serotype 4a (strain M7) OX=1030009 GN=LMM7_0560 PE=4 SV=1	11	3	8	3	284	33	5.4	26.95	101.4	107.2	103.5	98.6	93.4	95.9
Q8Y4P7	Lmo2388 protein OS=Listeria monocytogenes serovar 1/2a (strain ATCC BAA-679 / EGD-e) OX=169963 GN=lmo2388 PE=4 SV=1	17	4	8	4	272	31.5	4.2	4.84	98.9	98	97.8	100	101.9	103.4
A0A0H3GIF0	Beta-lactamase OS=Listeria monocytogenes serotype 1/2a (strain 10403S) OX=393133 GN=LMRG_01063 PE=4 SV=1	17	5	12	5	335	37.8	7.03	21.08	99.1	103.5	98.5	96.7	103	99.1
A0A0E0UYC9	Uncharacterized protein OS=Listeria monocytogenes serotype 4a (strain M7) OX=1030009 GN=LMM7_2326 PE=3 SV=1	15	5	12	5	377	43.3	6.34	18.64	96.3	106	97.2	104.8	96	99.7
A0A0H3GDP8	50S ribosomal protein L28 OS=Listeria monocytogenes serotype 1/2a (strain 10403S) OX=393133 GN=rpmB PE=3 SV=1	34	3	49	3	62	7	11.91	106.76	100.8	103.5	103.5	98.1	98	96.3
Q8Y7I3	tRNA dimethylallyltransferase OS=Listeria monocytogenes serovar 1/2a (strain ATCC BAA-679 / EGD-e) OX=169963 GN=miaA PE=3 SV=1	13	4	8	4	305	34.8	5.58	9.92	105.5	104.9	102.5	95	97.1	95.1
A0A0E1Y652	Lipoprotein, putative (Fragment) OS=Listeria monocytogenes FSL F2-208 OX=702458 GN=NT04LM_1576 PE=4 SV=1	19	2	6	2	77	8.4	4.77	23.34	81	82.3	86.4	118.9	116.6	114.7
A0A0H3GIF9	Chorismate mutase AroH OS=Listeria monocytogenes serotype 1/2a (strain 10403S) OX=393133 GN=LMRG_01073 PE=4 SV=1	21	2	18	2	124	13.7	4.91	43.63	96.5	96.4	98	101.6	104.5	103
A0A0B8RB60	Putative integrase OS=Listeria monocytogenes OX=1639 GN=LmNIHS28_02108 PE=4 SV=1	6	3	9	3	477	55.9	7.42	16.75	98.4	101	98.5	100	103.4	98.6
A0A0E1R858	Endonuclease III OS=Listeria monocytogenes serotype 4b str. LL195 OX=1230340 GN=nth PE=3 SV=1	20	4	9	4	229	25.9	8.28	10.62	81.7	177.3	82.5	83.8	82.1	92.6
A0A0E1YDM0	Holliday junction ATP-dependent DNA helicase RuvB OS=Listeria monocytogenes FSL F2-208 OX=702458 GN=ruvB PE=3 SV=1	15	4	12	4	335	37.1	5.16	28.88	97.2	106	98.8	103.8	96.9	97.3
A0A0H3GEY8	Alkaline phosphatase synthesis response regulator PhoP OS=Listeria monocytogenes serotype 1/2a (strain 10403S) OX=393133 GN=LMRG_01747 PE=4 SV=1	8	2	17	2	240	27.3	4.82	40.63	102.3	97	100.8	100.3	101.8	97.8
A0A146GHN0	Uncharacterized protein OS=Listeria monocytogenes OX=1639 GN=SAMD00023518_00293 PE=4 SV=1	16	3	11	3	184	21.7	8.24	24.51	97.7	99.5	99.8	98.6	102.3	102.1
A0A0E1R8U4	Probable aldo-keto reductase 2 OS=Listeria monocytogenes serotype 4b str. LL195 OX=1230340 GN=BN389_01020 PE=4 SV=1	12	4	8	4	329	36.7	6.21	14.16	101.8	99.3	99.1	101.2	97.2	101.4
A0A0H3GHP1	Deoxyribonucleoside regulator OS=Listeria monocytogenes serotype 1/2a (strain 10403S) OX=393133 GN=LMRG_01144 PE=4 SV=1	11	4	10	4	315	35	6.71	22.18	98.1	100.8	100	101.5	101.5	98.1
A0A0B8R598	PTS mannose transporter subunit IID OS=Listeria monocytogenes OX=1639 GN=LmNIHS28_02027 PE=4 SV=1	21	3	13	3	155	16.7	4.51	44.68	92.7	92	95.7	104.5	109.6	105.6
A0A0E0UT84	Putative transcriptional regulator, LacI family OS=Listeria monocytogenes serotype 4a (strain M7) OX=1030009 GN=LMM7_0565 PE=4 SV=1	11	3	12	3	322	37	6.14	28.3	97.9	98.5	93.7	106.1	103.9	100
A0A1D2IX47	GntR family transcriptional regulator OS=Listeria monocytogenes OX=1639 GN=BB664_13360 PE=4 SV=1	26	4	12	4	130	14.7	6.95	26.03	99.4	107.1	101.2	99.6	97.4	95.3
A0A0E1R5J8	Putative lipoprotein OS=Listeria monocytogenes serotype 4b str. LL195 OX=1230340 GN=BN389_09740 PE=4 SV=1	10	4	14	4	376	41.2	5.03	24.24	104.9	106	105	94	96.3	93.8
A0A0E1R745	Uncharacterized protein ypmB OS=Listeria monocytogenes serotype 4b str. LL195 OX=1230340 GN=ypmB PE=4 SV=1	14	3	11	3	197	23.1	9.23	24.62	102	104.1	100.6	99.3	97.9	96.2
A0A0E1Y1S3	Methylglyoxal synthase OS=Listeria monocytogenes FSL F2-208 OX=702458 GN=mgsA PE=3 SV=1	28	3	7	3	137	15.2	6	14.22	84.3	127	97	102.3	96.7	92.7
A0A0B8R3N4	Uncharacterized protein OS=Listeria monocytogenes OX=1639 GN=LmNIHS28_01342 PE=4 SV=1	15	2	10	2	117	13.7	4.88	30.4	99.9	96.6	101.2	100.9	101.2	100.3
A0A0H3GEB6	Chemotaxis protein cheA OS=Listeria monocytogenes serotype 1/2a (strain 10403S) OX=393133 GN=LMRG_00380 PE=4 SV=1	6	4	8	4	618	68.6	4.94	17.83	96.2	98.1	98.3	103.6	102.8	100.9
A0A241SQL8	Uncharacterized protein OS=Listeria monocytogenes serotype 1/2b str. 10-0811 OX=1196164 GN=A410_1725 PE=4 SV=1	28	3	10	3	103	11.4	7.49	28.68	97.7	97.3	100.5	100.9	102	101.7
A0A0B8R8Y8	Multidrug ABC transporter permease OS=Listeria monocytogenes OX=1639 GN=LmNIHS28_00262 PE=4 SV=1	4	2	7	2	590	66.2	5.31	23.55	99.4	101.6	100.9	100.8	98.5	98.9
A0A0H3GJ65	Release factor glutamine methyltransferase OS=Listeria monocytogenes serotype 1/2a (strain 10403S) OX=393133 GN=prmC PE=3 SV=1	10	3	6	3	283	32	4.89	17.3	101.9	103.9	103.2	96.5	99.6	94.8
A0A146GSR9	PTS mannose transporter subunit IIC OS=Listeria monocytogenes OX=1639 GN=SAMD00023519_01961 PE=4 SV=1	4	1	9	1	304	32.2	5.54	24.98	83.9	90.4	86.5	115.8	111.2	112.2
A0A1D2IYZ7	Cof-type HAD-IIB family hydrolase OS=Listeria monocytogenes OX=1639 GN=BB664_08960 PE=4 SV=1	20	4	11	4	273	30.3	5.82	25.27	101.7	99.8	99.6	101.3	103.1	94.5
A0A0H3GIA8	Putative pyruvate, phosphate dikinase regulatory protein OS=Listeria monocytogenes serotype 1/2a (strain 10403S) OX=393133 GN=LMRG_01013 PE=3 SV=1	18	4	15	4	270	30	5.41	13.9	94.6	122.6	92.4	97.7	95.3	97.4
A0A1D2IWF8	DNA methyltransferase OS=Listeria monocytogenes OX=1639 GN=BB664_12400 PE=4 SV=1	14	3	4	3	285	33.4	7.34	5.56	99.1	111.8	103.2	97.5	95	93.4
A0A0B8R966	Uncharacterized protein OS=Listeria monocytogenes OX=1639 GN=LmNIHS28_01428 PE=4 SV=1	9	3	11	3	295	34.4	5.34	28.86	99.7	99.8	101	101.3	99.7	98.6
A0A1D2INX8	Amidohydrolase OS=Listeria monocytogenes OX=1639 GN=BB664_07655 PE=4 SV=1	15	5	10	5	393	43.5	5.11	19.28	100.2	97.8	98.6	100.6	103.5	99.3
A0A0E1Y2H4	Sensor histidine kinase OS=Listeria monocytogenes FSL F2-208 OX=702458 GN=NT04LM_3584 PE=4 SV=1	9	4	8	4	380	44.5	8.63	18.64	96.2	106.1	95.6	98.7	104.1	99.2
A0A1D2IS17	GNAT family N-acetyltransferase OS=Listeria monocytogenes OX=1639 GN=BB664_02570 PE=4 SV=1	16	3	10	3	179	21	4.83	29.13	91	122.2	97.6	96.7	98.6	94.1
A0A241SMJ9	Integrase OS=Listeria monocytogenes serotype 1/2b str. 10-0811 OX=1196164 GN=A410_0656 PE=3 SV=1	10	5	10	5	383	44.8	9.57	21.02	109.1	110.6	104.1	94	91.7	90.5
A0A0E0UVR0	Uncharacterized protein OS=Listeria monocytogenes serotype 4a (strain M7) OX=1030009 GN=LMM7_1527 PE=4 SV=1	10	2	15	1	266	29.7	5.27	31.11	96.5	111.8	101.5	97.9	94.3	98
A0A0E0UXY7	Putative oligopeptide uptake ABC transporter, permease protein OS=Listeria monocytogenes serotype 4a (strain M7) OX=1030009 GN=oppB PE=3 SV=1	4	1	30	1	309	34	9.13	101.79	100	101.9	102.7	98.9	99.3	97.2
A0A0E1YCG1	Uncharacterized protein OS=Listeria monocytogenes FSL F2-208 OX=702458 GN=NT04LM_2806 PE=4 SV=1	26	3	11	3	121	14.5	7.33	16.06	101.8	101.5	103	96.6	99	98.2
A0A0E1R9E5	Dihydroxy-acid dehydratase OS=Listeria monocytogenes serotype 4b str. LL195 OX=1230340 GN=ilvD PE=3 SV=1	6	3	7	3	564	59.8	5.71	20.51	97.2	97.2	96.2	105.3	104.4	99.7
A0A2P7J665	DUF669 domain-containing protein OS=Listeria monocytogenes OX=1639 GN=C7K57_14885 PE=4 SV=1	24	4	9	4	161	18.4	5.86	26.52	96.2	90.2	98.5	105.4	104.8	104.8
A0A0E1REQ3	HTH-type transcriptional regulator AcrR OS=Listeria monocytogenes serotype 4b str. LL195 OX=1230340 GN=acrR PE=4 SV=1	22	3	10	3	197	22.9	5.2	21.26	94.7	101.1	101.5	104.8	96.7	101.1
A0A0H3GFL0	Uncharacterized protein OS=Listeria monocytogenes serotype 1/2a (strain 10403S) OX=393133 GN=LMRG_01769 PE=4 SV=1	8	4	7	4	491	57.6	4.84	9.3	100.8	118.2	104.2	92.1	92.9	91.7
A0A2A5UA95	Aldose 1-epimerase OS=Listeria monocytogenes OX=1639 GN=A7N65_06570 PE=3 SV=1	10	3	9	3	353	40	5.06	20.31	96.1	105	100.7	99	98.4	100.9
A0A1D2IMM8	Carbohydrate kinase OS=Listeria monocytogenes OX=1639 GN=BB664_00325 PE=4 SV=1	10	5	16	5	372	40.6	4.96	35.57	82.2	86.1	84.4	117.2	114.9	115.2
A0A0B8RHW1	Uncharacterized protein OS=Listeria monocytogenes OX=1639 GN=LmNIHS28_01790 PE=4 SV=1	17	4	10	4	253	29.5	5.31	23.74	95.4	99.1	93.9	107.7	100.6	103.4
A0A1C7Q0I7	PTS mannose/fructose/sorbose transporter subunit IIB OS=Listeria monocytogenes OX=1639 GN=BB664_04620 PE=4 SV=1	17	3	14	3	155	17.2	6.34	21.69	83.4	80.8	85.4	117.8	117.9	114.7
Q8Y8Q1	Lmo0845 protein OS=Listeria monocytogenes serovar 1/2a (strain ATCC BAA-679 / EGD-e) OX=169963 GN=lmo0845 PE=1 SV=1	11	4	14	4	367	41.8	5.05	31.25	101.9	98.9	93.3	102.7	102.8	100.3
A0A0B8QWA0	Uncharacterized protein OS=Listeria monocytogenes OX=1639 GN=LmNIHS28_01496 PE=4 SV=1	18	3	13	3	130	14.7	8.92	18.09	95	100.5	95	103.8	101.7	104
A0A0E1R6F3	Secreted protein, putative OS=Listeria monocytogenes serotype 4b str. LL195 OX=1230340 GN=BN389_15200 PE=4 SV=1	11	4	18	4	209	23.4	8.65	34.09	94.7	110.1	91.6	102.2	96.4	105.1
A0A1D2IXQ0	Uncharacterized protein OS=Listeria monocytogenes OX=1639 GN=BB664_06695 PE=4 SV=1	28	3	13	3	112	12.7	5.39	30.63	101.3	110.1	97.7	98	96.2	96.6
A0A0H3GGA5	tRNA-specific adenosine deaminase OS=Listeria monocytogenes serotype 1/2a (strain 10403S) OX=393133 GN=tadA PE=3 SV=1	22	3	12	3	156	17.5	5.58	37.89	99.2	105.7	102.7	98.4	98.4	95.6
A0A0H3GHG5	CCA-adding enzyme OS=Listeria monocytogenes serotype 1/2a (strain 10403S) OX=393133 GN=cca PE=3 SV=1	9	4	9	4	393	44.9	6.04	9.65	99.4	103.2	98.7	101.9	96.8	99.9
A0A0E1RA65	MIP18 family protein yitW OS=Listeria monocytogenes serotype 4b str. LL195 OX=1230340 GN=yitW PE=4 SV=1	13	1	18	1	105	11.7	4.26	47.79	105.5	109.3	102.6	94.8	94.1	93.7
A0A0B8R7J7	Glyoxalase OS=Listeria monocytogenes OX=1639 GN=LmNIHS28_00335 PE=4 SV=1	37	4	10	4	127	14.2	4.41	23.63	91.2	92.7	94.3	106.4	109.5	105.8
A0A112VMM9	Phosphoenolpyruvate-protein phosphotransferase OS=Listeria monocytogenes OX=1639 GN=ptsI PE=3 SV=1	5	2	15	1	575	63.1	4.81	41.12
A0A1D2IVF7	DUF1049 domain-containing protein OS=Listeria monocytogenes OX=1639 GN=BB664_10075 PE=4 SV=1	14	2	11	2	114	12.7	9.33	29.94	89.4	91.4	91.2	111	108.7	108.3
A0A0E1RGF1	Lmo2726 protein OS=Listeria monocytogenes serotype 4b str. LL195 OX=1230340 GN=BN389_27020 PE=4 SV=1	19	3	7	3	149	17.2	6.35	10.58	108.6	113	99.9	95.5	94.7	88.4
A0A0E1Y228	tRNA (guanine-N(1)-)-methyltransferase OS=Listeria monocytogenes FSL F2-208 OX=702458 GN=trmD PE=3 SV=1	13	4	10	4	245	27.9	5.24	22.53	99	127.5	95.1	90.5	92.8	95.1
A0A0E1R7D3	Uncharacterized protein YloU OS=Listeria monocytogenes serotype 4b str. LL195 OX=1230340 GN=yloU PE=4 SV=1	25	4	24	4	129	14.5	5.9	47.4	99.2	100.8	98.5	102.2	98.7	100.6
A0A0H3G8R0	7, 8-dihydro-6-hydroxymethylpterin-pyrophosphokinase OS=Listeria monocytogenes serotype 1/2a (strain 10403S) OX=393133 GN=LMRG_02838 PE=4 SV=1	21	3	9	3	159	17.9	4.64	21.5	100.6	96.4	98.5	100.9	103	100.7
A0A0E1R862	3'-5' exonuclease DinG OS=Listeria monocytogenes serotype 4b str. LL195 OX=1230340 GN=dinG PE=3 SV=1	4	4	8	4	931	106.5	6.06	15.24	96.9	111	98.6	97.3	99.8	96.3
A0A0E0UVL3	Putative sugar uptake ABC transporter, permease protein OS=Listeria monocytogenes serotype 4a (strain M7) OX=1030009 GN=LMM7_1477 PE=3 SV=1	7	2	15	2	316	33.8	9.01	40.72	103.9	103.2	103.5	98.5	94.9	95.9
A0A1C7PXH1	DUF58 domain-containing protein OS=Listeria monocytogenes OX=1639 GN=BB664_08080 PE=4 SV=1	9	3	6	3	382	43.7	9.38	13.22	98	105.7	96.3	99.9	103	97.1
A0A0H3GHH2	Hydroxyethylthiazole kinase OS=Listeria monocytogenes serotype 1/2a (strain 10403S) OX=393133 GN=thiM PE=3 SV=1	17	3	10	3	269	28.1	4.86	23.23	101.4	105.7	107.5	95.5	97.5	92.3
A0A0B8R9Y5	LysR family transcriptional regulator OS=Listeria monocytogenes OX=1639 GN=LmNIHS28_02190 PE=4 SV=1	9	2	3	2	316	36.1	6.25	8.46	105.5	103.7	97.9	96.7	97.5	98.8
A0A0B8RDU3	Disulfide oxidoreductase OS=Listeria monocytogenes OX=1639 GN=LmNIHS28_01530 PE=4 SV=1	22	4	16	4	109	12.2	4.56	25.69	99.8	99.6	102.3	100.9	99.7	97.7
A0A1E5Z0Y8	Serine/threonine protein phosphatase OS=Listeria monocytogenes OX=1639 GN=AJZ74_10515 PE=4 SV=1	14	3	6	3	235	26.7	5.08	16	86.3	90.7	85.9	116.5	110.3	110.2
A0A0E1R485	Internalin B OS=Listeria monocytogenes serotype 4b str. LL195 OX=1230340 GN=inlB PE=4 SV=1	5	4	10	4	630	71.2	9.41	20.55	74.6	74.6	75.3	125.1	126.9	123.4
A0A1D2IZA1	Thioredoxin OS=Listeria monocytogenes OX=1639 GN=BB664_04125 PE=4 SV=1	14	2	12	2	157	17.6	7.78	28.07	103.5	100.2	103.7	98.8	98.7	95.1
A0A0B8QQY5	Transcriptional regulator, Fis family protein OS=Listeria monocytogenes OX=1639 GN=LmNIHS28_00281 PE=4 SV=1	13	4	12	4	324	37.6	6.29	19.3	99.2	105.3	95.9	102.1	99.2	98.4
A0A0E1R7F3	Putative ABC transporter ATP-binding protein exp8 OS=Listeria monocytogenes serotype 4b str. LL195 OX=1230340 GN=exp8 PE=4 SV=1	5	3	5	3	604	68.4	5.95	14.7	94.8	96.6	95.4	103.7	106.7	102.7
A0A0D8X979	Uncharacterized protein OS=Listeria monocytogenes OX=1639 GN=CDR86_10530 PE=4 SV=1	20	2	26	2	100	11.7	5	52.72	92.7	96.1	94.6	104.2	105.5	106.9
Q8YAN7	Lmo0080 protein OS=Listeria monocytogenes serovar 1/2a (strain ATCC BAA-679 / EGD-e) OX=169963 GN=lmo0080 PE=4 SV=1	25	4	11	4	132	14.9	9.2	21.79	99.9	105.1	102.3	99.7	97.3	95.7
A0A0H3GIK0	Ribosomal-protein-alanine N-acetyltransferase OS=Listeria monocytogenes serotype 1/2a (strain 10403S) OX=393133 GN=LMRG_01130 PE=4 SV=1	18	3	9	3	175	20.4	5.16	18.67	100	101.6	102	98	102.1	96.3
Q8Y8J7	Lmo0904 protein OS=Listeria monocytogenes serovar 1/2a (strain ATCC BAA-679 / EGD-e) OX=169963 GN=lmo0904 PE=4 SV=1	17	3	8	3	224	25.8	7.36	19.04	93.8	94.4	99	101.4	107.4	103.9
A0A0H3GCX8	Type III pantothenate kinase OS=Listeria monocytogenes serotype 1/2a (strain 10403S) OX=393133 GN=coaX PE=3 SV=1	10	2	9	2	259	28.1	7.36	26.82	105.2	104.8	100.6	94.9	96.8	97.7
Q8Y8S4	Lmo0820 protein OS=Listeria monocytogenes serovar 1/2a (strain ATCC BAA-679 / EGD-e) OX=169963 GN=lmo0820 PE=4 SV=1	15	3	11	3	185	21	5.59	26.35	98.7	100.1	102.3	99.8	100	99
A0A0E1RAU3	Lmo0775 protein OS=Listeria monocytogenes serotype 4b str. LL195 OX=1230340 GN=BN389_08020 PE=4 SV=1	25	3	13	3	110	12.5	8.32	31.2	94	95.3	92.3	106.9	107.6	103.9
A0A1D2IWD7	Uncharacterized protein OS=Listeria monocytogenes OX=1639 GN=BB664_12295 PE=4 SV=1	24	2	5	2	135	15.2	4.7	17.17	93.6	94.1	95.9	106.2	105.1	105.1
A0A1C7PZF9	DUF3644 domain-containing protein OS=Listeria monocytogenes OX=1639 GN=BB718_12050 PE=4 SV=1	11	4	9	4	332	39.2	8.78	11.04	97	102.4	96.4	103	100.8	100.4
A0A0B8RFL7	5-formyltetrahydrofolate cyclo-ligase OS=Listeria monocytogenes OX=1639 GN=LmNIHS28_00625 PE=3 SV=1	22	3	10	3	179	20.8	7.65	14.58	99.3	103.6	94.3	105.7	102.3	94.8
A0A1E7DV33	Potassium transporter Trk OS=Listeria monocytogenes OX=1639 GN=AF973_10625 PE=4 SV=1	13	3	13	3	219	24.4	5.1	28.43	96.1	102.1	98.6	105.4	99.7	98.3
A0A1C7PTN5	NifU family protein OS=Listeria monocytogenes OX=1639 GN=BB718_01260 PE=4 SV=1	50	3	10	3	78	8.7	4.81	17.89	108.5	109.4	102.3	93.5	94.1	92.2
A0A1D2IZD2	NUDIX hydrolase OS=Listeria monocytogenes OX=1639 GN=BB664_08505 PE=4 SV=1	19	3	5	3	169	19.6	5	8.63	93.2	96	91.2	106.7	106.2	106.7
A0A0H3GDH7	GntR family transcriptional regulator OS=Listeria monocytogenes serotype 1/2a (strain 10403S) OX=393133 GN=LMRG_01121 PE=4 SV=1	11	2	6	2	249	28.2	8.09	16.92	109	108.9	99	101.3	87.6	94.2
A0A0E1RGJ8	ABC transporter ATP-binding protein YtrB OS=Listeria monocytogenes serotype 4b str. LL195 OX=1230340 GN=ytrB_2 PE=4 SV=1	10	3	7	3	303	34.8	5.81	11.86	101.7	108.9	101.3	96.5	94	97.6
A0A0E0UZ95	1,4-dihydroxy-2-naphthoate octaprenyltransferase OS=Listeria monocytogenes serotype 4a (strain M7) OX=1030009 GN=menA PE=4 SV=1	6	3	15	3	319	36.2	8.12	15.25	107.3	104.9	107.7	92.9	94.3	92.8
A0A0B8R5A7	Sugar ABC transporter substrate-binding protein OS=Listeria monocytogenes OX=1639 GN=LmNIHS28_00038 PE=4 SV=1	9	4	8	4	421	46.9	4.74	12.03	96.9	95.1	96.3	103.2	104.6	104
A0A0E1R9W2	Probable flavodoxin-2 OS=Listeria monocytogenes serotype 4b str. LL195 OX=1230340 GN=ykuP_2 PE=4 SV=1	15	2	8	2	149	17	4.73	18.68	91.1	96.5	91	107.2	105	109.1
A0A0H3GKN6	Uncharacterized protein OS=Listeria monocytogenes serotype 1/2a (strain 10403S) OX=393133 GN=LMRG_01353 PE=4 SV=1	31	3	8	3	90	10.5	7.24	20.85	98.1	108.2	101.4	98.9	96.5	96.9
A0A0H3GM69	Sodium transport system permease OS=Listeria monocytogenes serotype 1/2a (strain 10403S) OX=393133 GN=LMRG_02800 PE=4 SV=1	5	2	9	2	411	45.1	8.62	19.86	97.4	104.1	96.1	104.8	102.4	95.1
A0A0E1RBD7	Putative pyrophosphatase ppaX OS=Listeria monocytogenes serotype 4b str. LL195 OX=1230340 GN=ppaX_2 PE=4 SV=1	14	3	5	3	255	28.6	5.3	12.26	98.8	97.5	96.3	103	102.7	101.7
A0A1D2IV11	Indole-3-glycerol phosphate synthase OS=Listeria monocytogenes OX=1639 GN=trpC PE=3 SV=1	13	4	10	4	252	27.7	5.1	12.13	98.4	107.2	103.9	101.1	96.9	92.5
A0A1D2IPK5	Bifunctional hydroxymethylpyrimidine kinase/phosphomethylpyrimidine kinase OS=Listeria monocytogenes OX=1639 GN=thiD PE=4 SV=1	10	3	10	3	267	28.8	5.8	18.3	99.2	101.9	99.6	102.3	98	99.1
A0A1D2IPR4	6-phospho-beta-glucosidase OS=Listeria monocytogenes OX=1639 GN=BB718_11885 PE=3 SV=1	8	4	9	4	486	55.5	5.08	13.69	95.8	96.7	99.9	102.3	102.9	102.4
A0A0E0UU45	Putative transcriptional regulator, TetR/AcrR family OS=Listeria monocytogenes serotype 4a (strain M7) OX=1030009 GN=acrR PE=4 SV=1	6	1	4	1	218	25.2	5.27	8.57	96.6	94.6	97.5	108.6	100.4	102.3
A0A0H3GHM2	Uncharacterized protein OS=Listeria monocytogenes serotype 1/2a (strain 10403S) OX=393133 GN=LMRG_00069 PE=4 SV=1	26	4	10	4	139	15.2	4.49	25.7	95.5	90.4	91.2	108.4	108.2	106.4
A0A0E0UXM0	Fructosamine deglycase OS=Listeria monocytogenes serotype 4a (strain M7) OX=1030009 GN=LMM7_2086 PE=4 SV=1	9	4	13	4	331	38	5.54	21.25	82.2	82.8	84.2	120	116	114.7
A0A1E7E9X5	Anthranilate synthase component 1 OS=Listeria monocytogenes OX=1639 GN=trpE PE=3 SV=1	6	3	10	1	454	51.1	5.14	19.33	103.6	100.3	102.2	93.4	102.4	98.2
A0A0H3GKK6	Zinc-type alcohol dehydrogenase-like protein OS=Listeria monocytogenes serotype 1/2a (strain 10403S) OX=393133 GN=LMRG_02695 PE=3 SV=1	9	2	5	2	332	36.4	5.15	18.64	94.1	100.1	92.5	104.5	106.4	102.6
A0A0E1RC82	HTH-type transcriptional regulator AnsR OS=Listeria monocytogenes serotype 4b str. LL195 OX=1230340 GN=ansR PE=4 SV=1	9	1	5	1	145	16.6	5.06	13.91	92.9	107.6	95.3	102	102.6	99.6
A0A0B8R5L4	Spermidine acetyltransferase OS=Listeria monocytogenes OX=1639 GN=AJL15_03290 PE=4 SV=1	16	3	10	3	172	20.6	5.55	20.51	107.5	101.1	108.8	95.4	95.5	91.6
A0A0E1RD55	Citrate synthase OS=Listeria monocytogenes serotype 4b str. LL195 OX=1230340 GN=citZ PE=3 SV=1	11	4	10	4	379	43.1	5.83	24.33	101.6	98.9	98.9	101.5	99.8	99.3
A0A0B8RD77	Energy-coupling factor transporter transmembrane protein EcfT OS=Listeria monocytogenes OX=1639 GN=ecfT PE=3 SV=1	11	2	12	2	266	29.8	9.54	33.53	93.8	115	92.6	103.8	99	95.7
A0A0E0UZF0	Preprotein translocase SecG subunit OS=Listeria monocytogenes serotype 4a (strain M7) OX=1030009 GN=secG PE=4 SV=1	23	1	7	1	77	8.1	9.99	27.01	98.1	103.2	109.3	95.8	96.8	96.8
A0A0E0UU65	Uncharacterized protein OS=Listeria monocytogenes serotype 4a (strain M7) OX=1030009 GN=LMM7_0982 PE=4 SV=1	36	2	5	2	75	8.8	5.1	19.91	97.9	102.2	98.5	103	99.5	98.9
Q8Y7D0	Lmo1353 protein OS=Listeria monocytogenes serovar 1/2a (strain ATCC BAA-679 / EGD-e) OX=169963 GN=lmo1353 PE=4 SV=1	15	3	8	3	321	36.3	6.25	14.88	100.9	107.9	97.7	96	98.9	98.6
A0A0E1R492	Oligopeptide transport system permease protein AppC OS=Listeria monocytogenes serotype 4b str. LL195 OX=1230340 GN=appC PE=3 SV=1	8	4	10	4	298	33.1	9.17	14.93	105	102.5	104.9	96.5	96.3	94.8
A0A0H3GCA3	Uncharacterized protein OS=Listeria monocytogenes serotype 1/2a (strain 10403S) OX=393133 GN=LMRG_00741 PE=4 SV=1	5	4	5	4	622	70.3	9.63	6.89	100.8	102.5	104	99.8	95.4	97.5
A0A0E0UY41	Fumarylacetoacetate hydrolase family protein-like protein OS=Listeria monocytogenes serotype 4a (strain M7) OX=1030009 GN=ycgM PE=4 SV=1	14	4	11	4	282	31	5.17	24.11	91.6	110.6	92.3	102.6	101.1	101.8
A0A0E1R802	Protoheme IX farnesyltransferase OS=Listeria monocytogenes serotype 4b str. LL195 OX=1230340 GN=ctaB PE=3 SV=1	10	3	11	3	319	35.6	9.47	24.59	103.8	101.1	105	94.8	99.6	95.6
A0A1D2ITV1	Putative sporulation transcription regulator WhiA OS=Listeria monocytogenes OX=1639 GN=whiA PE=3 SV=1	7	2	7	2	323	36.5	9.33	16.56	102.3	103.1	103.2	96.3	100.1	95
A0A1D2IZ54	Dihydroorotase OS=Listeria monocytogenes OX=1639 GN=pyrC PE=3 SV=1	5	2	9	2	427	46.3	5.11	16.46	92.8	139.8	93.2	87	88.5	98.7
A0A0B5CYQ3	Uncharacterized protein OS=Listeria phage vB_LmoS_293 OX=1591073 GN=SE25_042 PE=4 SV=1	38	3	7	3	80	9.2	4.61	13.83	103.8	100.4	97.6	103.3	95.1	99.7
A0A0E0V0S0	Glycerate kinase OS=Listeria monocytogenes serotype 4a (strain M7) OX=1030009 GN=garK PE=3 SV=1	11	4	9	4	373	39	4.88	12.24	101.3	100.4	99.8	99.1	100.1	99.2
A0A0B8RIK1	Monooxygenase OS=Listeria monocytogenes OX=1639 GN=LmNIHS28_02185 PE=4 SV=1	8	3	6	3	440	48.9	5.26	7.75	107.7	97.3	92.8	99.1	108.4	94.6
A0A0H3GJ94	Riboflavin biosynthesis protein RibD domain-containing protein OS=Listeria monocytogenes serotype 1/2a (strain 10403S) OX=393133 GN=LMRG_02696 PE=4 SV=1	16	2	5	2	174	19.6	4.39	17.02	97.1	88.1	95.9	105.2	107.5	106.3
A0A0E1Y2F7	Uncharacterized protein OS=Listeria monocytogenes FSL F2-208 OX=702458 GN=NT04LM_3179 PE=4 SV=1	12	3	4	3	238	27.4	6.84	10.42	97.6	99.2	96.7	102.3	102.5	101.8
A0A0E1R8C2	Anthranilate synthase component 1 OS=Listeria monocytogenes serotype 4b str. LL195 OX=1230340 GN=trpE PE=3 SV=1	6	3	11	1	457	51.3	5.38	15.21	100.3	112.5	96.1	98.4	96.2	96.4
A0A1D2IUT3	Uncharacterized protein OS=Listeria monocytogenes OX=1639 GN=BB664_09400 PE=4 SV=1	35	2	3	2	68	8.1	8.1	7.91	89.3	92.8	87.8	111.7	107.1	111.3
A0A1C7PTV0	N-(5'-phosphoribosyl)anthranilate isomerase OS=Listeria monocytogenes OX=1639 GN=trpF PE=3 SV=1	19	3	8	3	202	21.9	5.24	10.68	98.3	97	101.9	102.9	96	103.9
A0A0E1R8M3	Alkaline phosphatase synthesis sensor protein phoR OS=Listeria monocytogenes serotype 4b str. LL195 OX=1230340 GN=phoR PE=4 SV=1	3	2	7	2	592	66.2	5.19	9.45	99.5	101.8	99.8	103.5	98.3	97
A0A2A5ZJH9	N-acetylmuramoyl-L-alanine amidase OS=Listeria monocytogenes OX=1639 GN=A4P56_02490 PE=4 SV=1	11	4	7	4	289	32.8	8.68	7.99	96.3	108.4	103	95.9	98.4	98
A0A2P7HQT3	N-acetyltransferase OS=Listeria monocytogenes OX=1639 GN=C7K12_11900 PE=4 SV=1	20	3	6	3	147	16.5	5.27	10.65	103.3	101.4	100.7	100.2	97.8	96.6
A0A241SRV3	UPF0298 protein A410_2201 OS=Listeria monocytogenes serotype 1/2b str. 10-0811 OX=1196164 GN=A410_2201 PE=3 SV=1	28	2	7	2	93	11.3	9.2	17.29	86	109.9	96	101	101.7	105.5
A0AFH7	Uncharacterized protein OS=Listeria welshimeri serovar 6b (strain ATCC 35897 / DSM 20650 / SLCC5334) OX=386043 GN=lwe0341 PE=4 SV=1	13	3	7	3	158	18	10.24	14.67	94.3	97.9	93.3	103.8	106.5	104.2
A0A0H3GI86	2-haloalkanoic acid dehalogenase OS=Listeria monocytogenes serotype 1/2a (strain 10403S) OX=393133 GN=LMRG_00318 PE=4 SV=1	10	2	7	2	234	27.3	5.99	16.83	101.4	104.6	103.6	95.8	99	95.7
A0A0H3GD91	Cold shock protein OS=Listeria monocytogenes serotype 1/2a (strain 10403S) OX=393133 GN=LMRG_01026 PE=4 SV=1	24	3	4	3	66	7.2	4.65	10.15	98.7	91.8	97.2	104.5	105.5	102.2
A0A0B8R1K1	ATP-dependent protease subunit HslV OS=Listeria monocytogenes OX=1639 GN=hslV PE=3 SV=1	9	2	10	2	185	20.1	5.41	19.26	87.4	104.3	100.4	115.8	97.2	95
A0A0B8R2C9	Chemotaxis protein CheY OS=Listeria monocytogenes OX=1639 GN=LmNIHS28_00857 PE=4 SV=1	15	2	14	2	122	13.5	4.91	27.09	102.5	100.3	102.7	97.7	98.1	98.8
A0A0E0UX91	Putative mercuric ion binding protein OS=Listeria monocytogenes serotype 4a (strain M7) OX=1030009 GN=LMM7_1946 PE=4 SV=1	24	1	4	1	68	7.2	4.17	19.25	95.4	98.8	94.9	99.4	109.4	102.2
A0A1C7PV25	Zinc ABC transporter ATP-binding protein OS=Listeria monocytogenes OX=1639 GN=BB664_10475 PE=4 SV=1	12	3	8	3	257	29	6.96	16.98	103.1	103.8	102.1	97.9	95.3	97.8
A0A0H3GCJ1	Thioredoxin-like protein ytpP OS=Listeria monocytogenes serotype 1/2a (strain 10403S) OX=393133 GN=LMRG_01357 PE=4 SV=1	23	2	11	2	103	11.8	4.34	22.77	92.6	101.5	95.6	108.1	100	102.3
A0A0E1R9A4	Demethylmenaquinone methyltransferase OS=Listeria monocytogenes serotype 4b str. LL195 OX=1230340 GN=ubiE_2 PE=3 SV=1	12	3	12	3	237	27.3	8.22	16.84	98.4	105	101.2	99.9	96.9	98.6
A0A0E0US36	Putative PTS system, glucose/mannose-specific IIC component OS=Listeria monocytogenes serotype 4a (strain M7) OX=1030009 GN=manY PE=4 SV=1	8	2	21	2	268	27.3	4.96	42	97.5	95.6	100.2	101.6	100.9	104.2
A0A0E1R9T8	Uncharacterized HTH-type transcriptional regulator YvdE OS=Listeria monocytogenes serotype 4b str. LL195 OX=1230340 GN=yvdE_2 PE=4 SV=1	6	2	6	2	362	41.4	5.67	11.18	100.4	116.1	101.5	97.2	91.7	93.1
A0A0E1R8E2	Uncharacterized protein OS=Listeria monocytogenes serotype 4b str. LL195 OX=1230340 GN=BN389_23730 PE=4 SV=1	20	2	7	2	128	15.1	4.31	23.41	96.7	101.3	101	99.3	101.3	100.5
Q8Y9L5	Lmo0512 protein OS=Listeria monocytogenes serovar 1/2a (strain ATCC BAA-679 / EGD-e) OX=169963 GN=lmo0512 PE=4 SV=1	24	2	12	2	119	13	4.46	26.19	98.9	100.8	98.5	102.4	100	99.4
A0A146GX61	Divalent metal cation transporter MntH OS=Listeria monocytogenes OX=1639 GN=mntH PE=3 SV=1	5	2	9	2	475	51.8	9.67	10.05	92.2	99.8	91.4	107.2	107	102.4
A0A0B8R256	Proton antiporter OS=Listeria monocytogenes OX=1639 GN=LmNIHS28_02191 PE=4 SV=1	2	1	4	1	650	73.3	9.09	13.27	105.9	105.9	106.1	98	91.8	92.3
A0A0H3GHM0	Uncharacterized protein OS=Listeria monocytogenes serotype 1/2a (strain 10403S) OX=393133 GN=LMRG_02758 PE=3 SV=1	12	3	9	3	313	35.2	5.41	18.83	97.8	101	100.8	98.6	101.3	100.4
A0A1D2ITX3	Phosphate-specific transport system accessory protein PhoU OS=Listeria monocytogenes OX=1639 GN=phoU PE=3 SV=1	13	3	6	3	219	25	5.05	7.64	87.7	94.7	88.1	113.5	105.9	110.3
A0A1D2IS90	Pentapeptide repeat-containing protein OS=Listeria monocytogenes OX=1639 GN=BB664_03015 PE=4 SV=1	13	2	6	2	212	23.8	4.87	14.09	101.5	93.4	100	100.5	102.2	102.3
A0A0B8RAN7	O-acetylhomoserineaminocarboxypropyltransferase OS=Listeria monocytogenes OX=1639 GN=LmNIHS28_00937 PE=3 SV=1	6	2	3	2	428	46.2	5.43	8.9	93.8	98	100.1	103.3	104	100.9
A0A0B8RBQ5	Flagellar motor switch protein FliG OS=Listeria monocytogenes OX=1639 GN=LmNIHS28_00838 PE=4 SV=1	8	3	6	3	368	41.5	4.53	11.09	104.8	110	95.9	100.6	94.4	94.3
A0A0E0UUH9	Putative membrane protein OS=Listeria monocytogenes serotype 4a (strain M7) OX=1030009 GN=LMM7_0614 PE=4 SV=1	7	4	12	4	390	43.3	9.29	30.46	95.4	91.5	93.6	106.2	106.9	106.5
A0A0E1RB41	Putative PTS system, IIA component OS=Listeria monocytogenes serotype 4b str. LL195 OX=1230340 GN=BN389_26110 PE=4 SV=1	5	3	8	3	694	79.4	5.48	14.25	100.9	109.8	100.8	100.6	96.1	91.7
A0A1D2IMW1	Phage capsid protein OS=Listeria monocytogenes OX=1639 GN=BB718_12645 PE=4 SV=1	8	4	10	4	383	42.5	5.16	13.89	98.8	96.9	98.6	102.6	102	101.1
A0A0E1RA58	Lincomycin resistance protein lmrB OS=Listeria monocytogenes serotype 4b str. LL195 OX=1230340 GN=lmrB PE=3 SV=1	4	2	8	2	471	50.3	9.35	17.96	100.9	101.4	103.8	98.7	98.1	97.1
A0A1E7E5R3	ADP-ribosylglycohydrolase OS=Listeria monocytogenes OX=1639 GN=AJL15_06670 PE=4 SV=1	10	3	7	3	329	37.7	5.12	19.05	97.9	102.1	100.5	102.3	98.8	98.4
A0A0H3GET4	Alpha/beta fold family hydrolase OS=Listeria monocytogenes serotype 1/2a (strain 10403S) OX=393133 GN=LMRG_02280 PE=4 SV=1	12	3	6	3	237	26.7	6.54	15.93	101.8	103.6	103.2	100.1	95.2	96.1
A0A0E0UUV4	Putative transcriptional regulator, TetR/AcrR family OS=Listeria monocytogenes serotype 4a (strain M7) OX=1030009 GN=LMM7_0883 PE=4 SV=1	13	2	4	2	184	21.2	5.21	7.95	102.5	103.4	100.1	98	98.4	97.5
A0A0H3GGW9	4-hydroxy-3-methylbut-2-enyl diphosphate reductase OS=Listeria monocytogenes serotype 1/2a (strain 10403S) OX=393133 GN=ispH PE=3 SV=1	10	3	6	3	331	36.5	7.62	10.22	115	103.2	96.4	89.7	97.8	97.8
A0A0H3GHZ6	Uncharacterized protein OS=Listeria monocytogenes serotype 1/2a (strain 10403S) OX=393133 GN=LMRG_00206 PE=4 SV=1	8	3	5	3	443	49.6	4.93	7.12	96.2	101.6	100.2	101.4	103.1	97.4
Q8Y403	Lmo2675 protein OS=Listeria monocytogenes serovar 1/2a (strain ATCC BAA-679 / EGD-e) OX=169963 GN=lmo2675 PE=4 SV=1	14	1	3	1	113	12.8	5.48	14.29	94.2	103.4	97.9	102.4	101.4	100.7
A0A0E0UUC8	Putative efflux ABC transporter, ATP binding and permease protein OS=Listeria monocytogenes serotype 4a (strain M7) OX=1030009 GN=LMM7_0961 PE=4 SV=1	5	2	5	2	371	41.3	7.18	15.71	88.9	87.4	91.5	110.4	113	108.9
A0A0H3GG92	Glutamate 5-kinase OS=Listeria monocytogenes serotype 1/2a (strain 10403S) OX=393133 GN=proB PE=3 SV=1	8	2	6	2	276	30	5.34	14.03	99.8	99.3	103.9	95.9	100.8	100.4
A0A2P7G5Y4	Uncharacterized protein OS=Listeria monocytogenes OX=1639 GN=C7K12_06100 PE=4 SV=1	26	2	6	2	92	11.1	9.85	15.58	99.8	104.3	103.7	105.3	95.1	91.8
A0A0H3GH63	Glutamyl-tRNA reductase OS=Listeria monocytogenes serotype 1/2a (strain 10403S) OX=393133 GN=hemA PE=3 SV=1	5	2	7	2	435	49.2	5.33	21.34	109.9	115	121.1	84	84.2	85.7
A0A0E1Y7U3	Heat-responsive suppressor HrsA OS=Listeria monocytogenes FSL F2-208 OX=702458 GN=NT04LM_0817 PE=4 SV=1	15	1	6	1	106	11.4	9.23	12.4	98	102.2	96.7	103	97.6	102.4
A0A0H3GA34	Fibronectin-binding protein OS=Listeria monocytogenes serotype 1/2a (strain 10403S) OX=393133 GN=LMRG_00410 PE=4 SV=1	14	3	12	3	215	24.6	8.34	18.06	98.7	104.4	100.2	101.3	97	98.4
A0A0H3GFA1	Glutamate/gamma-aminobutyrate antiporter OS=Listeria monocytogenes serotype 1/2a (strain 10403S) OX=393133 GN=LMRG_01480 PE=4 SV=1	4	2	6	2	507	55.1	9.09	21.75	72.7	68.7	67.9	133.1	129.3	128.2
A0A0H3GFC8	Uncharacterized protein OS=Listeria monocytogenes serotype 1/2a (strain 10403S) OX=393133 GN=LMRG_00531 PE=4 SV=1	30	3	16	3	80	9.4	8.21	14.34	100.7	101.7	104.6	98.8	100.2	94.2
A0A0E0UYA5	Predicted oxidoreductases (Associated with aryl alcohol dehydrogenases) putative 2-carboxybenzaldehyde reductase OS=Listeria monocytogenes serotype 4a (strain M7) OX=1030009 GN=yajO PE=4 SV=1	8	2	6	2	331	37.8	5.9	10.6	101.3	103.7	97	98.5	102	97.5
A0A0E1R5A3	HTH-type transcriptional regulator PetP OS=Listeria monocytogenes serotype 4b str. LL195 OX=1230340 GN=petP PE=4 SV=1	13	2	6	2	171	19.8	8.41	18.93	103.4	106.8	103.1	95.3	98.1	93.2
A0A0H3GHZ5	Uncharacterized protein OS=Listeria monocytogenes serotype 1/2a (strain 10403S) OX=393133 GN=LMRG_01261 PE=4 SV=1	13	3	7	3	253	28.4	5.54	14.51	98.2	106.2	103.1	95.7	98.8	98
A0A0E0UVB7	Sensor histidine kinase OS=Listeria monocytogenes serotype 4a (strain M7) OX=1030009 GN=narX PE=4 SV=1	9	3	7	3	352	39.7	6.21	9.13	100.9	95.9	101	100.1	102.4	99.7
A0A0E0UX38	Uncharacterized protein OS=Listeria monocytogenes serotype 4a (strain M7) OX=1030009 GN=LMM7_2007 PE=4 SV=1	10	2	7	2	227	26.7	5.59	21.12	99.8	104.6	101.1	100.9	96.7	96.9
A0A1D2J2D6	Pseudouridine synthase OS=Listeria monocytogenes OX=1639 GN=BB664_00330 PE=3 SV=1	8	3	10	3	233	25.9	5.86	5.08	105.2	104.4	104.3	96.3	94.2	95.6
A0A0E1R648	UPF0750 membrane protein yqfU OS=Listeria monocytogenes serotype 4b str. LL195 OX=1230340 GN=yqfU PE=4 SV=1	5	1	5	1	310	34.2	6.61	16.84	104.7	101.6	101.5	102	96.9	93.3
A0A1D2IU72	o-succinylbenzoate synthase OS=Listeria monocytogenes OX=1639 GN=menC PE=3 SV=1	7	2	3	2	374	42	5.95	8.75	92.1	104.2	109.1	91.8	106.7	96.1
A0A0B8R909	Uncharacterized protein OS=Listeria monocytogenes OX=1639 GN=LmNIHS28_01383 PE=4 SV=1	14	2	7	2	169	19.4	6.58	20.43	98.9	104.7	100.9	100.2	100	95.2
A0A0E1R8F4	Uncharacterized metallophosphoesterase yhaO OS=Listeria monocytogenes serotype 4b str. LL195 OX=1230340 GN=yhaO PE=4 SV=1	9	2	5	2	411	47.1	5.25	10.71	101.7	102.6	103.4	102.5	99.1	90.6
A0A0E0UZP2	Uncharacterized protein OS=Listeria monocytogenes serotype 4a (strain M7) OX=1030009 GN=LMM7_2781 PE=4 SV=1	6	2	7	2	270	31.6	9.38	19.72	84.5	90	86.3	116.7	112.3	110.1
A0A0E1R7V6	Transcriptional regulator ZurR OS=Listeria monocytogenes serotype 4b str. LL195 OX=1230340 GN=zurR PE=3 SV=1	24	2	5	2	144	16.8	6.93	3.77	99.3	111.8	92.8	103.9	93.3	98.9
A0A0H3GD66	Uncharacterized protein OS=Listeria monocytogenes serotype 1/2a (strain 10403S) OX=393133 GN=LMRG_02747 PE=3 SV=1	3	3	11	3	1100	125.9	5.03	10.63	96.6	107.6	99.2	103.5	100.1	93
A0A146GU87	Dipicolinate synthase OS=Listeria monocytogenes OX=1639 GN=SAMD00023518_00540 PE=4 SV=1	13	3	8	3	179	20.8	8.66	17.66	105.7	117.5	109.9	84.4	92.4	90.1
A0A0E1RGG0	Catabolite control protein B OS=Listeria monocytogenes serotype 4b str. LL195 OX=1230340 GN=ccpB PE=4 SV=1	8	2	4	2	331	37.5	7.15	6.85	90	101.5	103.7	107.8	103.3	93.8
A0A0E0UZU8	Putative transcriptional regulator, LacI family OS=Listeria monocytogenes serotype 4a (strain M7) OX=1030009 GN=ycjW PE=4 SV=1	8	2	6	2	341	38	6.62	7.29	99.7	106.1	99.7	96.9	98.9	98.6
A0A0E1RBB0	Gluconokinase OS=Listeria monocytogenes serotype 4b str. LL195 OX=1230340 GN=gntK PE=3 SV=1	5	2	4	2	522	57.9	6.42	6.61	93.6	107.4	97.6	98.3	102.9	100.3
A0A0E0UY51	Predicted pyrophosphatase, MazG family OS=Listeria monocytogenes serotype 4a (strain M7) OX=1030009 GN=mazG PE=4 SV=1	21	2	11	2	105	11.9	5.8	28.6	102.4	103.5	99	100.1	100	95
A0A0E1Y6M0	Protease synthase and sporulation negative regulatory protein PAI 1 OS=Listeria monocytogenes FSL F2-208 OX=702458 GN=NT04LM_1374 PE=4 SV=1	11	2	6	2	168	19.5	5.14	14.32	104.1	100.7	103.3	99	97.1	95.8
A0A0H3GIN4	Uncharacterized protein OS=Listeria monocytogenes serotype 1/2a (strain 10403S) OX=393133 GN=LMRG_01166 PE=4 SV=1	9	2	5	2	231	25.6	9.99	16.14	106.4	98.5	106.8	93.5	98.9	95.9
A0A1C7PVM4	DUF2508 domain-containing protein OS=Listeria monocytogenes OX=1639 GN=BB664_01845 PE=4 SV=1	40	2	5	2	81	10	9.79	6.74	96.8	92.6	103.6	106.4	104.2	96.5
A0A0E1Y6D0	Toxin-antitoxin system, antitoxin component OS=Listeria monocytogenes FSL F2-208 OX=702458 GN=NT04LM_1487 PE=4 SV=1	25	2	6	2	92	10.6	4.54	19.34	103.2	100.8	104.9	97.8	97.7	95.6
A0A0B8RI93	Phosphinothricin acetyltransferase OS=Listeria monocytogenes OX=1639 GN=LmNIHS28_01975 PE=4 SV=1	10	2	11	2	175	19.8	7.18	23.71	102.4	101.6	101.6	98.5	96.5	99.4
A0A0D8X328	UPF0109 protein A7B02_05555 OS=Listeria monocytogenes OX=1639 GN=AJL15_14110 PE=3 SV=1	12	1	11	1	76	8.5	6.06	23.76	104.2	99.8	104.6	94.6	99.1	97.7
A0A0E1R913	Prolipoprotein diacylglyceryl transferase OS=Listeria monocytogenes serotype 4b str. LL195 OX=1230340 GN=lgt PE=3 SV=1	5	1	3	1	304	34.8	9.61	11	96.8	112.7	102.9	99.7	90.6	97.4
A0A0E0UV47	Uncharacterized protein OS=Listeria monocytogenes serotype 4a (strain M7) OX=1030009 GN=LMM7_0988 PE=4 SV=1	10	2	5	2	152	16.5	9.51	2.17	103	99.6	97.7	100.6	97.2	101.8
A0A1D2INN8	Uncharacterized protein OS=Listeria monocytogenes OX=1639 GN=BB664_07010 PE=4 SV=1	21	2	4	2	87	9.3	4.7	12.78	103.2	102.2	104.7	99.4	94.6	95.9
A0A0B8R4D9	Capsule biosynthesis protein CapA OS=Listeria monocytogenes OX=1639 GN=LmNIHS28_01637 PE=4 SV=1	5	4	9	4	476	53.4	6.67	10.44	102.3	103.5	107.2	97.9	96.9	92.2
A0A1E7E2V1	Uncharacterized protein OS=Listeria monocytogenes OX=1639 GN=AJL15_12790 PE=4 SV=1	10	1	2	1	205	22.2	5.25	9.17	102.5	101.8	105.8	99.2	96.9	93.8
A0A1E5Z1E2	RpiR family transcriptional regulator OS=Listeria monocytogenes OX=1639 GN=AJZ74_11130 PE=4 SV=1	10	3	8	3	250	28.7	5.5	19.53	100.1	100.7	102.9	100.8	99.2	96.3
A0A0B8REZ7	Cation diffusion facilitator family transporter OS=Listeria monocytogenes OX=1639 GN=LmNIHS28_01339 PE=3 SV=1	5	2	4	2	329	35.7	5.4	11.75	100.9	101.6	102.2	100.6	97.2	97.4
A0A1E6F026	GNAT family N-acetyltransferase OS=Listeria monocytogenes OX=1639 GN=AF973_09410 PE=4 SV=1	16	2	13	2	147	17	5	7.33	102.1	100.8	98.7	103	100.3	95.1
A0A0H3GK39	Uncharacterized protein OS=Listeria monocytogenes serotype 1/2a (strain 10403S) OX=393133 GN=LMRG_00834 PE=4 SV=1	17	2	7	2	115	13.9	4.35	20.84	102.2	107.1	98	104	94.2	94.6
Q8Y737	Lmo1485 protein OS=Listeria monocytogenes serovar 1/2a (strain ATCC BAA-679 / EGD-e) OX=169963 GN=lmo1485 PE=4 SV=1	8	2	5	2	243	27.8	4.7	7.85	104.5	103.2	101.1	96.9	98	96.3
A0A0H3GEK4	RofA regulatory protein OS=Listeria monocytogenes serotype 1/2a (strain 10403S) OX=393133 GN=LMRG_02917 PE=4 SV=1	4	3	5	3	504	59.6	5.62	8.05	99.8	104.5	97.2	99.4	100.4	98.6
A0AF00	ABC transporter, permease protein OS=Listeria welshimeri serovar 6b (strain ATCC 35897 / DSM 20650 / SLCC5334) OX=386043 GN=lwe0164 PE=4 SV=1	5	2	4	2	403	43	8.73	10.67	100.2	109.6	100.5	97.3	93.3	99.1
A0A0E0UZ13	Putative Zn/Cd/Fe cation exporter OS=Listeria monocytogenes serotype 4a (strain M7) OX=1030009 GN=fief PE=3 SV=1	6	2	4	2	289	31.8	5.78	10.55	85.3	85.4	88.2	123.7	109.2	108.3
A0A0E0UVK9	Putative acyltransferase putative aluminum resistance protein OS=Listeria monocytogenes serotype 4a (strain M7) OX=1030009 GN=yqeF PE=4 SV=1	8	4	6	4	408	44.8	5.19	12.69	103.8	104	101.2	96.1	97	97.9
A0A0H3GI17	Uncharacterized protein OS=Listeria monocytogenes serotype 1/2a (strain 10403S) OX=393133 GN=LMRG_02815 PE=4 SV=1	9	1	4	1	129	14.7	5.99	17.42	101.1	96.7	98.7	99.8	102.7	101
A0A0E1Y4Q5	Radical SAM protein, family OS=Listeria monocytogenes FSL F2-208 OX=702458 GN=NT04LM_2497 PE=4 SV=1	6	2	5	2	321	36.4	5.68	16.72	102.1	110	100.8	99.2	92	95.9
A0A0H3GJ11	Uncharacterized protein OS=Listeria monocytogenes serotype 1/2a (strain 10403S) OX=393133 GN=LMRG_02038 PE=4 SV=1	9	2	4	2	248	29	4.72	8.56	98.6	103	105.8	100.4	97.9	94.3
A0A0H3GK00	Ribonuclease P protein component OS=Listeria monocytogenes serotype 1/2a (strain 10403S) OX=393133 GN=rnpA PE=3 SV=1	21	3	8	3	119	14.1	10.59	9.71	99	102.2	100.4	102.2	100.6	95.6
A0A0E0UUI1	Putative transcription regulator, GntR family OS=Listeria monocytogenes serotype 4a (strain M7) OX=1030009 GN=LMM7_0984 PE=4 SV=1	10	2	6	2	229	26.1	5.85	14.3	102.5	104.6	102.8	98.2	95.9	95.9
A0A0E1Y757	Peptidase M56 domain-containing protein OS=Listeria monocytogenes FSL F2-208 OX=702458 GN=NT04LM_0517 PE=4 SV=1	6	2	4	2	346	40.9	8.7	5.14	107.7	109.3	101.3	95.7	93.6	92.4
A0A1D2ISD7	AbrB family transcriptional regulator OS=Listeria monocytogenes OX=1639 GN=BB664_03475 PE=4 SV=1	19	2	5	2	94	10.5	6.74	10.01	95.3	104	94.7	97.7	104.1	104.2
A0A1D2INR9	PadR family transcriptional regulator OS=Listeria monocytogenes OX=1639 GN=AJL15_05995 PE=4 SV=1	23	3	6	3	110	12.7	4.79	8.28	97.1	107.5	97.1	99.3	101.2	97.7
A0A0B8R0R3	Guanine permease OS=Listeria monocytogenes OX=1639 GN=LmNIHS28_01602 PE=4 SV=1	4	2	11	2	430	45.3	6.55	29.79	100.7	108.2	101.2	98.9	94.1	96.9
A0A241SPK1	Uncharacterized protein OS=Listeria monocytogenes serotype 1/2b str. 10-0811 OX=1196164 GN=A410_1363 PE=4 SV=1	36	2	9	2	45	5.3	9.91	18.12	91.8	103.4	91.1	104.1	102.5	107.1
A0A1E7E3D2	D-alanyl-D-alanine carboxypeptidase OS=Listeria monocytogenes OX=1639 GN=AJL15_13815 PE=4 SV=1	7	2	6	1	274	31.2	5.44	19.62	96.8	95.6	95.2	101.9	106.5	104.1
A0A0E1R4X7	HTH-type transcriptional regulator GmuR OS=Listeria monocytogenes serotype 4b str. LL195 OX=1230340 GN=gmuR PE=4 SV=1	8	2	6	2	251	29.1	6.89	11.27	95.3	109.6	95.1	99.7	101.8	98.5
A0A0E0UU66	Uncharacterized protein OS=Listeria monocytogenes serotype 4a (strain M7) OX=1030009 GN=LMM7_0662 PE=4 SV=1	14	2	5	2	138	15.2	7.11	7.25	103.2	101	101	100.9	99.2	94.7
A0A0E1YAS5	Glyoxalase/bleomycin resistance protein/dioxygenase OS=Listeria monocytogenes FSL F2-208 OX=702458 GN=NT04LM_3606 PE=4 SV=1	13	2	4	2	136	15.6	4.53	9.41	95.7	97.6	95.1	103	105.5	103.2
A0A0E0UWG3	Uncharacterized protein OS=Listeria monocytogenes serotype 4a (strain M7) OX=1030009 GN=LMM7_1443 PE=4 SV=1	14	2	8	2	135	14.9	4.59	18.85	95.7	94.7	97.4	103.9	105.7	102.5
A0A1E5Z1R7	Thiamine-phosphate synthase OS=Listeria monocytogenes OX=1639 GN=thiE PE=3 SV=1	13	2	4	2	214	22.5	4.96	6.32	99.4	101.8	96.1	101	101.3	100.4
A0AKI6	Putative lipoprotein OS=Listeria welshimeri serovar 6b (strain ATCC 35897 / DSM 20650 / SLCC5334) OX=386043 GN=lwe2100 PE=4 SV=1	9	3	11	1	380	41.7	4.97	16.74	107.2	104.3	109.2	91.9	92.5	94.9
A0A0B8QUQ2	Uncharacterized protein OS=Listeria monocytogenes OX=1639 GN=LmNIHS28_01147 PE=4 SV=1	15	2	6	2	170	20	5.1	8.89	91.1	101	100.2	100.4	104.7	102.5
A0A0E0US60	Listeriolysin positive regulatory protein OS=Listeria monocytogenes serotype 4a (strain M7) OX=1030009 GN=prfA PE=4 SV=1	10	2	5	2	237	27.3	7.74	12.78	99.4	98.7	99.5	99.3	103.3	99.8
A0A0E0UZJ2	30S ribosomal protein S14 type Z OS=Listeria monocytogenes serotype 4a (strain M7) OX=1030009 GN=rpsN PE=3 SV=1	34	3	14	3	61	7.1	10.49	21.41	110.2	108.1	109.5	90.7	91	90.4
A0A0E1R8A1	Uncharacterized protein M6_Spy0554 OS=Listeria monocytogenes serotype 4b str. LL195 OX=1230340 GN=BN389_22000 PE=4 SV=1	7	1	5	1	216	24	5.27	17.92	99.9	88	97	97.8	112.2	105.2
A0A0H3GAF3	Uncharacterized protein OS=Listeria monocytogenes serotype 1/2a (strain 10403S) OX=393133 GN=LMRG_00312 PE=4 SV=1	12	2	5	2	175	20.2	5.99	11.89	90.2	108.3	92.4	99.4	106.8	103
A0A0B8QW93	DedA protein OS=Listeria monocytogenes OX=1639 GN=LmNIHS28_00136 PE=4 SV=1	9	2	7	2	231	26	8.9	14.99	104	102.6	103.6	98.6	96.2	95
A0A0E1RBL0	Uncharacterized protein OS=Listeria monocytogenes serotype 4b str. LL195 OX=1230340 GN=BN389_10570 PE=4 SV=1	8	2	3	2	283	32.1	9.01	7.47	99.9	100.6	101.5	99.1	106.1	92.9
A0A0H3GEW9	Uncharacterized protein OS=Listeria monocytogenes serotype 1/2a (strain 10403S) OX=393133 GN=LMRG_00448 PE=4 SV=1	9	2	7	2	202	22.3	5.78	13.06	98.6	102.1	100.7	96.6	104.8	97.2
A0A0H3GK79	Glutathione reductase OS=Listeria monocytogenes serotype 1/2a (strain 10403S) OX=393133 GN=LMRG_00885 PE=4 SV=1	4	2	6	2	446	48.2	5.83	13.23	94.1	98.1	91.5	107.5	102.3	106.5
Q7AP93	Antigen A OS=Listeria monocytogenes serovar 1/2a (strain ATCC BAA-679 / EGD-e) OX=169963 GN=lmaA PE=4 SV=1	11	2	3	2	170	18	4.61	5.71	96	107.9	90.9	101	100	104.2
A0AM02	PTS system, IIA component OS=Listeria welshimeri serovar 6b (strain ATCC 35897 / DSM 20650 / SLCC5334) OX=386043 GN=lwe2616 PE=4 SV=1	10	2	3	2	155	17.2	4.5	8.23	99.5	103.2	101.4	100.1	97.7	98.1
A0A0E1R2Y2	Quinol oxidase subunit 3 OS=Listeria monocytogenes serotype 4b str. LL195 OX=1230340 GN=qoxC PE=3 SV=1	7	2	16	2	203	22.9	7.12	36.94	97.6	114.1	96.5	96.2	95.6	100
A0AHZ9	Phage nucleotide-binding protein, putative OS=Listeria welshimeri serovar 6b (strain ATCC 35897 / DSM 20650 / SLCC5334) OX=386043 GN=lwe1213 PE=4 SV=1	10	2	5	2	230	26.3	5.86	4.79	94.8	99.8	91.5	111.6	103.2	99.1
A0A0E0UUU2	Putative flagella biosynthesis protein OS=Listeria monocytogenes serotype 4a (strain M7) OX=1030009 GN=fliO PE=4 SV=1	10	1	5	1	104	11.8	9.28	8.49	101.9	102.6	106.2	101.6	89.9	97.7
A0A0E0UUF2	GTP 3',8-cyclase OS=Listeria monocytogenes serotype 4a (strain M7) OX=1030009 GN=moaA PE=3 SV=1	7	2	6	2	333	37.9	7.17	14.61	92.4	91.1	93.5	106.3	113	103.8
A0A0E0UVF9	Trehalose operon transcriptional repressor OS=Listeria monocytogenes serotype 4a (strain M7) OX=1030009 GN=treR PE=4 SV=1	10	3	6	3	237	27.3	5.72	12.7	100.1	102.2	101.7	98.5	98.9	98.5
A0A0E0UWZ2	Lactoylglutathione lyase OS=Listeria monocytogenes serotype 4a (strain M7) OX=1030009 GN=LMM7_1962 PE=4 SV=1	11	1	3	1	125	14.2	4.5	9.73
Q8Y546	Lmo2230 protein OS=Listeria monocytogenes serovar 1/2a (strain ATCC BAA-679 / EGD-e) OX=169963 GN=lmo2230 PE=3 SV=1	19	2	6	2	141	15.9	4.87	7.32	85.1	91.9	95.3	111.2	103.6	112.9
A0A2A5UX65	Aspartate carbamoyltransferase OS=Listeria monocytogenes OX=1639 GN=pyrB PE=3 SV=1	6	2	2	2	303	34.2	5.68	5.41	105.8	99	103.2	96.7	101.5	93.8
A0A0H3GB04	Molybdenum cofactor biosynthesis protein B OS=Listeria monocytogenes serotype 1/2a (strain 10403S) OX=393133 GN=LMRG_00509 PE=3 SV=1	15	2	9	2	162	17.6	5.27	26.26	103.5	99.3	101.6	103.2	96.5	96
A0A0H3GD33	Hydrolase OS=Listeria monocytogenes serotype 1/2a (strain 10403S) OX=393133 GN=LMRG_02649 PE=4 SV=1	8	1	5	1	181	20.5	4.83	15.2
A0A0E1R8A4	Lmo2368 protein OS=Listeria monocytogenes serotype 4b str. LL195 OX=1230340 GN=BN389_23330 PE=4 SV=1	12	2	5	2	155	18	6.54	8.19	99.9	101.8	99.4	102.9	99.6	96.3
A0A1D2IPH4	Uncharacterized protein OS=Listeria monocytogenes OX=1639 GN=BB664_08660 PE=4 SV=1	16	2	5	2	126	15.1	4.7	0	98.7	98.4	101.1	106.5	101.7	93.6
A0A0B8RIA8	Uncharacterized protein OS=Listeria monocytogenes OX=1639 GN=LmNIHS28_01995 PE=4 SV=1	14	3	9	3	159	18.3	5.82	6.1	102	105.4	99.5	96.7	103.4	93
A0A0B8RD94	Macrolide ABC transporter ATP-binding protein OS=Listeria monocytogenes OX=1639 GN=LmNIHS28_00719 PE=4 SV=1	10	2	5	2	245	26.9	7.37	10.42	105.8	99.4	114.8	79.4	100.7	99.8
A0A0B8R5U3	ABC transporter ATP-binding protein OS=Listeria monocytogenes OX=1639 GN=LmNIHS28_00253 PE=4 SV=1	4	3	5	3	540	61	6.18	5.34	105	101	104.3	100	99.9	89.8
A0A0E1R4G5	Uncharacterized protein OS=Listeria monocytogenes serotype 4b str. LL195 OX=1230340 GN=BN389_05690 PE=4 SV=1	7	2	4	2	276	31.2	5.05	8.67	100.8	113.7	95	101.1	93.8	95.6
A0A0H3GES1	6-phospho-beta-glucosidase OS=Listeria monocytogenes serotype 1/2a (strain 10403S) OX=393133 GN=LMRG_00427 PE=3 SV=1	5	2	8	2	457	53.4	4.92	22.69	96.4	100.2	103.5	97.9	103.2	98.8
A0A0E0UT37	7,8-dihydroneopterin aldolase OS=Listeria monocytogenes serotype 4a (strain M7) OX=1030009 GN=folB PE=3 SV=1	6	1	10	1	124	13.8	4.81	27.44	101.7	108.4	99.9	99.7	92.5	97.8
A0A1D2IP27	Uncharacterized protein OS=Listeria monocytogenes OX=1639 GN=BB664_07960 PE=4 SV=1	16	2	6	2	125	14.8	7.47	16.7	100	97.9	101.3	99.1	103.6	98.2
A0A0E0UU85	Uncharacterized protein OS=Listeria monocytogenes serotype 4a (strain M7) OX=1030009 GN=LMM7_1002 PE=4 SV=1	10	1	4	1	155	17.5	4.79	16.54	102.1	100.3	96	97.5	108	96.1
A0A0Y7K7W4	Uncharacterized ABC transporter ATP-binding protein YheS OS=Listeria monocytogenes OX=1639 GN=yheS_4 PE=4 SV=1	4	3	18	1	543	61.1	4.87	39.05	102.1	101.6	106.9	95	97.1	97.3
A0A0B8R140	Membrane protein OS=Listeria monocytogenes OX=1639 GN=LmNIHS28_00412 PE=4 SV=1	7	2	3	2	344	38.4	10.08	8.54	102.5	100.8	101	98.6	97	100.1
A0A0E0UTE2	Putative alpha-glucosidase OS=Listeria monocytogenes serotype 4a (strain M7) OX=1030009 GN=yicI PE=3 SV=1	3	2	3	2	763	86.4	5.27	4.3	94.1	112	102.3	99	95.2	97.4
A0A0H3GP21	Uncharacterized protein OS=Listeria monocytogenes serotype 1/2a (strain 10403S) OX=393133 GN=LMRG_01941 PE=4 SV=1	4	2	3	2	558	63	5.39	7.14	103.7	105.9	100	99.3	96.8	94.4
A0A0E1R7J8	UPF0398 protein BN389_19150 OS=Listeria monocytogenes serotype 4b str. LL195 OX=1230340 GN=BN389_19150 PE=3 SV=1	10	2	4	2	201	23.2	4.81	5.64	98.8	112.3	101.8	104.9	94.2	87.9
A0A0E1R2U5	Putative phosphoenolpyruvate synthase OS=Listeria monocytogenes serotype 4b str. LL195 OX=1230340 GN=pps PE=4 SV=1	2	3	4	2	878	98.2	5.52	4.62	88.6	94	92.1	111.1	104.6	109.6
A0A0B8RDT6	Monovalent cation/H+ antiporter subunit G OS=Listeria monocytogenes OX=1639 GN=LmNIHS28_01540 PE=4 SV=1	6	1	5	1	199	23	4.77	13.21	97.5	107.6	103.3	100.4	100.5	90.7
A0A0B8QU48	Copper resistance protein OS=Listeria monocytogenes OX=1639 GN=LmNIHS28_01765 PE=4 SV=1	4	2	4	2	541	59.4	9.13	9.58	101.4	106.6	99	102	93.9	97.1
A0A0B8RI49	Peptidase P60 OS=Listeria monocytogenes OX=1639 GN=LmNIHS28_01930 PE=4 SV=1	8	3	5	3	238	26.3	10.14	9.98	101.1	103.4	107.2	97.5	96.8	93.9
A0A0B8QYM5	Uncharacterized protein OS=Listeria monocytogenes OX=1639 GN=LmNIHS28_00033 PE=4 SV=1	5	2	3	2	408	44.5	8.91	4.78	102.7	106.1	107.8	95.5	91.9	96
A0A1D2IY89	Uncharacterized protein OS=Listeria monocytogenes OX=1639 GN=BB664_07975 PE=4 SV=1	17	2	4	2	115	13.7	4.7	11.12	107	97.7	100.5	97.9	99.5	97.4
A0A255CEU0	Peptidase M20 OS=Listeria monocytogenes OX=1639 GN=CDR86_04595 PE=3 SV=1	8	3	5	2	365	40.8	5.49	0	83.6	93.3	88.4	105.9	107.2	121.5
A0A0B8QXE3	ABC transporter ATP-binding protein OS=Listeria monocytogenes OX=1639 GN=LmNIHS28_00794 PE=4 SV=1	3	2	3	2	571	64.1	6.37	6.08	104.8	111.1	101.1	96.8	96.7	89.5
A0A0H3GL87	Thiamine pyrophosphokinase OS=Listeria monocytogenes serotype 1/2a (strain 10403S) OX=393133 GN=LMRG_00964 PE=4 SV=1	7	1	3	1	214	23.7	5.17	9.35	100.4	101.1	102.9	98.9	101.3	95.4
A0A0B8R2H7	Phage envelope protein OS=Listeria monocytogenes OX=1639 GN=LmNIHS28_00917 PE=4 SV=1	11	2	6	2	130	14.5	4.78	12.58	105.8	106.7	100.3	96.8	95.3	95.1
A0A241SMT5	Uncharacterized protein OS=Listeria monocytogenes serotype 1/2b str. 10-0811 OX=1196164 GN=A410_0739 PE=4 SV=1	25	2	5	2	69	8.1	4.83	12.9	96.1	104.6	93.2	102.4	101	102.8
A0A0B8REH0	LacI family transcriptional regulator OS=Listeria monocytogenes OX=1639 GN=LmNIHS28_00145 PE=4 SV=1	4	2	3	2	351	38.8	6.04	5.65	98.2	101.3	102.1	100.3	99.9	98.2
A0A0B8R0H2	DNA replication and repair protein RecF OS=Listeria monocytogenes OX=1639 GN=recF PE=3 SV=1	6	2	5	2	370	42.2	6.93	9.88	106.6	101.2	102.5	96.4	99.6	93.7
A0A0E1RB82	Permease IIC component OS=Listeria monocytogenes serotype 4b str. LL195 OX=1230340 GN=licC_3 PE=4 SV=1	5	2	7	2	435	46.2	7.42	11.68	99.2	96.7	103.6	104.3	97.5	98.6
A0A0H3GK28	Exodeoxyribonuclease 7 small subunit OS=Listeria monocytogenes serotype 1/2a (strain 10403S) OX=393133 GN=xseB PE=3 SV=1	21	1	3	1	75	8.3	4.41	8.65	92.5	97.3	101.8	102.2	103.2	103
A0A1D2IWK0	Ethanolamine utilization protein EutM OS=Listeria monocytogenes OX=1639 GN=BB664_12200 PE=4 SV=1	12	1	2	1	91	9.2	6.52	5.43	93.3	108.2	94.1	106.6	99.1	98.7
A0A0E0UXA2	Pyruvate, phosphate dikinase OS=Listeria monocytogenes serotype 4a (strain M7) OX=1030009 GN=ppdK PE=3 SV=1	2	2	4	2	879	97.2	5.27	2.35	96.5	100.6	99.6	103.2	102.1	98
A0A1E7E4K6	Uncharacterized protein OS=Listeria monocytogenes OX=1639 GN=AJL15_11480 PE=4 SV=1	4	3	7	3	494	56.3	9.09	8.8	103	101.6	99.9	97.4	100.1	98
A0A0E0UUY6	Holo-[acyl-carrier-protein] synthase OS=Listeria monocytogenes serotype 4a (strain M7) OX=1030009 GN=acpS PE=3 SV=1	9	1	3	1	118	13.2	7.5	8.23	101.5	103.7	95.8	104.4	95.5	99
A0A0B8QYE2	Uncharacterized protein OS=Listeria monocytogenes OX=1639 GN=LmNIHS28_01949 PE=4 SV=1	8	2	5	2	292	31.6	5.15	12.41	90.8	95.9	87.8	108.1	108.9	108.5
A0A0E1RG84	Galactitol-specific phosphotransferase enzyme IIB component OS=Listeria monocytogenes serotype 4b str. LL195 OX=1230340 GN=gatB_2 PE=4 SV=1	10	1	3	1	94	10.1	4.75	6.25	94.1	96.1	102.6	100.8	108.5	97.9
A0A0H3G9W0	Uncharacterized protein OS=Listeria monocytogenes serotype 1/2a (strain 10403S) OX=393133 GN=LMRG_00084 PE=4 SV=1	19	2	9	2	102	11.4	5.55	14.13	98.2	96.9	96.5	102.4	103.1	102.9
A0A0E1Y1Y2	YlqD OS=Listeria monocytogenes FSL F2-208 OX=702458 GN=NT04LM_2672 PE=4 SV=1	9	1	4	1	128	15.5	5.3	12.45	98.7	106.8	105.3	101.5	96.1	91.6
A0A0E1R9I1	Ribosomal RNA large subunit methyltransferase H OS=Listeria monocytogenes serotype 4b str. LL195 OX=1230340 GN=rlmH PE=3 SV=1	12	2	6	2	159	17.7	9.33	10.64	100.5	103.5	97.8	103.8	97.5	96.9
A0A0H3GNB1	ATP synthase subunit a OS=Listeria monocytogenes serotype 1/2a (strain 10403S) OX=393133 GN=atpB PE=3 SV=1	4	1	1	1	238	27	7.55	3.6	104.1	102.4	109.9	94.3	95.1	94.2
A0A0H3GIW2	Ribosomal-protein-alanine acetyltransferase OS=Listeria monocytogenes serotype 1/2a (strain 10403S) OX=393133 GN=LMRG_01227 PE=4 SV=1	11	2	2	2	159	18.2	5.19	2.6	103	98.3	110.1	96.1	100.3	92.2
A0A0E1R4V9	Probable transaldolase OS=Listeria monocytogenes serotype 4b str. LL195 OX=1230340 GN=tal2 PE=3 SV=1	9	2	6	2	219	23.7	5.47	12.47	96	132.2	102.4	86.7	93.3	89.4
A0A0E1R382	PTS-dependent dihydroxyacetone kinase,ADP-binding subunit dhaL OS=Listeria monocytogenes serotype 4b str. LL195 OX=1230340 GN=dhaL PE=4 SV=1	7	1	2	1	223	23.7	5.3	5.26	97.7	106.7	91.9	93.2	97.9	112.6
A0A1E6FAT1	Hemolysin OS=Listeria monocytogenes OX=1639 GN=AF973_00745 PE=4 SV=1	5	3	7	3	452	50.7	4.69	9.68	100.3	101.7	99.8	102.5	99.6	96
A0A0H3GKT3	Alpha/beta fold family hydrolase OS=Listeria monocytogenes serotype 1/2a (strain 10403S) OX=393133 GN=LMRG_02222 PE=4 SV=1	6	2	3	2	270	30.7	4.93	4.11	93.2	120.4	88.2	97.8	103.8	96.7
A0A0E0USA6	Putative metabolite uptake ABC transporter, ATP-binding protein OS=Listeria monocytogenes serotype 4a (strain M7) OX=1030009 GN=ybbA PE=4 SV=1	7	2	4	2	230	25.1	6.37	8.79	98.7	100.3	98.3	104.5	100	98.2
A0A0H3GJU0	Beta-glucoside operon transcriptional antiterminator OS=Listeria monocytogenes serotype 1/2a (strain 10403S) OX=393133 GN=LMRG_01909 PE=4 SV=1	4	1	2	1	276	31.9	6.05	5.46	97.1	126.6	90.6	95.3	91.8	98.7
A0A0H3GDY5	Uncharacterized protein OS=Listeria monocytogenes serotype 1/2a (strain 10403S) OX=393133 GN=LMRG_00124 PE=4 SV=1	6	2	6	2	248	26.8	6.27	13.04	101.1	100.9	98.7	100.3	102.4	96.7
A0A146H1K4	Cyclic nucleotide-binding protein OS=Listeria monocytogenes OX=1639 GN=SAMD00023520_02065 PE=4 SV=1	6	2	5	2	277	32.8	9.22	3.94	88.7	91.4	84.6	113.9	110.1	111.3
A0A2A5ZQQ8	8-oxo-dGTP diphosphatase OS=Listeria monocytogenes OX=1639 GN=A4Q36_06275 PE=4 SV=1	8	1	2	1	158	18.2	5.8	6.71	90.6	91	105.8	105.9	112.5	94.2
A0AKH0	Large-conductance mechanosensitive channel OS=Listeria welshimeri serovar 6b (strain ATCC 35897 / DSM 20650 / SLCC5334) OX=386043 GN=mscL PE=3 SV=1	13	3	12	3	130	14.4	6.77	23.32	106.2	101.6	107.1	93	97.4	94.7
A0A0E0UTT5	Uncharacterized protein OS=Listeria monocytogenes serotype 4a (strain M7) OX=1030009 GN=LMM7_0756 PE=4 SV=1	16	1	3	1	107	12.7	5.68	6.87	101.3	102.8	103	98.2	98.1	96.7
A0A0H3GEM4	Uncharacterized protein OS=Listeria monocytogenes serotype 1/2a (strain 10403S) OX=393133 GN=LMRG_00477 PE=4 SV=1	5	1	3	1	282	31.5	5.31	10.19	111.2	100.9	104.4	98	96.3	89.3
A0A0E0UTM9	Putative efflux ABC transporter, ATP-binding protein OS=Listeria monocytogenes serotype 4a (strain M7) OX=1030009 GN=yadG PE=4 SV=1	4	1	2	1	301	33.6	6.19	5.9	90.7	93.8	98.5	105	108.5	103.6
A0A0E0UT46	Predicted membrane protein OS=Listeria monocytogenes serotype 4a (strain M7) OX=1030009 GN=LMM7_0621 PE=4 SV=1	6	2	4	2	257	29.7	9.96	6.61	92.2	100.1	98.6	106.4	102.5	100.2
A0A1D2IX67	Uncharacterized protein OS=Listeria monocytogenes OX=1639 GN=BB664_13205 PE=4 SV=1	4	2	4	1	320	37.2	4.72	8.79
A0A1D2J219	ABC transporter permease OS=Listeria monocytogenes OX=1639 GN=BB664_01055 PE=4 SV=1	2	1	2	1	659	75.7	9.14	6.45	103.5	107.3	101	95.7	100.5	92
A0A0E0V0D1	Putative universal stress protein UspA and related nucleotide-binding protein OS=Listeria monocytogenes serotype 4a (strain M7) OX=1030009 GN=uspF PE=4 SV=1	8	1	4	1	156	17.2	8.88	11.51	91.4	91.2	88.8	109.7	111.5	107.5
A0A2A5UZK8	Uncharacterized protein OS=Listeria monocytogenes OX=1639 GN=A4P56_04530 PE=3 SV=1	23	2	5	2	117	13.4	4.59	5.24	104.6	107.7	102.6	89.9	99.5	95.7
A0A0H3GJA1	Heme uptake protein IsdC OS=Listeria monocytogenes serotype 1/2a (strain 10403S) OX=393133 GN=LMRG_01646 PE=4 SV=1	6	1	4	1	207	22.3	8.98	9.79	106.6	105.3	107.6	93.3	101.3	85.9
A0A1D2IVZ4	DUF2513 domain-containing protein OS=Listeria monocytogenes OX=1639 GN=BB664_11620 PE=4 SV=1	13	2	3	2	129	14.6	6.3	4.11	98.8	95.3	100	102.3	102.5	101.1
A0A1D2J0V0	Uncharacterized protein OS=Listeria monocytogenes OX=1639 GN=BB664_01465 PE=4 SV=1	12	2	3	2	144	15.6	6.32	6.19	102.9	103.2	98	97.8	101.7	96.5
A0A0Y7HMD6	Methionine import system permease protein MetP OS=Listeria monocytogenes OX=1639 GN=metP_2 PE=3 SV=1	5	2	4	2	228	24.7	9.66	2.38	96.1	104.2	98.3	103.8	99.8	97.8
A0A0B8RAR6	Uncharacterized protein OS=Listeria monocytogenes OX=1639 GN=LmNIHS28_00956 PE=4 SV=1	4	2	5	2	343	39.7	4.72	11.26	101.4	106.2	99.7	99	99.7	94
A0A0E1Y9X4	Cellobiose-specific phosphotransferase enzyme IIB component OS=Listeria monocytogenes FSL F2-208 OX=702458 GN=NT04LM_4122 PE=4 SV=1	16	1	3	1	101	10.9	6.07	9.84	99	96.3	99.6	101.2	102.7	101.1
B0G0C2	ActA OS=Listeria monocytogenes OX=1639 GN=actA PE=4 SV=1	3	2	4	2	639	70.3	5.08	4.44	97.1	99.7	93.6	102.4	103.7	103.4
A0A0H3GFY8	Glycerol-3-phosphate acyltransferase OS=Listeria monocytogenes serotype 1/2a (strain 10403S) OX=393133 GN=plsY PE=3 SV=1	7	1	3	1	198	21.5	10.11	7.7	98.7	95.2	100.2	101.9	106.1	97.9
A0A0E0US99	Putative oligo-1,6-glucosidase/trehalose-6-phosphate hydrolase OS=Listeria monocytogenes serotype 4a (strain M7) OX=1030009 GN=treC PE=4 SV=1	4	2	5	2	553	65.1	4.82	11.41	98	98.4	101.7	100.5	110.1	91.2
A0A0E1RFD8	Putative HTH-type transcriptional regulator YwgB OS=Listeria monocytogenes serotype 4b str. LL195 OX=1230340 GN=ywgB PE=4 SV=1	11	2	4	2	165	18.6	6.09	11.03	96.5	99.5	94.8	104.1	102.2	102.9
A0A0E1RAF4	Lipase/acylhydrolase OS=Listeria monocytogenes serotype 4b str. LL195 OX=1230340 GN=BN389_06620 PE=4 SV=1	6	2	9	2	239	27.2	7.94	8.95	91.2	104.2	96.9	108.3	101.9	97.6
A0A0H3GD81	Cystathionine gamma-synthase OS=Listeria monocytogenes serotype 1/2a (strain 10403S) OX=393133 GN=LMRG_01287 PE=3 SV=1	3	1	1	1	374	41.2	5.44	3.05	89.9	95.9	96	105.7	107.5	105
A0A0E0UYU7	Putative transcriptional regulator, TetR/AcrR family OS=Listeria monocytogenes serotype 4a (strain M7) OX=1030009 GN=LMM7_2506 PE=4 SV=1	8	2	3	2	203	23.8	6.07	4.1	101.4	104.6	101.9	98.4	96.3	97.4
A0A0B8R9M3	Uncharacterized protein OS=Listeria monocytogenes OX=1639 GN=LmNIHS28_00188 PE=4 SV=1	3	2	5	2	664	78.3	5.2	10.58	100.3	102.8	107.2	100.2	99	90.5
A0A241SMK4	Uncharacterized protein OS=Listeria monocytogenes serotype 1/2b str. 10-0811 OX=1196164 GN=A410_0437 PE=4 SV=1	17	1	3	1	63	6.7	9.99	8.26	89.4	88.9	91.9	106.6	107.5	115.7
A0A0E1R764	Amidophosphoribosyltransferase OS=Listeria monocytogenes serotype 4b str. LL195 OX=1230340 GN=purF PE=3 SV=1	2	1	2	1	485	53.2	5.47	6.51	90.3	108.8	92.6	111.3	94	103
A0A0E1RC38	Lmo1219 protein OS=Listeria monocytogenes serotype 4b str. LL195 OX=1230340 GN=BN389_12370 PE=4 SV=1	11	1	2	1	125	13.9	4.82	5.69	100.7	104.3	92.6	102	102.6	97.8
A0A0H3GPD2	Uncharacterized protein OS=Listeria monocytogenes serotype 1/2a (strain 10403S) OX=393133 GN=LMRG_01871 PE=4 SV=1	11	2	5	2	140	16.2	5.26	9.82	107	106.1	106.4	93.6	98	88.8
A0A0B8REY2	PTS sugar transporter subunit IIA OS=Listeria monocytogenes OX=1639 GN=LmNIHS28_00355 PE=4 SV=1	10	1	3	1	144	15.5	4.87	7.81	85.5	104.2	102.7	91.3	104.4	111.8
A0A0E1R9Z3	Ferric enterobactin transport ATP-binding protein FepC OS=Listeria monocytogenes serotype 4b str. LL195 OX=1230340 GN=fepC PE=4 SV=1	3	1	5	1	262	29.6	6.02	6.31	100.2	106.5	105.3	95.8	97.4	94.8
A0A0H3GIY1	OsmC/Ohr family protein OS=Listeria monocytogenes serotype 1/2a (strain 10403S) OX=393133 GN=LMRG_02003 PE=4 SV=1	10	2	7	2	126	13.9	5.49	4.59	107.4	103.7	108.2	90.8	96.5	93.4
A0A0B8QWM0	6-phosphogluconolactonase OS=Listeria monocytogenes OX=1639 GN=LmNIHS28_00286 PE=4 SV=1	4	1	3	1	242	26.9	5.38	1.73	97	105.1	92.6	106.6	102.1	96.6
A0A0H3GEQ6	Uncharacterized protein OS=Listeria monocytogenes serotype 1/2a (strain 10403S) OX=393133 GN=LMRG_02249 PE=4 SV=1	6	2	5	2	322	36.5	7.91	2.42	94.1	105.8	101.7	106.9	97.1	94.4
A0A0H3GC08	Glycerol uptake operon antiterminator regulatory protein OS=Listeria monocytogenes serotype 1/2a (strain 10403S) OX=393133 GN=LMRG_00857 PE=4 SV=1	6	1	5	1	182	19.9	7.08	10.62	100.3	97.7	97.4	102.4	102.7	99.5
A0A0E1R3X5	Uncharacterized protein OS=Listeria monocytogenes serotype 4b str. LL195 OX=1230340 GN=BN389_06650 PE=4 SV=1	12	1	2	1	92	10	5.36	4.59	82.6	85.6	87.5	115.1	115.5	113.6
A0A0E1R645	Blue-light photoreceptor OS=Listeria monocytogenes serotype 4b str. LL195 OX=1230340 GN=BN389_08260 PE=4 SV=1	5	2	4	2	302	34.7	5.82	7.13	102.9	102.3	98	99.5	101.3	96.1
A0A0E1R839	Uncharacterized protein ysxB OS=Listeria monocytogenes serotype 4b str. LL195 OX=1230340 GN=ysxB PE=4 SV=1	10	1	3	1	105	11.6	4.36	8.05	105.6	100.2	97.7	100.4	96.6	99.5
A0A0E0UTJ8	Uncharacterized protein OS=Listeria monocytogenes serotype 4a (strain M7) OX=1030009 GN=LMM7_0686 PE=4 SV=1	9	1	3	1	138	16.1	4.59	6.84	105.2	105.1	102.7	98.6	95.9	92.4
A0A0B8QYS3	D-alanine/D-serine/glycine permease OS=Listeria monocytogenes OX=1639 GN=LmNIHS28_02030 PE=4 SV=1	2	1	7	1	458	50.3	8.82	7.23	103.7	97.5	98.8	100.4	100.8	98.8
A0A0E1RDJ8	Protein yhfA OS=Listeria monocytogenes serotype 4b str. LL195 OX=1230340 GN=yhfA PE=4 SV=1	15	2	3	2	128	14.5	6.55	5.58	94.1	92.6	94.4	103.7	112.6	102.6
A0A0E0UYE3	Uncharacterized protein OS=Listeria monocytogenes serotype 4a (strain M7) OX=1030009 GN=LMM7_2472 PE=4 SV=1	20	1	4	1	54	6.2	7.18	5.77	103	101.1	102.1	95.9	103.8	94
A0A0B8QTV9	Sodium-dependent phosphate transporter OS=Listeria monocytogenes OX=1639 GN=LmNIHS28_00558 PE=4 SV=1	1	1	2	1	544	59.7	5.45	5.77	110	108.2	109.5	93.4	91.4	87.6
A0A0B8R9I4	Uncharacterized protein OS=Listeria monocytogenes OX=1639 GN=LmNIHS28_01778 PE=4 SV=1	7	1	4	1	161	17.3	9.23	9.69	99.3	111.4	100.4	96.3	97.5	95
A0A1D2J0X9	Aminodeoxychorismate synthase, component I OS=Listeria monocytogenes OX=1639 GN=pabB PE=4 SV=1	3	2	4	2	568	63.7	5.35	9.38	107	101.7	98.1	98.3	99	95.9
A0A0E1R7I7	Regulatory protein ylbF OS=Listeria monocytogenes serotype 4b str. LL195 OX=1230340 GN=ylbF PE=3 SV=1	6	1	2	1	166	18.7	5.68	5.81	116	130.4	117.4	78.1	77.9	80.2
A0A0E1R9Z5	Transcriptional regulator, TetR family OS=Listeria monocytogenes serotype 4b str. LL195 OX=1230340 GN=BN389_27950 PE=4 SV=1	7	1	3	1	181	21.5	6.54	4.93	99.9	104.8	99.3	95.4	93.3	107.3
A0A0B8R2M9	Histidinol-phosphatase OS=Listeria monocytogenes OX=1639 GN=LmNIHS28_00957 PE=4 SV=1	4	1	3	1	303	34.6	5.36	2.62	97.6	100	96.5	107.8	104	94.1
A0A0H3GER6	LacI family transcriptional regulator OS=Listeria monocytogenes serotype 1/2a (strain 10403S) OX=393133 GN=LMRG_00422 PE=4 SV=1	3	1	4	1	334	37.4	8.75	4.65	97.5	99.3	92.2	101.5	110.4	99.1
Q8Y9G7	Phosphoribosyl-ATP pyrophosphatase OS=Listeria monocytogenes serovar 1/2a (strain ATCC BAA-679 / EGD-e) OX=169963 GN=hisE PE=3 SV=1	13	1	2	1	103	11.8	5.31	2.51
A0A0E0UY28	Putative DNA-binding protein OS=Listeria monocytogenes serotype 4a (strain M7) OX=1030009 GN=LMM7_2214 PE=4 SV=1	11	2	4	2	76	9.1	9.19	4.38	100.4	93.1	97.8	100.5	103.5	104.6
A0A0H3GJ81	Uncharacterized protein OS=Listeria monocytogenes serotype 1/2a (strain 10403S) OX=393133 GN=LMRG_01690 PE=4 SV=1	6	1	5	1	306	33.3	9	11.04	95.3	92	91.6	111.1	105.6	104.3
A0A0E0UVF2	Putative inner membrane protein/permease OS=Listeria monocytogenes serotype 4a (strain M7) OX=1030009 GN=yfgO PE=4 SV=1	4	2	4	2	378	41.7	9.31	8.26	107.2	99.1	105.3	94.8	100.7	92.9
A0A1D2IX31	Uncharacterized protein OS=Listeria monocytogenes OX=1639 GN=BB664_13085 PE=4 SV=1	5	1	2	1	272	31.2	6.55	2.05	117.2	91.5	111.6	89.8	98.7	91.3
A0A1E6EXR9	Amino acid ABC transporter permease OS=Listeria monocytogenes OX=1639 GN=AF973_12935 PE=3 SV=1	6	2	4	2	223	23.9	9.66	9.96	88.9	86	84.4	113.8	112.6	114.3
A0A0H3GGW0	4-hydroxy-3-methylbut-2-en-1-yl diphosphate synthase (flavodoxin) OS=Listeria monocytogenes serotype 1/2a (strain 10403S) OX=393133 GN=ispG PE=3 SV=1	2	1	1	1	368	39.9	6.67	2.07	91.1	95.6	100	101.6	108.7	103.1
A0A0B8R9K4	MarR family transcriptional regulator OS=Listeria monocytogenes OX=1639 GN=LmNIHS28_01558 PE=4 SV=1	9	1	4	1	151	17.7	6.02	10.74	96.7	109.7	100.4	98.3	99.6	95.3
A0A0H3GHC1	Uncharacterized protein OS=Listeria monocytogenes serotype 1/2a (strain 10403S) OX=393133 GN=LMRG_01350 PE=4 SV=1	6	2	5	2	260	29.9	5.17	1.79	102.5	105.9	101.9	98.3	93.3	98.2
A0A255C368	XRE family transcriptional regulator OS=Listeria monocytogenes OX=1639 GN=CDR86_14720 PE=4 SV=1	11	1	3	1	111	13	6.16	6.51	101.6	112.1	104.1	81	104.8	96.4
A0A0H3GGG4	RNA-binding protein Hfq OS=Listeria monocytogenes serotype 1/2a (strain 10403S) OX=393133 GN=hfq PE=3 SV=1	19	2	12	2	77	8.7	9.19	27.23	101.1	106.1	104.1	95.2	98.4	95.2
A0A1E7DWZ1	Heptaprenyl diphosphate synthase OS=Listeria monocytogenes OX=1639 GN=AJL08_09160 PE=4 SV=1	7	2	5	2	180	19.2	10.14	7.54	102.9	99	102.8	97.1	99.5	98.8
A0A0E1RF28	Protein ecsB OS=Listeria monocytogenes serotype 4b str. LL195 OX=1230340 GN=ecsB PE=4 SV=1	3	1	5	1	408	48	9.73	7.51	94.9	80.5	111.7	111.8	109.7	91.3
A0A1C7PXU6	RNA polymerase factor sigma-70 OS=Listeria monocytogenes OX=1639 GN=BB664_09125 PE=3 SV=1	5	1	4	1	201	23.4	5.02	8.5	102.4	102.4	101.5	98.7	100.8	94.1
A0A0E1R7R3	Uncharacterized amino acid permease YdaO OS=Listeria monocytogenes serotype 4b str. LL195 OX=1230340 GN=ydaO PE=4 SV=1	2	1	5	1	631	69.3	9.73	2.04	101.5	99.9	107.6	100.9	94.1	95.9
A0A1D2INY5	UPF0291 protein BB718_10715 OS=Listeria monocytogenes OX=1639 GN=BB718_10715 PE=3 SV=1	11	1	1	1	74	8.4	9.04	3.15	89.1	103.6	94.6	104.3	103.2	105.2
A0AEW5	Zinc ABC transporter, zinc-binding lipoprotein OS=Listeria welshimeri serovar 6b (strain ATCC 35897 / DSM 20650 / SLCC5334) OX=386043 GN=lwe0129 PE=3 SV=1	3	1	3	1	321	35.7	5.25	7.29	110.2	101.9	103.3	90.9	100.3	93.6
A0A0H3GF19	Uncharacterized protein OS=Listeria monocytogenes serotype 1/2a (strain 10403S) OX=393133 GN=LMRG_02782 PE=4 SV=1	11	2	3	2	150	17.2	9.57	6.57	108.4	97.8	100.4	99.3	97.2	97
A0A0E1R1S1	Putative AgrB-like protein OS=Listeria monocytogenes serotype 4b str. LL195 OX=1230340 GN=BN389_00580 PE=3 SV=1	4	1	3	1	204	23.4	9.55	8.12	99.7	98.2	102.8	100.6	100.9	97.8
A0A0H3GJ08	Epoxyqueuosine reductase OS=Listeria monocytogenes serotype 1/2a (strain 10403S) OX=393133 GN=queG PE=3 SV=1	3	1	2	1	379	42.8	5.94	1.98	106.9	104	93.6	107.4	99.2	89
A0A0H3GGG8	Beta-glucoside operon transcriptional antiterminator OS=Listeria monocytogenes serotype 1/2a (strain 10403S) OX=393133 GN=LMRG_02900 PE=4 SV=1	6	1	1	1	282	33.1	5.02	3.38	93.9	111.5	105.2	105.4	99.8	84.2
A0AKE9	UPF0348 protein lwe2063 OS=Listeria welshimeri serovar 6b (strain ATCC 35897 / DSM 20650 / SLCC5334) OX=386043 GN=lwe2063 PE=3 SV=1	2	1	2	1	392	43.8	8.22	4.18	99.1	94.9	95.1	97.4	106.3	107.2
A0A0B8R7N8	Cro/Cl family transcriptional regulator OS=Listeria monocytogenes OX=1639 GN=LmNIHS28_00576 PE=4 SV=1	7	2	3	2	204	23.6	4.81	6.39	101.7	102.9	99.5	100	97	98.9
A0A0B8RFS7	Uracil-DNA glycosylase OS=Listeria monocytogenes OX=1639 GN=ung PE=3 SV=1	4	1	4	1	230	26.4	7.91	4.41	97	92.1	83.2	112	110.9	104.8
A0A0E1R4X9	Uncharacterized protein OS=Listeria monocytogenes serotype 4b str. LL195 OX=1230340 GN=BN389_07640 PE=4 SV=1	6	1	2	1	214	25.1	4.82	2.18	91.4	108.1	100.5	100.7	104.6	94.7
A0A0E1R377	Transketolase OS=Listeria monocytogenes serotype 4b str. LL195 OX=1230340 GN=tkt PE=3 SV=1	3	1	3	1	677	73.8	6.43	5.22	104.5	104.5	100.2	104.3	87.5	99
A0A0E0US37	Putative oligopeptide ABC transporter, permease OS=Listeria monocytogenes serotype 4a (strain M7) OX=1030009 GN=gsiC PE=3 SV=1	3	1	5	1	316	35.1	5.9	8.43	108.5	91	103.9	99.5	102.1	95
A0A0E1R9B2	Iron-sulfur cluster carrier protein OS=Listeria monocytogenes serotype 4b str. LL195 OX=1230340 GN=salA PE=3 SV=1	4	2	4	2	350	38.4	4.92	4.81	94.4	104.6	99.9	101	97.9	102.2
A0A0B8R0X1	Phosphotriesterase OS=Listeria monocytogenes OX=1639 GN=LmNIHS28_00357 PE=3 SV=1	2	1	1	1	330	37.4	5.59	2.44	100.8	96.7	100.6	107.2	98	96.8
A0A1D2IRA5	ArsR family transcriptional regulator OS=Listeria monocytogenes OX=1639 GN=BB664_01710 PE=4 SV=1	10	1	2	1	115	13.1	6.18	4.37
A0A1E7E729	Uncharacterized protein OS=Listeria monocytogenes OX=1639 GN=AJL15_06015 PE=4 SV=1	5	1	3	1	176	19.2	9.88	7.94	86.5	89.2	86.1	114.7	110.8	112.7
A0A0B8RGN0	Uncharacterized protein OS=Listeria monocytogenes OX=1639 GN=LmNIHS28_02059 PE=4 SV=1	5	1	3	1	166	19.2	9.67	7.03	98.5	100.9	96.2	112.2	98.2	94
A0A0H3GF00	Phage protein OS=Listeria monocytogenes serotype 1/2a (strain 10403S) OX=393133 GN=LMRG_01558 PE=4 SV=1	14	1	4	1	77	9.3	5.38	9.11	98.3	97.1	95	103.7	107.2	98.8
A0A0E1R7T4	2-isopropylmalate synthase OS=Listeria monocytogenes serotype 4b str. LL195 OX=1230340 GN=leuA PE=3 SV=1	3	1	3	1	512	56	5.39	7.91	92.1	108.3	87.7	103.6	104.9	103.4
A0A0D4C4I0	PTS cellobiose transporter subunit IIA OS=Listeria monocytogenes OX=1639 GN=AJL15_03760 PE=4 SV=1	11	1	4	1	102	11.5	5.24	9.13	101.4	107.6	104.2	99.8	92.6	94.3
A0A0B8R823	Glycosyl transferase family 2 OS=Listeria monocytogenes OX=1639 GN=LmNIHS28_01625 PE=4 SV=1	3	1	2	1	416	47.3	9.2	5.43	102.2	94.8	102.3	99.9	103	97.9
A0A0E0UWM8	DNA-3-methyladenine glycosidase OS=Listeria monocytogenes serotype 4a (strain M7) OX=1030009 GN=tag PE=4 SV=1	4	1	1	1	193	22.2	5.86	3.04	95.7	91	93.1	98.8	110.6	110.9
A0A0E0UTW2	Uncharacterized protein OS=Listeria monocytogenes serotype 4a (strain M7) OX=1030009 GN=LMM7_0786 PE=4 SV=1	4	1	2	1	273	30.1	5.94	5.91
A0A1D2J128	Arsenical pump-driving ATPase OS=Listeria monocytogenes OX=1639 GN=arsA PE=4 SV=1	2	1	3	1	574	64	4.61	8.14	108.1	106.4	109.5	96.7	95.2	84.1
A0A1T1J9V2	Elongation factor Tu (Fragment) OS=Acinetobacter sp. MF4640 OX=1960826 GN=tuf PE=4 SV=1	11	1	3	1	84	9	8.05	6.64	91	101.4	81.7	114.2	110.1	101.5
A0A1E5ZB09	PTS galactitol transporter subunit IIC OS=Listeria monocytogenes OX=1639 GN=AJZ74_01545 PE=4 SV=1	3	1	3	1	423	45.5	8.65	7.71	91.9	99.8	100.3	105.5	106.5	96
A0A0H3GJC9	Uncharacterized protein OS=Listeria monocytogenes serotype 1/2a (strain 10403S) OX=393133 GN=LMRG_01625 PE=3 SV=1	4	1	4	1	225	24.8	9.33	2.06	105.1	101.5	111.2	94.2	93.9	94
A0A0E0UUI2	Putative drug efflux ABC transporter, ATP-binding protein OS=Listeria monocytogenes serotype 4a (strain M7) OX=1030009 GN=yadG PE=4 SV=1	4	1	2	1	254	27.7	5.44	4.11	96.3	99.5	103.2	109	102.3	89.9
A0A0B8R1R7	Phosphatidate cytidylyltransferase OS=Listeria monocytogenes OX=1639 GN=LmNIHS28_00642 PE=3 SV=1	3	1	3	1	302	33.8	9.06	7.23	99.8	103.6	97.5	100.6	102.5	95.9
A0A219V3N6	FtbR OS=Listeria monocytogenes OX=1639 GN=ftbR PE=4 SV=1	4	1	2	1	246	27	9.13	5.14
A0A0E1Y274	Acetyltransferase OS=Listeria monocytogenes FSL F2-208 OX=702458 GN=NT04LM_2594 PE=4 SV=1	10	2	3	2	172	19.2	4.73	6.11	100	110.1	105.7	102.7	90.7	90.8
A0A0H3GDW7	Histidinol dehydrogenase OS=Listeria monocytogenes serotype 1/2a (strain 10403S) OX=393133 GN=hisD PE=3 SV=1	3	1	2	1	427	46.2	5.35	5.04	84.4	101.3	110.1	105.4	93.4	105.5
A0A0E1R7N0	Transcriptional regulator, LacI family OS=Listeria monocytogenes serotype 4b str. LL195 OX=1230340 GN=BN389_17540 PE=4 SV=1	5	1	2	1	323	35.7	6.57	4.71	91.7	103.5	100.3	104.5	106.6	93.4
A0A0E0USQ2	Uncharacterized protein OS=Listeria monocytogenes serotype 4a (strain M7) OX=1030009 GN=LMM7_0338 PE=4 SV=1	6	1	5	1	128	15.1	4.86	13.89	100.9	99.3	99.3	102.3	99	99.2
A0A142ECA9	Uncharacterized protein OS=Listeria monocytogenes OX=1639 GN=pA144_0052 PE=4 SV=1	7	1	2	1	114	13.4	5.11	5.51	93.4	123.4	94.3	97.1	96.9	94.9
A0A0E1R9Y2	Energy-coupling factor transporter transmembrane protein EcfT OS=Listeria monocytogenes serotype 4b str. LL195 OX=1230340 GN=ecfT PE=3 SV=1	4	1	5	1	281	31.9	10.27	10.64	100.4	103.1	107.8	94.8	99.8	94.1
A0A0B8R9R1	Uncharacterized protein OS=Listeria monocytogenes OX=1639 GN=LmNIHS28_01643 PE=4 SV=1	6	2	4	2	192	21.5	5.85	8.9	100.8	100.8	103.7	98.1	97.7	99
A0A0H3GDZ0	Uncharacterized protein OS=Listeria monocytogenes serotype 1/2a (strain 10403S) OX=393133 GN=LMRG_00131 PE=4 SV=1	3	2	6	2	422	47.7	7.56	11.82	98.1	97.8	99.3	102.9	102	99.8
A0A0E0USP2	RNA polymerase, sigma-24 (Sigma C) subunit, ECF subfamily OS=Listeria monocytogenes serotype 4a (strain M7) OX=1030009 GN=rpoE PE=3 SV=1	11	2	4	2	182	21.5	7.18	0	117.9	98.9	99.2	89.4	95	99.7
A0A0E0UYF9	Uncharacterized protein OS=Listeria monocytogenes serotype 4a (strain M7) OX=1030009 GN=yiiM PE=4 SV=1	5	1	2	1	213	24.1	8.16	4.19	98.4	100.3	104.8	92.9	104.7	99
A0A112URA7	Maltose transport system permease protein malG OS=Listeria monocytogenes OX=1639 GN=malG PE=3 SV=1	5	1	8	1	287	32.2	9.79	3.92	99.8	98.3	102.2	100.5	103.5	95.7
A0A0B8R7R9	GntR family transcriptional regulator OS=Listeria monocytogenes OX=1639 GN=LmNIHS28_00893 PE=4 SV=1	6	2	7	2	215	25	6.04	4.11	100.9	98.1	90	106.9	100.5	103.6
A0A1C7PY58	MarR family transcriptional regulator OS=Listeria monocytogenes OX=1639 GN=BB664_09010 PE=4 SV=1	12	2	2	2	138	16	9.67	3.94	100	99.7	99.4	101.3	98.9	100.6
A0A0E0UUP0	Cyclic pyranopterin monophosphate synthase OS=Listeria monocytogenes serotype 4a (strain M7) OX=1030009 GN=moaC PE=3 SV=1	8	2	4	2	160	17.4	7.37	7.18	91.1	95.3	97.1	107.2	107.3	102
A0A0E0UXV1	Putative hydrolases or acyltransferases of the alpha/beta hydrolase superfamily OS=Listeria monocytogenes serotype 4a (strain M7) OX=1030009 GN=yfhR PE=4 SV=1	4	1	1	1	319	35.6	6.46	2.3	119.9	90	97	100.7	74.5	117.9
A0A1D2IYJ1	Uncharacterized protein OS=Listeria monocytogenes OX=1639 GN=BB664_07950 PE=4 SV=1	8	1	4	1	119	14.1	8.72	9.34	96	101.2	93	105.8	101.3	102.7
A0A0H3GF46	Methionine ABC transporter ATP-binding protein OS=Listeria monocytogenes serotype 1/2a (strain 10403S) OX=393133 GN=LMRG_02086 PE=4 SV=1	7	2	10	1	303	34.1	6.43	14.38
A0A0B8RF14	Uncharacterized protein OS=Listeria monocytogenes OX=1639 GN=LmNIHS28_01354 PE=4 SV=1	5	1	7	1	190	22.1	9.09	14.1	98.9	105.5	99.3	105.2	98	93.2
A0A241SNS5	UPF0358 protein A410_1127 OS=Listeria monocytogenes serotype 1/2b str. 10-0811 OX=1196164 GN=A410_1127 PE=3 SV=1	10	1	3	1	108	12.6	8.63	2.5	110.3	113.3	118.8	81.6	87.8	88.2
A0A0H3GFT1	Cell wall teichoic acid glycosylation protein gtcA OS=Listeria monocytogenes serotype 1/2a (strain 10403S) OX=393133 GN=LMRG_01698 PE=4 SV=1	8	1	3	1	145	17.5	9.42	7.26	101.8	102.4	95.9	100.2	101.5	98.1
A0A0B8QR07	Permease OS=Listeria monocytogenes OX=1639 GN=LmNIHS28_00246 PE=4 SV=1	3	1	2	1	376	43	8.56	5.24	114.1	104.5	104.2	94.1	94.1	89
A0A0H3GB16	Uncharacterized protein OS=Listeria monocytogenes serotype 1/2a (strain 10403S) OX=393133 GN=LMRG_00525 PE=4 SV=1	5	2	11	1	222	24.6	9.28	22.88	85	146.6	87.2	92.8	93.2	95.1
A0A0E1YGC6	Uncharacterized protein OS=Listeria monocytogenes FSL F2-208 OX=702458 GN=NT04LM_1252 PE=4 SV=1	9	1	3	1	145	16.7	4.7	5.49	103.4	97.9	105.3	98.6	103.4	91.3
A0A1E7DVI8	DNA topology modulation protein OS=Listeria monocytogenes OX=1639 GN=AJL08_13615 PE=4 SV=1	8	2	4	1	176	21.1	9.73	6.59	100.6	99.9	99.4	99.1	100.9	100
A0A0B8RBW3	Ammonium transporter OS=Listeria monocytogenes OX=1639 GN=LmNIHS28_01188 PE=3 SV=1	2	1	4	1	403	43.2	6.64	11.17	99.8	103.2	112	97.5	97.8	89.7
A0A1E7E2S0	SrtB family sortase OS=Listeria monocytogenes OX=1639 GN=AJL15_12150 PE=4 SV=1	5	2	4	2	246	28.5	5.72	8.27	102.5	112.3	106.3	94.1	94.6	90.1
A0A0B8R8Z5	Transcriptional regulator OS=Listeria monocytogenes OX=1639 GN=gltC PE=4 SV=1	4	1	1	1	295	33.3	6.27	2.19
A0A0E0UUX0	Flagellar hook-associated protein 1 OS=Listeria monocytogenes serotype 4a (strain M7) OX=1030009 GN=flgK PE=3 SV=1	3	1	1	1	506	54.2	4.86	2.6	107.2	101.3	93.8	95.6	110.8	91.3
A0A0B8R4N4	Uncharacterized protein OS=Listeria monocytogenes OX=1639 GN=LmNIHS28_01792 PE=4 SV=1	3	1	4	1	245	27.8	8.72	10.87	87.8	93.2	91.4	113	102.3	112.3
A0A0B8RI01	UPF0178 protein LmNIHS28_01855 OS=Listeria monocytogenes OX=1639 GN=LmNIHS28_01855 PE=3 SV=1	5	1	2	1	149	17.1	7.43	3.66	98.5	116.5	106.7	90.3	98.1	89.9
A0A0E1Y693	50S ribosomal protein L32 OS=Listeria monocytogenes FSL F2-208 OX=702458 GN=rpmF PE=3 SV=1	14	1	9	1	56	6.4	11.03	25.51	110.2	104.6	109	91.1	92.5	92.6
A0A0E0UWD2	Gp62 OS=Listeria monocytogenes serotype 4a (strain M7) OX=1030009 GN=LMM7_1275 PE=4 SV=1	8	1	3	1	177	20.6	5.08	8.03	91	92.1	94.3	110.9	106.7	105
A0A0E1RDZ8	Orotidine 5'-phosphate decarboxylase OS=Listeria monocytogenes serotype 4b str. LL195 OX=1230340 GN=pyrF PE=3 SV=1	4	1	3	1	233	25.4	5.87	9.02	101.6	96.8	97.8	99.5	103.2	101
A0A0H3G9Y3	Uncharacterized protein OS=Listeria monocytogenes serotype 1/2a (strain 10403S) OX=393133 GN=LMRG_00358 PE=4 SV=1	12	1	4	1	58	6.8	8.4	5.85	95.4	88.8	88.5	109.6	109.6	108.2
A0A0H3GET3	Uncharacterized protein OS=Listeria monocytogenes serotype 1/2a (strain 10403S) OX=393133 GN=LMRG_00438 PE=4 SV=1	5	1	4	1	171	19.6	8.87	9.45	101.8	95.3	98.2	100.7	102	102.1
A0A0E1RFT9	Probable undecaprenyl-phosphate N-acetylglucosaminyl 1-phosphate transferase OS=Listeria monocytogenes serotype 4b str. LL195 OX=1230340 GN=tagO_2 PE=4 SV=1	2	1	3	1	358	39.4	9.1	6.95	95.9	99.9	100.8	101.1	100.6	101.8
A0A0E1R964	UPF0750 membrane protein yitT OS=Listeria monocytogenes serotype 4b str. LL195 OX=1230340 GN=yitT PE=4 SV=1	2	1	2	1	327	36.2	9.55	0	113.2	137.8	103.5	82.4	80.3	82.9
A0A0E1R5E5	Magnesium transporter, CorA family OS=Listeria monocytogenes serotype 4b str. LL195 OX=1230340 GN=BN389_05960 PE=4 SV=1	3	1	4	1	301	35.3	5.31	7.95	103.8	105.6	106	97.6	98.4	88.6
A0A0B8QSL5	Uncharacterized protein OS=Listeria monocytogenes OX=1639 GN=LmNIHS28_00929 PE=4 SV=1	4	1	3	1	160	18.3	8.29	6.05	91.9	101.2	101.9	104.2	106.4	94.3
A0AK86	Uncharacterized protein OS=Listeria welshimeri serovar 6b (strain ATCC 35897 / DSM 20650 / SLCC5334) OX=386043 GN=lwe2000 PE=4 SV=1	6	1	1	1	161	18.1	9.04	2.39	96.2	106.9	102.8	98.9	94.2	101
A0A0E1R8G8	Uncharacterized protein OS=Listeria monocytogenes serotype 4b str. LL195 OX=1230340 GN=BN389_24030 PE=4 SV=1	4	1	1	1	313	36.1	7.94	2.49
A0A0E0UYQ0	Ser/Thr protein phosphatase family protein OS=Listeria monocytogenes serotype 4a (strain M7) OX=1030009 GN=LMM7_2208 PE=4 SV=1	5	1	2	1	284	31.9	6.55	2.7	102.5	114.4	107.4	97.9	89.5	88.2
A0A0E0UZD2	Uncharacterized protein OS=Listeria monocytogenes serotype 4a (strain M7) OX=1030009 GN=LMM7_2782 PE=4 SV=1	9	1	5	1	120	14.1	7.33	4.49	93.9	99	100.6	99.5	106.3	100.7
A0A1E7E656	Internalin protein OS=Listeria monocytogenes OX=1639 GN=AJL15_07405 PE=4 SV=1	1	1	2	1	782	84.9	4.75	5.67
A0A0E1RBG7	Multidrug resistance protein 3 OS=Listeria monocytogenes serotype 4b str. LL195 OX=1230340 GN=bmr3 PE=3 SV=1	2	1	5	1	504	54.7	8.13	13.73	103.4	101.7	106.7	95.9	97.2	95
A0A0D8X448	Transport permease protein OS=Listeria monocytogenes OX=1639 GN=CDR86_11195 PE=3 SV=1	3	1	6	1	267	31.3	9.14	16.27	101.1	105.5	97.6	100.9	95.8	99.1
A0A0B8RCZ4	Family 1 extracellular solute-binding protein OS=Listeria monocytogenes OX=1639 GN=LmNIHS28_00574 PE=4 SV=1	2	1	2	1	357	40.6	4.75	4.78	99.7	113	106.5	101.3	89.8	89.6
A0A0E1R7W9	DNA repair protein RecO OS=Listeria monocytogenes serotype 4b str. LL195 OX=1230340 GN=recO PE=3 SV=1	5	1	1	1	266	31.3	7.68	2.58
A0A1D2IP28	Cysteine methyltransferase OS=Listeria monocytogenes OX=1639 GN=BB664_07490 PE=4 SV=1	9	1	2	1	98	11.3	9.76	4.41	99.3	98.4	103.3	99.1	99.5	100.3
A0A1D2INB1	Crp/Fnr family transcriptional regulator OS=Listeria monocytogenes OX=1639 GN=BB664_06645 PE=4 SV=1	3	1	3	1	219	25.4	5.07	7.23	103.4	101.5	103.8	95.8	100.1	95.4
A0A121X9U2	tRNA pseudouridine synthase B OS=Listeria monocytogenes OX=1639 GN=truB PE=3 SV=1	3	1	2	1	306	34.1	7.46	2.04	108.9	101	108.5	89.7	95.3	96.6
A0A0B8R2D3	Chemotaxis protein MotB OS=Listeria monocytogenes OX=1639 GN=LmNIHS28_00862 PE=4 SV=1	3	1	3	1	293	32.9	6.13	4.54	106.2	110.5	104.4	100.3	89	89.6
A0A0E1RGD1	Uncharacterized protein OS=Listeria monocytogenes serotype 4b str. LL195 OX=1230340 GN=BN389_26820 PE=4 SV=1	3	1	5	1	313	35.1	9.89	6.13	98.7	96.5	96.9	105.2	104.1	98.6
A0A0E0V053	Putative nicotinamidase OS=Listeria monocytogenes serotype 4a (strain M7) OX=1030009 GN=pncA PE=4 SV=1	3	1	2	1	210	23.5	4.77	5.27	88.8	93	86.4	112.4	112.4	106.8
A0A0E1R4G3	Lysine-specific permease OS=Listeria monocytogenes serotype 4b str. LL195 OX=1230340 GN=lysP PE=4 SV=1	2	1	3	1	487	53.1	9.41	4.52	107.6	111.2	111.8	90.8	95.4	83.2
A0A0E1R7U0	Uncharacterized protein yfiH OS=Listeria monocytogenes serotype 4b str. LL195 OX=1230340 GN=yfiH PE=4 SV=1	3	1	1	1	324	35.9	5.16	0
A0A0E1RFZ4	Cadmium, cobalt and zinc/H(+)-K(+) antiporter OS=Listeria monocytogenes serotype 4b str. LL195 OX=1230340 GN=czcD PE=4 SV=1	3	1	2	1	321	35.3	6.37	5.36	103.3	96.5	95.2	98.4	101.7	105
A0A121XWQ0	50S ribosomal protein L13 OS=Listeria monocytogenes OX=1639 GN=rplM PE=3 SV=1	4	1	15	1	147	16.3	9.88	33.54	100.9	95	100.2	98.1	102.4	103.5
A0A0Y7HUD2	Glycine betaine/L-proline transport ATP-binding protein ProV OS=Listeria monocytogenes OX=1639 GN=proV_1 PE=4 SV=1	4	1	2	1	396	44.2	5.27	2.01	95.8	90.9	96	106	105.6	105.7
A0A0E0UXB3	Putative transcription regulator, GntR family OS=Listeria monocytogenes serotype 4a (strain M7) OX=1030009 GN=LMM7_2092 PE=4 SV=1	3	1	1	1	243	28	5.45	2.09	82.9	81	87	113.5	118.8	116.9
A0A0E1R7I9	UPF0421 protein ygaE OS=Listeria monocytogenes serotype 4b str. LL195 OX=1230340 GN=ygaE PE=4 SV=1	2	1	2	1	362	42	6.95	5.79	108.7	98.7	103.5	95.3	98.4	95.4
A0A0H3GJ50	Mannose-6-phosphate isomerase OS=Listeria monocytogenes serotype 1/2a (strain 10403S) OX=393133 GN=LMRG_02797 PE=4 SV=1	2	1	2	1	580	66.3	5.21	5.04
A0A0H3GAH3	UvrABC system protein C OS=Listeria monocytogenes serotype 1/2a (strain 10403S) OX=393133 GN=LMRG_02269 PE=3 SV=1	2	1	2	1	366	42.5	8.4	4.53	97.3	99.7	94.8	102.9	104.2	101.1
A0A0H3GEI5	Endonuclease III OS=Listeria monocytogenes serotype 1/2a (strain 10403S) OX=393133 GN=LMRG_00345 PE=4 SV=1	3	1	2	1	211	24.9	5.62	4.57	97.8	122	92.2	98.4	95.2	94.2
A0A0B8R7V6	Putative xylose repressor putative transcriptional dual-regulator OS=Listeria monocytogenes OX=1639 GN=LmNIHS28_00041 PE=4 SV=1	3	1	2	1	406	45.4	5.54	2.19	87.2	123.6	91.4	102.7	96.7	98.5
C6ZXI6	Phosphoribosylformylglycinamidine cyclo-ligase OS=Listeria monocytogenes OX=1639 GN=purM PE=3 SV=1	5	1	1	1	349	37.3	4.72	2.23	101.9	95.2	107.3	99.4	106.8	89.3
A0A0H3GKD3	HTH-type transcriptional repressor czrA OS=Listeria monocytogenes serotype 1/2a (strain 10403S) OX=393133 GN=LMRG_01755 PE=4 SV=1	16	1	1	1	101	11.9	7.69	0	88.3	101.9	110.6	96.3	110	92.9
A0AIR5	Diacylglycerol kinase OS=Listeria welshimeri serovar 6b (strain ATCC 35897 / DSM 20650 / SLCC5334) OX=386043 GN=dgkA PE=4 SV=1	5	1	3	1	139	15.9	8.85	5.4	99.3	99.2	98	98.7	108.5	96.4
A0A0Y7H1E3	NAD+--asparagine ADP-ribosyltransferase OS=Listeria monocytogenes OX=1639 GN=ERS409707_00884 PE=4 SV=1	1	1	2	1	634	72.7	7.23	4.63
A0AGJ4	ABC transporter, ATP-binding protein OS=Listeria welshimeri serovar 6b (strain ATCC 35897 / DSM 20650 / SLCC5334) OX=386043 GN=lwe0708 PE=4 SV=1	3	1	2	1	229	26.1	5.73	3.71
A0A146GVB9	RpiR family transcriptional regulator OS=Listeria monocytogenes OX=1639 GN=SAMD00023518_00732 PE=4 SV=1	4	1	1	1	268	30.6	5.95	1.82	87.6	112	105.9	103.5	86.1	104.9
A0A0H3GGC7	Uncharacterized protein OS=Listeria monocytogenes serotype 1/2a (strain 10403S) OX=393133 GN=LMRG_00913 PE=4 SV=1	3	1	3	1	255	29.5	4.31	8.41	101.9	98.9	101.1	102.5	98.5	97.1
A0A0E1Y3Q7	Crp/FNR family transcriptional regulator OS=Listeria monocytogenes FSL F2-208 OX=702458 GN=NT04LM_1969 PE=4 SV=1	5	1	3	1	219	25.8	8.57	2.02
A0A0H3GDL5	Uncharacterized protein OS=Listeria monocytogenes serotype 1/2a (strain 10403S) OX=393133 GN=LMRG_02572 PE=4 SV=1	6	1	7	1	212	23.5	9.48	15.38	97.1	99.4	98.7	105	100.6	99.2
A0A0B8QZD1	Transporter OS=Listeria monocytogenes OX=1639 GN=LmNIHS28_01118 PE=3 SV=1	1	1	2	1	628	71.1	9.44	3.62	100.5	96.2	102.3	100.9	99	101.2
A0A0H3GKW3	Uncharacterized protein OS=Listeria monocytogenes serotype 1/2a (strain 10403S) OX=393133 GN=LMRG_02543 PE=4 SV=1	1	1	2	1	1086	123.3	5.34	0	90.8	99	92.6	107.8	109.1	100.7
A0A0E0UUR3	Putative Na+/H+ antiporter OS=Listeria monocytogenes serotype 4a (strain M7) OX=1030009 GN=yjcE PE=4 SV=1	1	1	4	1	682	77.4	9.41	6.63	108.1	95.7	103.8	86.1	110.7	95.6
Q8YA97	Lmo0257 protein OS=Listeria monocytogenes serovar 1/2a (strain ATCC BAA-679 / EGD-e) OX=169963 GN=lmo0257 PE=4 SV=1	4	1	3	1	392	43.5	8.6	0	106.2	111	101	109.7	83.1	89
A0A0E0UZJ5	Uncharacterized protein OS=Listeria monocytogenes serotype 4a (strain M7) OX=1030009 GN=LMM7_2857 PE=4 SV=1	9	1	4	1	89	9.9	5.03	7.33	88.8	109.3	89.8	107.6	101.1	103.3
A0A0H3GJW6	Uncharacterized protein OS=Listeria monocytogenes serotype 1/2a (strain 10403S) OX=393133 GN=LMRG_01899 PE=4 SV=1	6	1	3	1	218	24.9	4.67	2.45	93.9	96.1	98.4	107.1	97.9	106.6
A0A0E1R9Y6	Uncharacterized protein OS=Listeria monocytogenes serotype 4b str. LL195 OX=1230340 GN=BN389_25640 PE=4 SV=1	3	1	2	1	397	46.1	8.44	2.04	115.6	100.7	83.5	111.6	99.1	89.4
A0A0E0UWR5	1,4-dihydroxy-2-naphthoate octaprenyltransferase OS=Listeria monocytogenes serotype 4a (strain M7) OX=1030009 GN=menA PE=3 SV=1	4	1	3	1	312	34.7	9.54	7.18	108.1	103.6	101.4	93.9	95.8	97.2
A0A0B8QY21	Uncharacterized protein OS=Listeria monocytogenes OX=1639 GN=LmNIHS28_01832 PE=4 SV=1	6	1	3	1	127	14.7	7.49	0	101.5	106	106	96.4	93.7	96.3
A0A0E0V0S2	Uncharacterized protein OS=Listeria monocytogenes serotype 4a (strain M7) OX=1030009 GN=LMM7_2820 PE=4 SV=1	14	1	2	1	51	5.9	5.45	4.13	95.7	109.6	107.3	103.9	91.4	92
A0A2A5UWZ5	FAD-binding oxidoreductase OS=Listeria monocytogenes OX=1639 GN=A4P56_09510 PE=4 SV=1	2	1	2	1	368	39.7	5.22	4.48	94.4	109.1	100.2	102	90.3	104.1
A0A0E1R5W8	Probable nicotinate-nucleotide adenylyltransferase OS=Listeria monocytogenes serotype 4b str. LL195 OX=1230340 GN=nadD PE=3 SV=1	5	1	5	1	195	22.6	5.8	12.79	105.3	103.4	98.6	103.2	94.9	94.6
A0A0H3GCU3	Uncharacterized protein OS=Listeria monocytogenes serotype 1/2a (strain 10403S) OX=393133 GN=LMRG_01452 PE=4 SV=1	6	1	2	1	126	14.2	7.4	4	91.9	134.1	90.8	91.9	96.7	94.5
A0A0H3GFR6	ATP synthase subunit c OS=Listeria monocytogenes serotype 1/2a (strain 10403S) OX=393133 GN=atpE PE=3 SV=1	10	1	24	1	72	7.2	8.84	48.17	98.8	93.8	97.4	103.5	103.1	103.4
A0A0E1R784	UPF0716 protein ytzA OS=Listeria monocytogenes serotype 4b str. LL195 OX=1230340 GN=ytzA PE=4 SV=1	7	1	1	1	130	15.2	9.94	2.05	98.7	116.7	91.3	93.4	83.8	116.1
A0A0B8R136	Glycosyl hydrolase OS=Listeria monocytogenes OX=1639 GN=LmNIHS28_01821 PE=4 SV=1	1	1	1	1	860	97.4	5.15	2.02
A0A1U7AI49	IDEAL domain-containing protein OS=Listeria monocytogenes OX=1639 GN=CDR86_02415 PE=4 SV=1	8	1	2	1	118	13.7	5.27	4.24	98.8	101.8	102.7	99.7	101.4	95.6
A0A241ST00	3-hydroxyacyl-[acyl-carrier-protein] dehydratase FabZ OS=Listeria monocytogenes serotype 1/2b str. 10-0811 OX=1196164 GN=fabZ PE=3 SV=1	6	1	3	1	146	16.1	7.28	0	105.3	105.5	105.8	96.7	95.7	91.1
A0A0Y7K8S8	HTH-type transcriptional regulator mcbR OS=Listeria monocytogenes OX=1639 GN=mcbR PE=4 SV=1	6	1	3	1	231	27	6.16	4.37	104.2	93.8	98.3	96.2	105.1	102.4
A0A0H3GFB0	Uncharacterized protein OS=Listeria monocytogenes serotype 1/2a (strain 10403S) OX=393133 GN=LMRG_02011 PE=4 SV=1	5	1	3	1	167	19.4	5.16	0
A0A112UQD2	Uncharacterized protein OS=Listeria monocytogenes OX=1639 GN=ERS409707_00274 PE=4 SV=1	1	1	2	1	589	64.1	4.96	0	100.8	100	99.6	96.5	103.8	99.3
A0AG06	Proton-dependent oligopeptide transporter OS=Listeria welshimeri serovar 6b (strain ATCC 35897 / DSM 20650 / SLCC5334) OX=386043 GN=lwe0520 PE=3 SV=1	1	1	2	1	495	53.5	9.32	0	106.5	98.1	114.1	94.4	79.9	107
A0A0H3GIM8	Uncharacterized protein OS=Listeria monocytogenes serotype 1/2a (strain 10403S) OX=393133 GN=LMRG_01512 PE=4 SV=1	1	1	2	1	504	58.5	7.02	0	85.2	111.3	91.4	140.3	90.5	81.4
A0A0B8RAX6	UPF0266 membrane protein LmNIHS28_02023 OS=Listeria monocytogenes OX=1639 GN=LmNIHS28_02023 PE=3 SV=1	4	1	2	1	159	18.3	9.54	4.87	105.3	102.4	104	97.5	98	93
A0A0H3GDP3	Uncharacterized protein OS=Listeria monocytogenes serotype 1/2a (strain 10403S) OX=393133 GN=LMRG_00178 PE=4 SV=1	1	1	3	1	502	58.3	8.66	2.12	105	106	99.8	94.3	100.9	94.1
A0A0E1Y978	Uncharacterized protein OS=Listeria monocytogenes FSL F2-208 OX=702458 GN=NT04LM_0573 PE=4 SV=1	4	1	1	1	245	28.5	5.49	0
A0A0E0UUF3	Putative cryptic beta-glucosidase/phospho-beta-glucosidase OS=Listeria monocytogenes serotype 4a (strain M7) OX=1030009 GN=bglA PE=3 SV=1	2	1	1	1	483	55.8	5.17	0
Q8Y7Z8	Lmo1121 protein OS=Listeria monocytogenes serovar 1/2a (strain ATCC BAA-679 / EGD-e) OX=169963 GN=lmo1121 PE=4 SV=1	7	1	2	1	122	14.4	5.31	0	100	105.4	103.8	99.4	96.4	95
A0A146GV87	Uncharacterized protein OS=Listeria monocytogenes OX=1639 GN=SAMD00023520_00494 PE=4 SV=1	3	1	3	1	310	34.5	8	6.54	101.2	114.7	102.7	100.2	90.9	90.4
A0A121XL58	Ribonuclease R OS=Listeria monocytogenes OX=1639 GN=rnr PE=3 SV=1	1	1	1	1	789	89.9	5.96	0
A0A0E0UXF5	Cystathionine beta-lyase OS=Listeria monocytogenes serotype 4a (strain M7) OX=1030009 GN=metC PE=3 SV=1	2	1	2	1	390	41.7	5.41	4.85	89.6	88.5	91	111	110.7	109.3
A0A0B8QX31	Protease HtpX homolog OS=Listeria monocytogenes OX=1639 GN=htpX PE=3 SV=1	4	1	4	1	304	33.1	8.73	9.33	98.4	105.1	101.8	96.8	100.4	97.5
A0A0E1R6U7	Type I phosphodiesterase/nucleotide pyrophosphatase family protein OS=Listeria monocytogenes serotype 4b str. LL195 OX=1230340 GN=BN389_14440 PE=4 SV=1	3	1	2	1	436	49.2	6.44	0
A0A0H3GGR7	DNA topology modulation protein FlaR OS=Listeria monocytogenes serotype 1/2a (strain 10403S) OX=393133 GN=LMRG_00864 PE=4 SV=1	8	1	1	1	177	20.8	8.54	2.22	105.5	85.5	94.5	106.8	102.4	105.3
A0A1D2IZD5	Methyltransferase OS=Listeria monocytogenes OX=1639 GN=BB664_03970 PE=4 SV=1	3	1	1	1	291	32.7	6.44	1.9	109.8	102.5	103	89.9	102.5	92.4
A0A0E1R2V1	Protein translocase subunit SecE OS=Listeria monocytogenes serotype 4b str. LL195 OX=1230340 GN=secE PE=3 SV=1	14	1	1	1	59	6.9	9.54	2.24	107.1	118.4	102.3	86.3	96.1	89.8
A0A0E0UXR3	Putative metabolite uptake ABC transporter, permease protein OS=Listeria monocytogenes serotype 4a (strain M7) OX=1030009 GN=ybbP PE=4 SV=1	1	1	1	1	647	72.2	9.26	2.21	103.1	102.2	106.9	93	98.3	96.4
A0A0B8R408	Holliday junction resolvase RecU OS=Listeria monocytogenes OX=1639 GN=recU PE=3 SV=1	4	1	2	1	204	23.5	9.13	0	104.8	101.1	106.1	90.7	104.6	92.7
A0A0H3GFV7	Uncharacterized protein OS=Listeria monocytogenes serotype 1/2a (strain 10403S) OX=393133 GN=LMRG_02689 PE=4 SV=1	7	1	2	1	97	11.1	6.14	2.01	88.7	92.1	87.5	113	111.7	107
A0A1D2J1M9	Uncharacterized protein OS=Listeria monocytogenes OX=1639 GN=BB664_02975 PE=4 SV=1	7	1	1	1	107	13	6.57	2.14	98.4	110.4	93	97.3	110.4	90.5
A0A0B8R5Z0	L-threonine dehydratase OS=Listeria monocytogenes OX=1639 GN=ilvA PE=3 SV=1	1	1	2	1	425	46.5	5.44	0	103.6	102.8	106.7	94	100	92.9
A0A0E0UWE6	Uncharacterized protein OS=Listeria monocytogenes serotype 4a (strain M7) OX=1030009 GN=LMM7_1423 PE=4 SV=1	9	1	1	1	70	8.5	9.35	0
A0A0E1RGU0	Uncharacterized protein ycjR OS=Listeria monocytogenes serotype 4b str. LL195 OX=1230340 GN=ycjR PE=4 SV=1	3	1	2	1	266	29.9	4.91	0	96.9	114	101.6	92.3	100.1	95.2
A0A0H3GEB7	Gp27 OS=Listeria monocytogenes serotype 1/2a (strain 10403S) OX=393133 GN=LMRG_01556 PE=4 SV=1	6	1	2	1	199	23.4	6.21	0	98.6	99	97.7	100.6	103.3	100.8
A0A0E0V0R3	Putative sugar phosphatase OS=Listeria monocytogenes serotype 4a (strain M7) OX=1030009 GN=yidA PE=4 SV=1	3	1	1	1	279	30.8	4.82	2.1
A0A0B8R832	ATP-dependent DNA helicase OS=Listeria monocytogenes OX=1639 GN=LmNIHS28_01003 PE=4 SV=1	3	1	2	1	467	54	6.07	0	103.6	97.5	103.4	98.6	96.8	100.2
A0A0Y7JEX2	50S ribosomal protein L28 OS=Listeria monocytogenes OX=1639 GN=rpmB PE=3 SV=1	13	1	16	1	62	7	11.47	10.31	106.2	108.4	105.4	93.3	92.9	93.8
A0A0E1Y1U9	Dihydroorotate dehydrogenase OS=Listeria monocytogenes FSL F2-208 OX=702458 GN=pyrD PE=3 SV=1	2	1	3	1	304	32.2	6.14	0	99.7	103.9	99.5	103.6	98.6	94.7
A0A0B8QRQ5	LysR family transcriptional regulator OS=Listeria monocytogenes OX=1639 GN=LmNIHS28_01584 PE=4 SV=1	2	1	3	1	292	33	6.38	6.94	91.9	92.9	93.3	107.7	103.9	110.3
A0A1E7E6C9	Phosphomannomutase OS=Listeria monocytogenes OX=1639 GN=AJL15_04780 PE=3 SV=1	1	1	3	1	557	62.5	5.21	6.09	100.5	106.4	103.4	98.9	95.7	95.1
A0A146GLI3	Uncharacterized protein OS=Listeria monocytogenes OX=1639 GN=SAMD00023518_02101 PE=4 SV=1	1	1	1	1	920	106.6	5.86	0	79.2	125	101.2	110.9	90.8	92.9
A0A1D2IZR7	Heme A synthase OS=Listeria monocytogenes OX=1639 GN=ctaA PE=3 SV=1	2	1	3	1	305	34.5	9.66	6.52
A0A2A9IMJ0	ATP-dependent Clp protease proteolytic subunit OS=Lactococcus lactis OX=1358 GN=BW154_02965 PE=3 SV=1	5	1	2	1	255	27.7	4.94	0	103.1	99.3	110.7	93.9	98.6	94.3
A0A0H3GHK1	Uncharacterized protein OS=Listeria monocytogenes serotype 1/2a (strain 10403S) OX=393133 GN=LMRG_00044 PE=4 SV=1	4	1	3	1	137	14.9	7.18	1.88	97.4	108.9	96.9	103.6	100.3	92.9
A0A0H3G9K6	Sorbitol-6-phosphate 2-dehydrogenase OS=Listeria monocytogenes serotype 1/2a (strain 10403S) OX=393133 GN=LMRG_00228 PE=4 SV=1	5	1	1	1	416	44.5	5.49	0
A0A0B8RAD0	GntR family transcriptional regulator OS=Listeria monocytogenes OX=1639 GN=LmNIHS28_01883 PE=4 SV=1	1	1	2	1	481	54.1	6.07	2.19	104.3	105.7	106.9	97.8	93.3	91.9
A0A0Y7KBW6	Alkaline phosphatase synthesis transcriptional regulatory protein phoP OS=Listeria monocytogenes OX=1639 GN=phoP_2 PE=4 SV=1	4	1	1	1	229	25.9	5.14	0
A0A0E0UXG5	Putative A/G-specific adenine glycosylase OS=Listeria monocytogenes serotype 4a (strain M7) OX=1030009 GN=mutY PE=4 SV=1	2	1	2	1	365	42.1	6	0
A0AFB8	Uncharacterized protein OS=Listeria welshimeri serovar 6b (strain ATCC 35897 / DSM 20650 / SLCC5334) OX=386043 GN=lwe0282 PE=4 SV=1	1	1	2	1	883	103.1	8.7	0	100.9	101.1	94.9	105	99.5	98.6
A0A0Y7IQX6	Uracil-DNA glycosylase, family 4 OS=Listeria monocytogenes OX=1639 GN=ERS409707_01659 PE=4 SV=1	4	1	3	1	216	24.6	9.39	0	101.5	102.8	100.5	99.2	95.9	100.1
I6NRP4	McrB OS=Listeria monocytogenes OX=1639 PE=4 SV=1	2	1	3	1	436	50.2	6.9	0	103.3	105.3	95.4	108.9	95.9	91.3
A0A2A9ICT8	Penicillin-binding protein OS=Lactococcus lactis OX=1358 GN=BW151_01780 PE=4 SV=1	1	1	8	1	721	77.9	7.21	16.92	96.2	127.5	107.8	100	87.8	80.7
A0A1D2IWH4	AraC family transcriptional regulator OS=Listeria monocytogenes OX=1639 GN=BB664_12050 PE=4 SV=1	4	1	1	1	183	21.6	8.7	1.98	94.3	85.1	94.9	135.3	94.4	95.9
A0A0H3GD73	Putative membrane protein insertion efficiency factor OS=Listeria monocytogenes serotype 1/2a (strain 10403S) OX=393133 GN=LMRG_01297 PE=3 SV=1	10	1	3	1	88	10	9.73	0	94	94.6	102.4	111.2	105.7	92.1
A0A0E0UZ67	Oxidoreductase, Gfo/Idh/MocA family OS=Listeria monocytogenes serotype 4a (strain M7) OX=1030009 GN=LMM7_2260 PE=4 SV=1	2	1	2	1	349	38.4	5.15	2.07	99.4	102.5	93.4	102.5	105	97.1
A0A0Y7FEC3	ATP-dependent helicase/deoxyribonuclease subunit B OS=Listeria monocytogenes OX=1639 GN=addB PE=3 SV=1	1	1	3	1	1196	139	5.17	2.09	103.1	98.9	102.5	95	102.7	97.8
A0A142EC81	Uncharacterized protein OS=Listeria monocytogenes OX=1639 GN=CDR86_14820 PE=4 SV=1	6	1	2	1	95	9.7	9.89	3.69	98.9	102.6	99.3	98.5	99.5	101.3
A0A0E0UTS7	Putative transcriptional regulator, Rgg/GadR/MutR family OS=Listeria monocytogenes serotype 4a (strain M7) OX=1030009 GN=LMM7_0354 PE=4 SV=1	2	1	2	1	300	35.6	5.59	4.18	99.7	108.8	99.3	100.9	96	95.2
A0A1E7DZL5	DNA helicase OS=Listeria monocytogenes OX=1639 GN=AJL08_04760 PE=4 SV=1	0	1	5	1	1202	140.5	7.42	10.18	100.4	102.1	99.3	98.9	98	101.2
A0A2P7IB55	Tail tape measure protein OS=Listeria monocytogenes OX=1639 GN=C7K26_15615 PE=4 SV=1	1	1	4	1	1794	186.1	9.73	4.63	102.1	98.4	107.9	96.6	95.9	99.1
A0AGW3	Uncharacterized protein OS=Listeria welshimeri serovar 6b (strain ATCC 35897 / DSM 20650 / SLCC5334) OX=386043 GN=lwe0827 PE=4 SV=1	3	1	1	1	458	51.8	7.55	0
A0A0B8RIQ4	Putative ABC transporter ATP-binding protein YlmA OS=Listeria monocytogenes OX=1639 GN=LmNIHS28_02290 PE=4 SV=1	3	1	2	1	263	29.6	5.86	0	100.7	112.2	93.2	106.8	89.1	97.9
A0A2A9HLB8	Uncharacterized protein OS=Lactococcus lactis OX=1358 GN=BW152_12365 PE=4 SV=1	1	1	2	1	809	87.4	4.91	4.41	104.4	112.2	100.4	96.9	90.5	95.6
A0A1C7Q3K8	Uncharacterized protein OS=Listeria monocytogenes OX=1639 GN=BB664_05515 PE=4 SV=1	3	1	3	1	357	39.2	7.02	0	90.3	118.2	102.9	86.4	100.5	101.6
A0A0E1YC33	Quinolinate synthase A OS=Listeria monocytogenes FSL F2-208 OX=702458 GN=nadA PE=3 SV=1	3	1	3	1	366	41.2	6.42	0
P66860	SsrA-binding protein OS=Listeria monocytogenes serovar 1/2a (strain ATCC BAA-679 / EGD-e) OX=169963 GN=smpB PE=3 SV=1	4	1	6	1	154	17.9	9.94	14.41	96.8	92.8	97.4	104.3	105.8	102.9
A0A0E0UXA6	Uncharacterized protein OS=Listeria monocytogenes serotype 4a (strain M7) OX=1030009 GN=LMM7_1718 PE=4 SV=1	4	1	3	1	145	15.8	10.21	6.7	100.4	99.9	101.9	99.2	100.6	98.1
A0A0E1R2W9	Uncharacterized protein yaaA OS=Listeria monocytogenes serotype 4b str. LL195 OX=1230340 GN=yaaA PE=4 SV=1	7	1	3	1	95	10.6	9.57	7.45	104.4	105.6	103.2	95.5	95	96.3
A0A089XFB0	Amino acid permease OS=Lactococcus lactis OX=1358 GN=B8W88_04945 PE=4 SV=1	1	1	3	1	469	50	9.57	6.92	103.9	100.6	102.3	98.4	97.4	97.3
A0A269YWX9	Uncharacterized protein OS=Lactococcus lactis OX=1358 GN=B8W88_03545 PE=4 SV=1	2	1	4	1	319	34.6	6.4	8.94	94.3	93	92	105.2	105.6	109.9
A0A0B8R3P3	Major facilitator family transporter OS=Listeria monocytogenes OX=1639 GN=LmNIHS28_01352 PE=4 SV=1	2	1	2	1	422	47.3	7.55	0	99.9	87.2	100.9	96.6	106.6	108.7
A0A0H3G9Z5	Uncharacterized protein OS=Listeria monocytogenes serotype 1/2a (strain 10403S) OX=393133 GN=LMRG_00137 PE=4 SV=1	1	1	1	1	495	59.1	6.49	0	90	122.8	84.4	113.2	91.8	97.8
A0A0H3GEN7	Uncharacterized protein OS=Listeria monocytogenes serotype 1/2a (strain 10403S) OX=393133 GN=LMRG_01670 PE=4 SV=1	3	1	3	1	246	27.8	4.94	2.04	103.5	109.8	99.2	87.5	101.6	98.4
A0A0B8R3R4	Putative amino-acid ABC transporter permease protein yckA OS=Listeria monocytogenes OX=1639 GN=LmNIHS28_01377 PE=3 SV=1	7	1	1	1	227	25.5	9.67	0
A0A0B8QYZ9	PadR family transcriptional regulator OS=Listeria monocytogenes OX=1639 GN=LmNIHS28_00731 PE=4 SV=1	12	1	1	1	103	11.9	9.2	0	104.8	104.9	105	95.8	97.8	91.7
A0A2A9I9A9	Uncharacterized protein OS=Lactococcus lactis OX=1358 GN=BW152_03660 PE=4 SV=1	0	1	2	1	1517	176.8	5.76	4.16	97.2	96.4	95.5	105.9	101.3	103.7
A0A0E0UTX3	Uncharacterized protein OS=Listeria monocytogenes serotype 4a (strain M7) OX=1030009 GN=LMM7_0796 PE=4 SV=1	3	1	1	1	250	29.2	9.58	0	104.9	108.8	104.6	89.8	99.4	92.4
A0A0H3GGY5	Uncharacterized protein OS=Listeria monocytogenes serotype 1/2a (strain 10403S) OX=393133 GN=LMRG_00930 PE=4 SV=1	2	1	2	1	342	37.9	8.85	1.76	103	111.7	95.2	92.6	96	101.4
A0A1C7Q0W2	UPF0122 protein BB664_03620 OS=Listeria monocytogenes OX=1639 GN=BB664_03620 PE=3 SV=1	10	1	1	1	110	13.4	4.93	0
A0A2A9I7D9	Endoglycosidase OS=Lactococcus lactis OX=1358 GN=BW152_05820 PE=4 SV=1	2	1	3	1	394	44.7	6.58	0	109.6	112.6	91.1	87.6	100.5	98.6
A0AFQ5	Putative secreted protein OS=Listeria welshimeri serovar 6b (strain ATCC 35897 / DSM 20650 / SLCC5334) OX=386043 GN=lwe0419 PE=4 SV=1	0	1	4	1	1983	219.3	4.91	9.24	101.7	101	98.7	97.9	100.1	100.5
A0AKK9	Pyridoxal 5'-phosphate synthase subunit PdxT OS=Listeria welshimeri serovar 6b (strain ATCC 35897 / DSM 20650 / SLCC5334) OX=386043 GN=pdxT PE=3 SV=1	10	1	2	1	188	20.7	5.3	0	102	102.6	100.7	95.3	102.6	96.9
A0A1E7E229	Macrolide ABC transporter ATP-binding protein OS=Listeria monocytogenes OX=1639 GN=AF973_06185 PE=4 SV=1	7	1	1	1	224	25.1	9.74	0
A0A2P7L6N6	Helicase OS=Listeria monocytogenes OX=1639 GN=C7K52_14095 PE=4 SV=1	1	1	1	1	1557	177.2	5.55	0
A0A1E8ERC0	Uncharacterized protein OS=Listeria monocytogenes OX=1639 GN=BJM33_06250 PE=4 SV=1	6	1	4	1	97	11.5	9.61	2.01	102.5	114.9	112.3	96.2	90.4	83.7
A0A1E7E404	Uncharacterized protein OS=Listeria monocytogenes OX=1639 GN=AJL15_09960 PE=4 SV=1	4	1	2	1	149	16.4	8.54	5.42	100.9	103.1	102.8	97.7	95.7	99.9
A0A0E1RBM8	Transcriptional regulator, AraC family OS=Listeria monocytogenes serotype 4b str. LL195 OX=1230340 GN=BN389_28010 PE=4 SV=1	1	1	2	1	789	91.6	6.67	4.27	104.6	107.7	100.5	100.5	95.2	91.5
A0A0B8RFV3	Transcriptional regulator OS=Listeria monocytogenes OX=1639 GN=LmNIHS28_01734 PE=4 SV=1	1	1	1	1	518	60.5	6.25	0
A0A1E7E3G4	UPF0346 protein AJL15_13805 OS=Listeria monocytogenes OX=1639 GN=AJL15_13805 PE=3 SV=1	8	1	4	1	77	9.4	6.14	6.08	99.2	133	89.1	91.4	90.4	96.9
A0A0B8R4U2	Uncharacterized protein OS=Listeria monocytogenes OX=1639 GN=LmNIHS28_00014 PE=4 SV=1	4	1	1	1	243	28	8.22	0
A0A0E1R549	Sulfate/thiosulfate import ATP-binding protein CysA OS=Listeria monocytogenes serotype 4b str. LL195 OX=1230340 GN=cysA PE=4 SV=1	5	1	1	1	221	25.2	7.99	0	95.5	106.2	102.6	100.4	99.2	96.2
A0A1E8EHH4	Uncharacterized protein OS=Listeria monocytogenes OX=1639 GN=BJM33_12855 PE=4 SV=1	6	1	8	1	233	26.8	8.19	0	89.6	89.9	90.3	105.9	112.6	111.7
A0A0Y7H2D4	Phage transcriptional regulator, ArpU family OS=Listeria monocytogenes OX=1639 GN=ERS409707_00892 PE=4 SV=1	4	1	2	1	138	15.9	9.57	4.14	106.9	104.1	101.2	100.8	95	92
A0A0E1R6K1	Transport permease protein OS=Listeria monocytogenes serotype 4b str. LL195 OX=1230340 GN=BN389_10110 PE=3 SV=1	3	1	1	1	250	27.2	9.31	1.73	94.5	94.6	88.6	117	103.5	101.8
A0A2A9ISC0	Glycosyl transferase family 2 OS=Lactococcus lactis OX=1358 GN=BW154_01295 PE=4 SV=1	4	1	5	1	248	27.2	5.57	0	100.5	107.9	97.8	102.1	95.5	96.2
A0A0Y7J8W6	Allantoinase OS=Listeria monocytogenes OX=1639 GN=allB PE=3 SV=1	1	1	2	1	454	48.6	4.92	4.62	102.4	115.2	101.9	94.2	90.3	96
A0A0E1R3C2	Uncharacterized protein OS=Listeria monocytogenes serotype 4b str. LL195 OX=1230340 GN=BN389_04250 PE=4 SV=1	4	1	3	1	160	18.4	4.81	6.98	97.2	100.6	102.4	100	99.5	100.2
A0A146GJ22	Uncharacterized protein OS=Listeria monocytogenes OX=1639 GN=SAMD00023518_00884 PE=4 SV=1	3	1	3	1	173	20	7.97	0	104	106.5	95.9	97.8	105.1	90.6
A0A0E1Y2N0	Major facilitator superfamily permease OS=Listeria monocytogenes FSL F2-208 OX=702458 GN=NT04LM_3467 PE=4 SV=1	1	1	2	1	413	45.1	9.47	4.23	107.3	103.8	105.5	95.1	93	95.4
A0A2A9IPA1	UDP-N-acetylglucosamine 2-epimerase (Non-hydrolyzing) OS=Lactococcus lactis OX=1358 GN=BW154_06530 PE=3 SV=1	4	1	1	1	362	40.9	6.11	0
A0A1E7DYH1	Alpha-amylase OS=Listeria monocytogenes OX=1639 GN=AJL08_06555 PE=4 SV=1	3	1	2	1	191	21.7	4.98	3.7	106.1	100.5	97.2	93.7	108	94.4
A0A0H3GPB0	Putative N-acetylmannosamine-6-phosphate 2-epimerase OS=Listeria monocytogenes serotype 1/2a (strain 10403S) OX=393133 GN=nanE PE=3 SV=1	3	1	1	1	237	26	5.2	2.04	94	99.9	98.5	93.4	102.7	111.7
A0A0Y7GBC7	Propanediol utilization protein PduA OS=Listeria monocytogenes OX=1639 GN=pduA PE=4 SV=1	15	1	1	1	96	9.6	5.33	0	53.4	290.2	46.9	64.1	60	85.3

## Sheet: credible protein
Accession	Description	Coverage [%]	# Peptides	# PSMs	# Unique Peptides	# AAs	MW [kDa]	calc. pI	Score Sequest HT: Sequest HT	126(control 1)	127(control2)	128(control 3)	129 (case 1)	130 (case 2)	131(case 3)
A0A1D2IPT8	DNA-directed RNA polymerase subunit beta' OS=Listeria monocytogenes OX=1639 GN=rpoC PE=3 SV=1	69	91	1160	91	1201	134.7	8.32	3334.33	103.6	103.5	103.7	96.8	96.5	96
G2K046	Chaperone protein DnaK OS=Listeria monocytogenes serotype 1/2a (strain 10403S) OX=393133 GN=dnaK PE=3 SV=1	78	58	1557	54	613	66.1	4.69	4766.67	96.4	94.8	95.9	103.9	104.1	105.1
A0A0H3GKP8	Aldehyde-alcohol dehydrogenase OS=Listeria monocytogenes serotype 1/2a (strain 10403S) OX=393133 GN=LMRG_01332 PE=3 SV=1	57	50	872	50	866	94.6	6.93	2625.08	67.2	66.8	67	133.8	132.4	132.8
A0A0E1REN2	60 kDa chaperonin OS=Listeria monocytogenes serotype 4b str. LL195 OX=1230340 GN=groL PE=3 SV=1	71	36	1572	36	549	58.1	4.86	4959.66	98	96.7	97.8	102	102.7	102.8
A0A0B8R366	DNA-directed RNA polymerase subunit beta OS=Listeria monocytogenes OX=1639 GN=rpoB PE=3 SV=1	55	63	852	63	1187	132.8	5.17	2257.13	103.8	103.6	103.6	96.7	96.1	96.2
Q71WB9	Elongation factor Tu OS=Listeria monocytogenes serotype 4b (strain F2365) OX=265669 GN=tuf PE=3 SV=1	87	29	1732	29	395	43.3	4.92	5476.29	101.5	104.8	100.1	98.7	96.3	98.7
A0A1D2ITP1	Enolase OS=Listeria monocytogenes OX=1639 GN=eno PE=3 SV=1	72	24	1293	24	430	46.4	4.79	4259.56	94.9	93	94.7	105.4	105.8	106.2
A0A0E1RA36	Elongation factor G OS=Listeria monocytogenes serotype 4b str. LL195 OX=1230340 GN=fusA PE=3 SV=1	55	37	1116	37	704	78	4.97	3393.98	102.3	103.5	102.8	97.1	96.6	97.8
Q8Y6W1	Pyruvate kinase OS=Listeria monocytogenes serovar 1/2a (strain ATCC BAA-679 / EGD-e) OX=169963 GN=pykA PE=3 SV=1	70	33	692	33	585	62.6	5.55	2209.21	98.9	96.8	98.8	101.6	101.8	102.1
A0A0E1RAE6	Inosine-5'-monophosphate dehydrogenase OS=Listeria monocytogenes serotype 4b str. LL195 OX=1230340 GN=guaB PE=3 SV=1	82	39	565	39	508	55.1	7.61	1672.8	104.2	102.9	104.3	96.2	96.3	96.2
A0A1C7PUM4	Polyribonucleotide nucleotidyltransferase OS=Listeria monocytogenes OX=1639 GN=pnp PE=3 SV=1	69	48	457	48	723	79.6	5.33	1366.4	101.9	102.4	102	97.7	98.1	98
A0A0H3GFI9	Glyceraldehyde-3-phosphate dehydrogenase OS=Listeria monocytogenes serotype 1/2a (strain 10403S) OX=393133 GN=LMRG_01789 PE=3 SV=1	75	21	1030	17	336	36.3	5.36	3422.27	91.7	93.5	91.5	107.5	107.2	108.6
A0A1C7PXP0	Elongation factor Ts OS=Listeria monocytogenes OX=1639 GN=tsf PE=3 SV=1	88	30	838	4	294	32.6	5.2	2355.62	105	102	104.9	95.4	96.1	96.5
A0A1D2IZ23	ATP-dependent Clp protease ATP-binding subunit OS=Listeria monocytogenes OX=1639 GN=BB664_09180 PE=3 SV=1	58	42	384	38	820	91.1	7.49	1221.94	93.4	96.6	95.1	104.9	105.5	104.5
A0A1C7Q2R5	Pyruvate carboxylase OS=Listeria monocytogenes OX=1639 GN=BB664_12540 PE=4 SV=1	45	45	445	3	1146	128	5.55	1176.81	99.5	99.1	99.2	100.9	100.9	100.4
A0A1C7PYQ8	Dihydrolipoyl dehydrogenase OS=Listeria monocytogenes OX=1639 GN=lpdA PE=3 SV=1	55	27	599	27	467	49.5	5.34	2114.02	101.5	100.2	101.6	98.3	99.4	99
A0A1D2IT96	DEAD-box ATP-dependent RNA helicase CshA OS=Listeria monocytogenes OX=1639 GN=cshA PE=3 SV=1	65	35	678	35	522	57.5	9.39	1926.57	100.2	99.2	99.9	100.2	100.4	100.1
Q9LAT7	Peptide ABC transporter substrate-binding protein OS=Listeria monocytogenes OX=1639 GN=oppA PE=4 SV=1	58	39	715	39	558	62.5	5.49	2100.45	99.3	95.7	98.5	101.8	101.6	103
A0A1D2J037	Chaperone protein ClpB OS=Listeria monocytogenes OX=1639 GN=clpB PE=3 SV=1	55	47	377	42	866	97.5	5.06	1081.75	94.9	97.9	95.3	104.4	104.1	103.4
A0A0E1RAT1	ATP synthase subunit beta OS=Listeria monocytogenes serotype 4b str. LL195 OX=1230340 GN=atpD2 PE=3 SV=1	67	28	436	28	479	52.4	4.92	1392.88	101.8	99.6	101.4	98.9	99.5	98.9
A0A0E1R7T6	Ribonucleoside-diphosphate reductase OS=Listeria monocytogenes serotype 4b str. LL195 OX=1230340 GN=nrdA PE=3 SV=1	58	47	403	47	773	88.8	5.9	1170.55	98.9	98.4	99.2	101.7	101.1	100.8
A0A1D2IV51	Alanine--tRNA ligase OS=Listeria monocytogenes OX=1639 GN=alaS PE=3 SV=1	49	37	356	37	879	97.9	5.22	1062.81	101.2	101.6	101.2	99	98.5	98.5
A0A0H3GGJ4	Translation initiation factor IF-2 OS=Listeria monocytogenes serotype 1/2a (strain 10403S) OX=393133 GN=infB PE=3 SV=1	49	36	408	36	781	84.7	6.37	1186.38	100.8	100.2	101	99.4	99.8	98.8
A0A0H3GJB7	Pyruvate dehydrogenase E1 component OS=Listeria monocytogenes serotype 1/2a (strain 10403S) OX=393133 GN=LMRG_00514 PE=4 SV=1	66	28	580	1	371	41.2	6.47	1853.71	102.8	100.5	102.6	97.4	98.1	98.7
Q8Y4I4	2,3-bisphosphoglycerate-independent phosphoglycerate mutase OS=Listeria monocytogenes serovar 1/2a (strain ATCC BAA-679 / EGD-e) OX=169963 GN=gpmI PE=3 SV=1	59	28	394	28	510	56.1	5.25	1216.97	101.5	99.7	101	99.3	99	99.4
A0A1D2IVQ7	Transketolase OS=Listeria monocytogenes OX=1639 GN=tkt PE=3 SV=1	55	37	476	9	664	71.8	5.29	1322.39	101.6	99.5	101.1	98.8	99.3	99.9
A0A1E7E5B8	Pyruvate carboxylase OS=Listeria monocytogenes OX=1639 GN=AJL15_10555 PE=4 SV=1	39	39	393	2	1146	127.9	5.59	1033.62	99.7	100.5	100.1	99.7	100.4	99.6
A0A1E6EZS9	Phosphoenolpyruvate-protein phosphotransferase OS=Listeria monocytogenes OX=1639 GN=AF973_10525 PE=3 SV=1	55	31	583	30	572	63.2	4.81	1646.29	102.1	99.5	101.6	98.4	99.6	98.8
A0A171JTJ2	Uncharacterized protein OS=Listeria monocytogenes 36-25-1 OX=1380708 GN=ctaP PE=4 SV=1	60	26	484	8	524	58.3	5.2	1548.34	103.9	99.9	104.2	96.5	98.1	97.4
A0A1E7E2W8	Cell division protein FtsZ OS=Listeria monocytogenes OX=1639 GN=ftsZ PE=3 SV=1	59	19	366	19	392	41.5	4.82	1240.26	97.7	95.7	97.8	103.4	103.2	102.3
A0A1D2IWF2	GMP synthase [glutamine-hydrolyzing] OS=Listeria monocytogenes OX=1639 GN=guaA PE=3 SV=1	68	32	443	32	514	57.6	5.03	1337.15	104.4	103	104.6	96	96.5	95.6
A0A2A5UR96	Valine--tRNA ligase OS=Listeria monocytogenes OX=1639 GN=valS PE=3 SV=1	51	41	327	41	883	102	5.07	910.43	101.3	102.1	102.5	98.3	98.2	97.5
A0A1E7E6G5	Cysteine synthase OS=Listeria monocytogenes OX=1639 GN=AJL15_07650 PE=3 SV=1	82	21	502	21	308	32.2	5.43	1670.36	98.4	96.2	98.6	101.9	102.3	102.5
A0A0H3GA40	Glutamine--fructose-6-phosphate aminotransferase [isomerizing] OS=Listeria monocytogenes serotype 1/2a (strain 10403S) OX=393133 GN=glmS PE=3 SV=1	46	23	358	4	601	65.8	5.35	1137.18	101.2	99.9	102	99.2	99.1	98.5
A0A0H3GBZ4	ABC transport system OS=Listeria monocytogenes serotype 1/2a (strain 10403S) OX=393133 GN=LMRG_00840 PE=4 SV=1	71	29	564	29	357	38.4	5.24	1694.28	103.2	100.7	103.6	97.1	97.7	97.7
A0A0H3GCI0	6-phosphogluconate dehydrogenase, decarboxylating OS=Listeria monocytogenes serotype 1/2a (strain 10403S) OX=393133 GN=LMRG_00828 PE=3 SV=1	66	28	379	28	472	52.4	5.21	1113.12	99.4	98.8	100.2	99.9	101.2	100.5
A0A0H3GB08	Pyruvate dehydrogenase E1 component subunit beta OS=Listeria monocytogenes serotype 1/2a (strain 10403S) OX=393133 GN=LMRG_00515 PE=4 SV=1	60	17	631	17	325	35.3	4.87	2205.88	101.9	101	102.3	98.1	97.8	98.9
A0A0B8RI88	Pyruvate-formate lyase OS=Listeria monocytogenes OX=1639 GN=LmNIHS28_01970 PE=4 SV=1	50	32	230	32	744	83.9	5.74	669.44	99	99.9	99.1	100.7	100.8	100.6
A0A0E1R872	Acetate kinase OS=Listeria monocytogenes serotype 4b str. LL195 OX=1230340 GN=ackA2 PE=3 SV=1	62	22	376	21	412	45.5	5.52	1095.85	102.3	105	101.8	96.7	97.2	97
A0A1D2IVN5	Dipeptidase PepV OS=Listeria monocytogenes OX=1639 GN=BB664_09595 PE=4 SV=1	57	27	374	27	470	51.8	5.07	1142.02	97.9	97.1	98.2	101.7	103	102.2
A0A0H3GKF2	Aspartate--tRNA ligase OS=Listeria monocytogenes serotype 1/2a (strain 10403S) OX=393133 GN=aspS PE=3 SV=1	60	29	293	29	591	66.3	5.07	869.16	102.4	100.3	102.3	98.4	98.5	98.2
A0A1D2ISS4	Dihydrolipoamide acetyltransferase component of pyruvate dehydrogenase complex OS=Listeria monocytogenes OX=1639 GN=BB664_12630 PE=3 SV=1	55	25	451	25	544	58.2	4.86	1550.12	103	102.4	103	97.1	97.3	97.2
Q8Y5N8	Isoleucine--tRNA ligase OS=Listeria monocytogenes serovar 1/2a (strain ATCC BAA-679 / EGD-e) OX=169963 GN=ileS PE=3 SV=1	40	43	339	6	921	103.8	5.31	934.36	103.7	102.6	103.4	97.2	97.3	95.9
A0A255BW49	Protein translocase subunit SecA OS=Listeria monocytogenes OX=1639 GN=secA PE=3 SV=1	45	39	278	39	837	94.6	5.16	792.4	100.1	98.8	99.2	100.5	101.4	100
A0A1U7AH27	Methionine--tRNA ligase OS=Listeria monocytogenes OX=1639 GN=metG PE=3 SV=1	53	31	245	31	665	75.7	5.07	739.42	102.3	102.2	102.9	98.5	97.4	96.7
Q8YAB8	Lysine--tRNA ligase OS=Listeria monocytogenes serovar 1/2a (strain ATCC BAA-679 / EGD-e) OX=169963 GN=lysS PE=3 SV=1	49	27	365	27	498	57.4	5.26	1025.73	102.2	101.5	102.8	97.5	98.3	97.7
Q8Y493	Arginine--tRNA ligase OS=Listeria monocytogenes serovar 1/2a (strain ATCC BAA-679 / EGD-e) OX=169963 GN=argS PE=3 SV=1	64	32	292	32	556	62.8	5.2	848.05	102.3	102.7	102.8	96.9	98.2	97.1
A0A0H3GGI0	Catalase OS=Listeria monocytogenes serotype 1/2a (strain 10403S) OX=393133 GN=LMRG_01912 PE=3 SV=1	64	29	474	12	488	55.9	5.53	1330.1	99.3	98.3	99.8	100.4	101.1	101.1
A0A0E1RAZ8	DNA-directed RNA polymerase subunit alpha OS=Listeria monocytogenes serotype 4b str. LL195 OX=1230340 GN=rpoA PE=3 SV=1	59	25	380	25	314	34.9	4.89	1046.81	104.2	101.1	103.9	96.5	97.6	96.8
Q8Y851	Lmo1067 protein OS=Listeria monocytogenes serovar 1/2a (strain ATCC BAA-679 / EGD-e) OX=169963 GN=lmo1067 PE=4 SV=1	46	23	305	1	612	68.7	5.14	951.07	101	106	101.2	97.3	97	97.5
Q8Y6D3	Aspartyl/glutamyl-tRNA(Asn/Gln) amidotransferase subunit B OS=Listeria monocytogenes serovar 1/2a (strain ATCC BAA-679 / EGD-e) OX=169963 GN=gatB PE=3 SV=1	64	31	306	31	476	53.2	5.36	884.86	99	98.2	99.6	101.6	101	100.7
A0A0B8RBG2	Fumarate reductase OS=Listeria monocytogenes OX=1639 GN=LmNIHS28_02228 PE=4 SV=1	57	31	284	31	506	54.5	5.94	754.17	80.9	79	80.7	119.7	120	119.5
A0A0B8RD67	Trigger factor OS=Listeria monocytogenes OX=1639 GN=tig PE=3 SV=1	46	22	462	22	427	47.8	4.56	1413.17	102.4	100.8	102.7	98.3	97.6	98.3
A0A1E7DYY0	Fructose-1,6-bisphosphate aldolase, class II OS=Listeria monocytogenes OX=1639 GN=AF973_08650 PE=3 SV=1	77	21	517	21	284	30	5.38	1599.54	100.7	101.8	102	98.1	98.2	99.2
A0A1E5Z0V6	Glutamine--fructose-6-phosphate aminotransferase [isomerizing] OS=Listeria monocytogenes OX=1639 GN=glmS PE=3 SV=1	42	20	301	1	601	65.8	5.21	933.77	106.7	108.5	100.3	95.1	92.4	97
A0A0H3GFU1	CTP synthase OS=Listeria monocytogenes serotype 1/2a (strain 10403S) OX=393133 GN=pyrG PE=3 SV=1	50	29	314	29	532	59.6	5.83	863.34	103.2	103.3	104.1	96.1	96.6	96.8
A0A0H3G8Q4	ATP-dependent zinc metalloprotease FtsH OS=Listeria monocytogenes serotype 1/2a (strain 10403S) OX=393133 GN=ftsH PE=3 SV=1	44	32	382	32	691	76.2	5.11	936.12	101.2	99.2	100.8	99.3	99.7	99.7
A0A1D2J2H9	Glucose-6-phosphate isomerase OS=Listeria monocytogenes OX=1639 GN=pgi PE=3 SV=1	49	22	463	22	450	49.9	5.43	1387.42	101.3	99.2	101.4	98.2	99.9	99.9
A0A0H3GJC2	3-oxoacyl-[acyl-carrier-protein] synthase 2 OS=Listeria monocytogenes serotype 1/2a (strain 10403S) OX=393133 GN=LMRG_01631 PE=3 SV=1	52	18	307	18	413	44.2	5.53	899.96	100.9	97.7	101.4	99.1	100.8	100
A0A0E0ZWP8	Phosphoglycerate kinase OS=Listeria monocytogenes OX=1639 GN=pgk PE=3 SV=1	60	26	393	26	396	42.1	5.1	1107.08	92.9	92.8	93.1	106.8	106.2	108.1
A0AIA6	Transketolase OS=Listeria welshimeri serovar 6b (strain ATCC 35897 / DSM 20650 / SLCC5334) OX=386043 GN=tkt PE=3 SV=1	43	29	366	1	664	71.9	5.25	985.48	106.9	108.5	107.7	94.2	93.5	89.3
A0A1E8ES34	Isoleucine--tRNA ligase OS=Listeria monocytogenes OX=1639 GN=ileS PE=3 SV=1	34	38	296	1	921	103.9	5.29	807.55	100.6	105.9	109.6	97.7	96.4	89.8
A0A0E1R5D9	Glutamine synthetase OS=Listeria monocytogenes serotype 4b str. LL195 OX=1230340 GN=glnA PE=3 SV=1	67	21	353	21	444	50.4	5.08	1061.22	102.2	101.8	103	97.4	98	97.4
Q8YAB3	Glutamate--tRNA ligase OS=Listeria monocytogenes serovar 1/2a (strain ATCC BAA-679 / EGD-e) OX=169963 GN=gltX PE=3 SV=1	52	23	251	2	491	56	5.22	884.6	99.3	99.7	99.8	101.5	99.6	100.2
A0A1E5ZDC9	Fe-S cluster assembly protein SufB OS=Listeria monocytogenes OX=1639 GN=AF973_09370 PE=4 SV=1	58	29	351	24	464	52.5	4.92	808.09	97.2	97	97.1	103.2	102.8	102.6
A0A1D2IR08	Asparagine synthase (Glutamine-hydrolyzing) OS=Listeria monocytogenes OX=1639 GN=asnB PE=4 SV=1	49	32	261	32	621	71.9	5.72	786.58	103.4	103.4	104.2	96.7	96.5	95.9
A0A0E0UVM1	Branched-chain-amino-acid aminotransferase OS=Listeria monocytogenes serotype 4a (strain M7) OX=1030009 GN=ilvE PE=3 SV=1	62	16	289	16	339	37.3	5.27	902.09	98	97.4	99.5	101.8	101.5	101.9
A0A1E5YY01	Peptide ABC transporter substrate-binding protein OS=Listeria monocytogenes OX=1639 GN=AJZ74_12635 PE=4 SV=1	49	19	364	1	524	58.3	5.69	1194.53	108.3	94	107.2	93.7	100.8	96
A0AHE7	Ribonuclease J OS=Listeria welshimeri serovar 6b (strain ATCC 35897 / DSM 20650 / SLCC5334) OX=386043 GN=rnj PE=3 SV=1	56	25	251	24	555	61.5	6.74	708.6	97.2	97.8	97.9	101.7	103	102.3
A0A0E1R6D1	30S ribosomal protein S2 OS=Listeria monocytogenes serotype 4b str. LL195 OX=1230340 GN=rpsB PE=3 SV=1	64	19	564	19	270	30.5	6.71	1596.52	104.4	103.5	104.2	95.3	96.1	96.5
A0A0E0UWC9	Putative cell-shape determining protein OS=Listeria monocytogenes serotype 4a (strain M7) OX=1030009 GN=mreB PE=4 SV=1	60	20	332	20	337	35.5	5.29	998.72	101.6	101.3	101.9	99	97.9	98.4
A0A1D2IUK0	Transcription-repair-coupling factor OS=Listeria monocytogenes OX=1639 GN=mfd PE=3 SV=1	39	40	165	40	1179	134.7	5.44	366.38	105	102.7	104.7	96.6	96.4	94.6
A0A241SM05	Glutamate--tRNA ligase OS=Listeria monocytogenes serotype 1/2b str. 10-0811 OX=1196164 GN=gltX PE=3 SV=1	49	22	224	1	491	55.9	5.19	741.12	100.3	106.2	100.7	98.2	95.7	99
A0A0H3GMZ0	FeS assembly ATPase SufC OS=Listeria monocytogenes serotype 1/2a (strain 10403S) OX=393133 GN=LMRG_01833 PE=4 SV=1	67	16	410	16	261	29.1	4.63	1209.24	97.6	99.8	98.6	101.6	101.4	101
A0A0E1RA11	50S ribosomal protein L2 OS=Listeria monocytogenes serotype 4b str. LL195 OX=1230340 GN=rplB PE=3 SV=1	64	20	713	20	277	30.5	10.54	2315.05	103.4	101.3	103.6	96.5	97.2	98
A0A1D2IVE1	Oligoendopeptidase OS=Listeria monocytogenes OX=1639 GN=BB664_10245 PE=3 SV=1	48	28	223	28	602	68.8	4.89	664.06	99.2	99.2	100.3	100.8	100	100.5
Q8Y4G8	Lmo2475 protein OS=Listeria monocytogenes serovar 1/2a (strain ATCC BAA-679 / EGD-e) OX=169963 GN=lmo2475 PE=3 SV=1	54	32	250	32	576	64.1	5.06	686.27	99.6	98.4	99.4	101.1	101.1	100.5
Q8Y5Q0	AlsS protein OS=Listeria monocytogenes serovar 1/2a (strain ATCC BAA-679 / EGD-e) OX=169963 GN=alsS PE=3 SV=1	58	25	239	5	565	61.7	5.62	671	104.9	105.3	104.7	95.5	94.6	94.9
A0A0B8RAG8	Pyridine nucleotide-disulfide oxidoreductase family protein OS=Listeria monocytogenes OX=1639 GN=LmNIHS28_02141 PE=4 SV=1	25	21	334	4	632	71	7.36	980.82	100.8	97.2	100.2	99.7	101.2	100.8
A0A0H3GF20	ATP synthase subunit alpha OS=Listeria monocytogenes serotype 1/2a (strain 10403S) OX=393133 GN=atpA PE=3 SV=1	50	23	434	23	504	55.1	5.49	1238.1	100.1	98.9	99.6	100.4	100.3	100.8
A0A1D2ISB8	Peptide ABC transporter substrate-binding protein OS=Listeria monocytogenes OX=1639 GN=BB664_03395 PE=4 SV=1	47	25	198	25	551	62	6.01	624.27	102.8	100.5	102.8	98.1	98	97.8
A0A0E1R9E2	50S ribosomal protein L5 OS=Listeria monocytogenes serotype 4b str. LL195 OX=1230340 GN=rplE PE=3 SV=1	74	13	558	8	189	21.2	9.19	1496.33	103.8	106.3	104.4	94	95.5	96
A0A0E0UVF4	Putative ribosome-associated GTP-binding elongation factor OS=Listeria monocytogenes serotype 4a (strain M7) OX=1030009 GN=typA PE=4 SV=1	42	21	238	1	612	68.7	5.11	724.65	99.1	98.5	99	103.8	107.4	92
A0A0E1R8Q5	ATP-dependent DNA helicase OS=Listeria monocytogenes serotype 4b str. LL195 OX=1230340 GN=pcrA PE=3 SV=1	45	32	207	32	745	84.9	6.16	548.48	102.2	101.8	101.3	99	98.2	97.4
A0A0H3GLI8	Small subunit ribosomal protein S1 OS=Listeria monocytogenes serotype 1/2a (strain 10403S) OX=393133 GN=LMRG_01085 PE=4 SV=1	48	19	309	19	381	41.4	4.58	966.1	94.2	93.3	94.5	106.9	105.6	105.5
A0A0E0UUL4	Putative glycine betaine/proline uptake ABC transporter, ATP-binding protein OS=Listeria monocytogenes serotype 4a (strain M7) OX=1030009 GN=gbuA PE=4 SV=1	72	24	291	24	397	43.6	6.47	799.74	103.2	103.3	103.5	96.9	96.5	96.5
P28764	Superoxide dismutase [Mn] OS=Listeria monocytogenes serovar 1/2a (strain ATCC BAA-679 / EGD-e) OX=169963 GN=sodA PE=3 SV=1	82	15	416	15	202	22.6	5.41	1488.85	97.6	98.3	99.1	101.1	102.1	101.8
A0A1E7E877	FMN-binding protein OS=Listeria monocytogenes OX=1639 GN=AJL15_04430 PE=4 SV=1	50	22	540	2	299	32.7	6.65	1328.39	88.3	85.3	87.9	111.8	113.3	113.4
A0A1D2IZ61	Chromosome partition protein Smc OS=Listeria monocytogenes OX=1639 GN=smc PE=3 SV=1	36	41	117	41	1186	134	5.05	291.25	101.4	104.9	101.8	99.9	95.6	96.2
A0A2H4RX41	FMN-binding protein OS=Listeria monocytogenes OX=1639 GN=CLN77_13670 PE=4 SV=1	50	22	551	1	299	32.7	6.65	1370.82	86.8	87.1	86.3	115	110	114.8
A0A0H3GCE1	DNA polymerase I OS=Listeria monocytogenes serotype 1/2a (strain 10403S) OX=393133 GN=polA PE=3 SV=1	51	40	198	40	875	98.4	5.21	443.55	103.1	103.4	102.8	97.5	96.9	96.4
A0A0E0UZI8	50S ribosomal protein L3 OS=Listeria monocytogenes serotype 4a (strain M7) OX=1030009 GN=rplC PE=3 SV=1	72	16	580	11	209	22.8	9.82	1903.45	103.7	101.6	104.7	96	97.2	96.9
A0A0H3GHA5	Uncharacterized protein OS=Listeria monocytogenes serotype 1/2a (strain 10403S) OX=393133 GN=LMRG_01366 PE=4 SV=1	65	26	422	26	174	18.4	8.1	1198.13	92	88.5	91.5	109.7	108.7	109.7
A0A0H3GG78	Simple sugar transport system ATP-binding protein OS=Listeria monocytogenes serotype 1/2a (strain 10403S) OX=393133 GN=LMRG_00841 PE=4 SV=1	54	32	254	32	513	56.7	6.1	634.8	102.6	102.8	103.7	97.3	97.7	96
Q547E3	Protein RecA OS=Listeria monocytogenes OX=1639 GN=recA PE=3 SV=1	62	19	343	19	348	38	5.16	953.41	97.1	98.4	96.3	102.6	103	102.5
A0A1D2J0Q9	Pyridoxal 5'-phosphate synthase subunit PdxS OS=Listeria monocytogenes OX=1639 GN=pdxS PE=3 SV=1	67	20	401	20	295	31.7	5.48	1026.14	99.1	99.2	100	100.9	100.3	100.4
A0ALX3	Putative lipoprotein OS=Listeria welshimeri serovar 6b (strain ATCC 35897 / DSM 20650 / SLCC5334) OX=386043 GN=lwe2587 PE=4 SV=1	53	21	565	1	299	32.9	5.91	1369.32	85.7	82.6	85.7	112.3	116.3	117.4
A0A0B8RAN4	DNA mismatch repair protein MutS OS=Listeria monocytogenes OX=1639 GN=mutS PE=3 SV=1	41	31	173	31	860	98.1	5.4	470.31	102.4	103.3	102.8	96.9	98	96.5
A0A2A5U9Q4	Cell division protein FtsA OS=Listeria monocytogenes OX=1639 GN=ftsA PE=3 SV=1	62	24	251	24	426	45.9	4.72	691.02	98.1	97.2	98.4	102	102.5	101.8
Q8Y754	Glycine--tRNA ligase beta subunit OS=Listeria monocytogenes serovar 1/2a (strain ATCC BAA-679 / EGD-e) OX=169963 GN=glyS PE=3 SV=1	42	31	196	3	688	78.5	4.94	583.86	99.9	101.8	99.5	99.5	99.7	99.6
A0A0H3GFS8	Uncharacterized protein OS=Listeria monocytogenes serotype 1/2a (strain 10403S) OX=393133 GN=LMRG_00542 PE=4 SV=1	51	30	226	30	623	71.5	5.73	548.2	102	101.1	102	98.3	98.7	97.9
Q8Y557	Foldase protein PrsA 2 OS=Listeria monocytogenes serovar 1/2a (strain ATCC BAA-679 / EGD-e) OX=169963 GN=prsA2 PE=3 SV=1	72	21	230	9	293	32.7	5.94	751.05	101.4	97.3	101.1	99.5	100.4	100.3
A0A2A5UD15	DNA topoisomerase 4 subunit A OS=Listeria monocytogenes OX=1639 GN=parC PE=3 SV=1	43	34	207	33	819	92.1	6.38	544.45	101.3	102.9	102.4	98.5	97.6	97.2
A0A0E1R6X2	Probable manganese-dependent inorganic pyrophosphatase OS=Listeria monocytogenes serotype 4b str. LL195 OX=1230340 GN=ppaC PE=3 SV=1	58	21	218	1	320	35.2	5.02	659.06	100.2	97.7	100.3	100.4	100.9	100.6
A0A0H3G985	Bifunctional protein GlmU OS=Listeria monocytogenes serotype 1/2a (strain 10403S) OX=393133 GN=glmU PE=3 SV=1	71	25	199	8	457	49.8	6.35	610.03	104	103.3	103.8	95.8	96.3	96.7
Q8Y7G2	Proline--tRNA ligase OS=Listeria monocytogenes serovar 1/2a (strain ATCC BAA-679 / EGD-e) OX=169963 GN=proS PE=3 SV=1	49	22	213	22	568	63.3	4.91	660.68	100.5	101	100.6	100.3	98.4	99.2
A0A0E1R360	PTS system mannose-specific EIIAB component OS=Listeria monocytogenes serotype 4b str. LL195 OX=1230340 GN=manX PE=4 SV=1	59	17	286	17	321	35	5.48	882.87	96.2	94.4	96.4	104.3	104.6	104.1
A0A1D2IZ71	Uncharacterized protein OS=Listeria monocytogenes OX=1639 GN=BB664_03680 PE=4 SV=1	54	22	176	22	552	59.3	4.63	507.49	102.1	102.5	101.2	98.2	98.6	97.4
Q8Y4U6	FruA protein OS=Listeria monocytogenes serovar 1/2a (strain ATCC BAA-679 / EGD-e) OX=169963 GN=fruA PE=4 SV=1	31	15	286	15	632	66.2	6	939.97	107.1	103.7	107.5	93.2	94.5	93.9
A0A0E0USX2	UPF0365 protein LMM7_0418 OS=Listeria monocytogenes serotype 4a (strain M7) OX=1030009 GN=LMM7_0418 PE=3 SV=1	66	17	161	17	314	33.6	5.05	565.33	95.6	96.8	97.2	104.5	103.5	102.5
A0A0E1R865	ATP-dependent 6-phosphofructokinase OS=Listeria monocytogenes serotype 4b str. LL195 OX=1230340 GN=pfkA PE=3 SV=1	69	21	386	21	328	35.4	5.72	1119.86	100.5	101.8	100.6	98.9	99.4	98.8
A0A1C7PUP6	2-oxoisovalerate dehydrogenase OS=Listeria monocytogenes OX=1639 GN=BB664_10845 PE=4 SV=1	53	18	241	18	327	35.7	4.93	728.26	98.8	98.9	99.5	101	101.4	100.5
A0A1D2J0Y9	DNA topoisomerase 3 OS=Listeria monocytogenes OX=1639 GN=topB PE=3 SV=1	47	35	197	35	717	81.5	9.47	466.13	102.3	105.5	102.2	97.2	96.7	96.1
A0A1E8EM11	Probable manganese-dependent inorganic pyrophosphatase OS=Listeria monocytogenes OX=1639 GN=ppaC PE=3 SV=1	60	21	216	1	308	33.7	4.74	610.03	92.4	165.2	86.1	84.5	78.8	93
Q7BSI9	DNA gyrase subunit A OS=Listeria monocytogenes OX=1639 GN=gyrA PE=3 SV=1	42	36	220	35	842	94.7	5.41	435.75	100.2	101.9	100.3	99.8	98.9	98.9
A0A1D2IWC9	Phenylalanine--tRNA ligase beta subunit OS=Listeria monocytogenes OX=1639 GN=pheT PE=3 SV=1	39	31	217	30	802	88	5.16	557.36	103.8	102.1	104.3	96.6	97.5	95.7
A0A1E8EM80	Glycine--tRNA ligase beta subunit OS=Listeria monocytogenes OX=1639 GN=glyS PE=3 SV=1	41	29	185	1	688	78.3	4.96	554.6	95.7	100.1	99.6	95.5	106.5	102.5
Q8Y5V1	Phosphopentomutase OS=Listeria monocytogenes serovar 1/2a (strain ATCC BAA-679 / EGD-e) OX=169963 GN=deoB PE=3 SV=1	61	23	221	23	394	43.7	5.02	642.7	101	99.9	100.8	99.8	99.1	99.5
A0A0E0UZX3	UvrABC system protein A OS=Listeria monocytogenes serotype 4a (strain M7) OX=1030009 GN=uvrA PE=3 SV=1	39	35	165	35	956	106.5	6.61	428	99.5	101.1	100.1	100.2	100.2	98.9
A0A2A5UYG3	Fe-S cluster assembly protein SufD OS=Listeria monocytogenes OX=1639 GN=sufD PE=4 SV=1	47	19	236	19	433	48.1	5.82	731.9	99	97.6	99.3	100.8	102.5	100.8
A0A0E1R3K4	50S ribosomal protein L1 OS=Listeria monocytogenes serotype 4b str. LL195 OX=1230340 GN=rplA PE=3 SV=1	65	19	740	18	229	24.5	9.32	1849.06	103	105.9	103.2	95.7	95.5	96.7
A0A171JTI8	Uncharacterized protein OS=Listeria monocytogenes 36-25-1 OX=1380708 GN=lpeA PE=3 SV=1	47	19	322	3	310	34.4	5.63	753.82	88.3	85.9	87.6	112.3	113	112.8
Q8Y6V3	Lmo1578 protein OS=Listeria monocytogenes serovar 1/2a (strain ATCC BAA-679 / EGD-e) OX=169963 GN=lmo1578 PE=4 SV=1	64	21	219	21	365	40.3	5	630.75	97.5	96.8	97	103.3	102.8	102.6
A0ALX4	Pyridine nucleotide-disulfide oxidoreductase family protein OS=Listeria welshimeri serovar 6b (strain ATCC 35897 / DSM 20650 / SLCC5334) OX=386043 GN=lwe2588 PE=4 SV=1	21	18	261	1	628	70.3	7.77	767.12	101.6	100.1	104.2	103.7	97.7	92.8
A0A0B8QTA6	Aminopeptidase OS=Listeria monocytogenes OX=1639 GN=CDR86_03430 PE=4 SV=1	70	23	168	23	370	41	4.82	523.68	102.9	102.1	102.4	97.7	98	96.9
A0A0E1RDW8	Signal recognition particle protein OS=Listeria monocytogenes serotype 4b str. LL195 OX=1230340 GN=ffh PE=3 SV=1	60	26	237	1	451	49.8	9.19	633.17	102.4	101.2	101.8	98.1	98.2	98.3
A0A241STI4	30S ribosomal protein S19 OS=Listeria monocytogenes serotype 1/2b str. 10-0811 OX=1196164 GN=rpsS PE=3 SV=1	67	11	504	11	106	12	9.95	1204.64	105.6	105.5	104	95.5	94.4	95
A0A2A5U8E3	Signal recognition particle protein OS=Listeria monocytogenes OX=1639 GN=ffh PE=3 SV=1	60	26	237	1	450	49.7	9.11	635.9	98.1	111.7	95.6	109.8	94.1	90.7
A0A1D2J079	Oligoendopeptidase F OS=Listeria monocytogenes OX=1639 GN=pepF PE=3 SV=1	44	26	208	26	601	68.6	4.96	582.77	101.3	102.7	101.6	98	98.3	98.1
A0A0E0UVZ3	Ribonuclease J OS=Listeria monocytogenes serotype 4a (strain M7) OX=1030009 GN=rnj PE=3 SV=1	48	22	224	21	555	61.9	6.15	616.32	95.3	94.9	96	104.8	104.9	104.1
Q8Y610	PbpA protein OS=Listeria monocytogenes serovar 1/2a (strain ATCC BAA-679 / EGD-e) OX=169963 GN=pbpA PE=4 SV=1	40	36	180	36	827	90.8	8.7	441.16	103.8	104.1	104.7	96.9	95.9	94.5
A0A2P7JQI0	Site-specific DNA-methyltransferase OS=Listeria monocytogenes OX=1639 GN=C7K12_06155 PE=4 SV=1	40	24	164	24	610	69.7	5.02	421.82	102.3	100.7	101.9	98.3	98.7	98.1
A0A1D2IQR4	Threonine--tRNA ligase OS=Listeria monocytogenes OX=1639 GN=thrS PE=3 SV=1	45	25	202	25	640	73.2	5.35	520.68	100.4	101.7	101.3	99.7	98	98.9
A0A1E7E0R3	Acetolactate synthase large subunit OS=Listeria monocytogenes OX=1639 GN=AJL08_03425 PE=3 SV=1	48	21	186	1	565	61.5	5.62	507.93	107.3	101.8	110.9	93.5	96	90.4
A0A1D2IQ18	Transcription termination/antitermination protein NusA OS=Listeria monocytogenes OX=1639 GN=nusA PE=3 SV=1	54	15	182	15	372	41.7	4.87	639.74	100.6	103.1	102.6	97.6	98.7	97.4
A0A1D2INI1	Bifunctional hydroxymethylpyrimidine kinase/phosphomethylpyrimidine kinase OS=Listeria monocytogenes OX=1639 GN=thiD PE=4 SV=1	65	19	198	19	271	28.8	5.4	602.2	103	100	103.2	97.6	98.5	97.7
A0A2P7HS94	Cadmium-translocating P-type ATPase OS=Listeria monocytogenes OX=1639 GN=cadA PE=4 SV=1	37	19	200	19	627	68.2	4.83	551.01	98.3	98.8	99.7	101.1	101.9	100.2
A0A0H3GH60	Ribose-phosphate pyrophosphokinase OS=Listeria monocytogenes serotype 1/2a (strain 10403S) OX=393133 GN=prs PE=3 SV=1	68	21	285	19	318	35	6.19	842.86	104.2	102.6	104.2	96.4	96.5	96.2
A0A1D2IQY2	Septation ring formation regulator EzrA OS=Listeria monocytogenes OX=1639 GN=ezrA PE=3 SV=1	48	28	162	28	571	66.5	4.98	435.96	98.4	100.1	98.6	101.6	101.1	100.2
Q8YAB1	Cysteine--tRNA ligase OS=Listeria monocytogenes serovar 1/2a (strain ATCC BAA-679 / EGD-e) OX=169963 GN=cysS PE=3 SV=1	55	21	200	21	471	54.3	5.07	584.25	98.6	97.8	99.9	101.4	101.2	101
A0A1E8EIH2	DNA gyrase subunit B OS=Listeria monocytogenes OX=1639 GN=gyrB PE=3 SV=1	41	25	192	20	646	72.8	5.5	496.17	102.3	103.5	102.6	97.3	97.1	97.2
A0A0H3GBG4	D-alanine--D-alanyl carrier protein ligase OS=Listeria monocytogenes serotype 1/2a (strain 10403S) OX=393133 GN=dltA PE=3 SV=1	39	23	171	23	515	58.2	5.17	482.14	109.1	108.2	107.8	91.3	91.8	91.8
A0A2A6A1S0	Oxidoreductase OS=Listeria monocytogenes OX=1639 GN=CDR86_15765 PE=4 SV=1	48	20	273	20	454	49.7	4.94	879.17	103.3	101.8	103.5	97	97.2	97.2
A0A0H3GMC5	Peptide/nickel transport system ATP-binding protein OS=Listeria monocytogenes serotype 1/2a (strain 10403S) OX=393133 GN=LMRG_01639 PE=3 SV=1	55	17	210	17	358	39.6	6.13	617.83	102.7	101.9	102.9	97.7	98.1	96.7
A0A2H4RXM6	tRNA uridine 5-carboxymethylaminomethyl modification enzyme MnmG OS=Listeria monocytogenes OX=1639 GN=mnmG PE=3 SV=1	52	34	162	34	632	70.5	5.5	429.86	103.7	103.7	103.4	96.7	96.7	95.8
A0A1D2J214	Glutamyl-tRNA(Gln) amidotransferase subunit A OS=Listeria monocytogenes OX=1639 GN=gatA PE=3 SV=1	41	18	193	18	483	52.3	5.05	536.35	99.2	99.7	98.7	100.2	100.9	101.4
A0A0F2EH58	50S ribosomal protein L6 OS=Listeria monocytogenes OX=1639 GN=rplF PE=3 SV=1	67	13	555	13	178	19.4	9.74	1690.54	104.2	104.9	103.7	95.9	95.4	95.9
A0A097B8F7	30S ribosomal protein S3 OS=Listeria ivanovii subsp. londoniensis OX=202752 GN=rpsC PE=3 SV=1	67	22	609	22	218	24.5	9.74	1591.09	104.3	105.5	104.2	94.8	95.4	95.7
A0A1D2IQI8	Histidine--tRNA ligase OS=Listeria monocytogenes OX=1639 GN=hisS PE=3 SV=1	56	21	187	21	425	48.4	5.36	579.07	100.9	100.5	100.2	99.9	100	98.6
A0A2A5U900	Manganese-binding lipoprotein MntA OS=Listeria monocytogenes OX=1639 GN=A7N65_07760 PE=3 SV=1	46	17	311	1	310	34.4	5.52	717.31	91.5	86.4	91.9	111.8	109	109.4
A0A0E0UUA7	Uncharacterized protein OS=Listeria monocytogenes serotype 4a (strain M7) OX=1030009 GN=LMM7_0931 PE=4 SV=1	44	32	177	31	725	81.5	5.73	422.46	99.5	101.9	99.6	100.4	99.8	98.8
A0A2A6A4G5	Ribonuclease R OS=Listeria monocytogenes OX=1639 GN=rnr PE=3 SV=1	38	29	146	29	793	90.5	6.05	413.07	97	100.5	96.8	102.7	100.6	102.4
A0A241SSV9	Peptide/nickel transport system ATP-binding protein OS=Listeria monocytogenes serotype 1/2b str. 10-0811 OX=1196164 GN=A410_2350 PE=3 SV=1	53	20	229	20	322	36.6	7.36	640.73	102.6	100.9	102.8	97.6	98.1	98
A0A1E8EUC9	Thioredoxin reductase OS=Listeria monocytogenes OX=1639 GN=AF973_09035 PE=3 SV=1	66	19	193	19	319	34.2	4.91	545.42	103.1	101.4	103.2	97.4	97.6	97.3
A0A0H3GI25	Glutamate dehydrogenase OS=Listeria monocytogenes serotype 1/2a (strain 10403S) OX=393133 GN=LMRG_00242 PE=3 SV=1	50	21	203	21	458	49.2	5.76	600.82	102	101.3	102.8	98.2	97.9	97.8
O50272	Autolysin OS=Listeria monocytogenes OX=1639 GN=ami PE=4 SV=1	47	28	220	28	917	102.3	9.6	557.88	103.9	101.7	103	97.6	97	96.7
Q8Y4I3	Triosephosphate isomerase 1 OS=Listeria monocytogenes serovar 1/2a (strain ATCC BAA-679 / EGD-e) OX=169963 GN=tpiA1 PE=3 SV=1	56	13	257	13	251	26.9	4.83	813.77	96.1	99.1	98.7	102.6	101.4	102
Q8Y437	FAD:protein FMN transferase OS=Listeria monocytogenes serovar 1/2a (strain ATCC BAA-679 / EGD-e) OX=169963 GN=lmo2636 PE=3 SV=1	67	21	155	21	360	39.8	5.48	384.6	102	101.3	101.7	98.5	98.4	98.1
A0A1D2IZA2	Aminotransferase OS=Listeria monocytogenes OX=1639 GN=BB664_04095 PE=3 SV=1	59	19	153	8	393	43.3	5.53	490.18	98.3	107.3	98.2	99.2	98.6	98.5
Q7AP78	Protein DltD OS=Listeria monocytogenes serovar 1/2a (strain ATCC BAA-679 / EGD-e) OX=169963 GN=dltD PE=3 SV=1	54	22	154	22	424	48.5	8.98	409.7	102.2	101.6	101.8	97.9	98.6	98
A0A0E0URT4	Adenylosuccinate synthetase OS=Listeria monocytogenes serotype 4a (strain M7) OX=1030009 GN=purA PE=3 SV=1	45	20	168	18	430	47.6	5.86	487.59	101.2	102.5	102	100	97.3	97
A0A0E1R5C5	Tagatose 1,6-diphosphate aldolase OS=Listeria monocytogenes serotype 4b str. LL195 OX=1230340 GN=lacD PE=3 SV=1	68	23	227	23	340	37.9	5.1	599.72	88.1	86.6	87.9	112.3	112.8	112.2
A0A0H3GG59	Endonuclease MutS2 OS=Listeria monocytogenes serotype 1/2a (strain 10403S) OX=393133 GN=mutS2 PE=3 SV=1	35	26	127	26	785	86.7	5.9	306.4	101.4	100.2	101.2	99.8	99.1	98.3
A0A0H3GH47	Peptidase T OS=Listeria monocytogenes serotype 1/2a (strain 10403S) OX=393133 GN=pepT PE=3 SV=1	60	23	164	23	410	45.8	5.06	432.62	93.5	93.7	93.8	107	106.3	105.6
A0A0B8R1K4	Ribonuclease Y OS=Listeria monocytogenes OX=1639 GN=rny PE=3 SV=1	38	25	216	25	528	59.1	5.57	543.99	98.6	102	98.2	101.3	99.5	100.4
A0A2A5UR64	Aconitate hydratase OS=Listeria monocytogenes OX=1639 GN=acnA PE=3 SV=1	27	27	167	27	900	98.2	5	408.83	103.5	104.5	105	96	96	94.9
A0A0E0UXD9	Asparagine--tRNA ligase OS=Listeria monocytogenes serotype 4a (strain M7) OX=1030009 GN=asnC PE=3 SV=1	46	18	245	18	430	48.9	5.12	679.49	99.6	100.7	99.5	100.8	99.6	99.8
A0A0H3GGT1	Uncharacterized protein OS=Listeria monocytogenes serotype 1/2a (strain 10403S) OX=393133 GN=LMRG_00883 PE=4 SV=1	41	20	196	18	533	60.2	5.14	525.69	105.3	104.4	105	95.4	95	94.8
A0A0B8RCL1	Uncharacterized protein OS=Listeria monocytogenes OX=1639 GN=LmNIHS28_00454 PE=4 SV=1	49	17	162	17	286	34.3	5.3	471.12	89.9	90.7	90.2	111.3	108.3	109.6
A0A1D2IQ60	Glucokinase OS=Listeria monocytogenes OX=1639 GN=BB664_11015 PE=4 SV=1	55	16	165	16	322	33.7	4.83	431.88	102.7	99.9	103.2	97.6	99.1	97.5
A0A146GPS5	Catabolite control protein A OS=Listeria monocytogenes OX=1639 GN=SAMD00023518_00796 PE=4 SV=1	55	17	194	17	361	40.1	5.54	525.28	99.2	99.3	99.2	101	100.7	100.6
A0A1D2IX35	Enoyl-[acyl-carrier-protein] reductase [NADH] OS=Listeria monocytogenes OX=1639 GN=BB664_13055 PE=3 SV=1	63	14	203	14	262	28.3	5.67	607.05	102.1	99.9	102.2	98.5	98.9	98.4
A0A0E1Y5S8	Glycerol-3-phosphate dehydrogenase OS=Listeria monocytogenes FSL F2-208 OX=702458 GN=NT04LM_2029 PE=3 SV=1	46	24	140	5	568	64.3	7.06	326.9	94.8	95.6	96.1	105.8	104.4	103.3
A0A0E1R7C7	Phosphate acyltransferase OS=Listeria monocytogenes serotype 4b str. LL195 OX=1230340 GN=plsX PE=3 SV=1	62	18	164	18	338	36.5	7.42	446.96	103.1	103.6	104.1	97	96.6	95.6
G2K045	Chaperone protein DnaJ OS=Listeria monocytogenes serotype 1/2a (strain 10403S) OX=393133 GN=dnaJ PE=3 SV=1	39	20	213	20	377	41.1	7.88	457.56	99.6	100.6	100.1	101.2	98.5	100
A0A1D2IQ90	DNA polymerase III PolC-type OS=Listeria monocytogenes OX=1639 GN=polC PE=3 SV=1	22	33	153	6	1444	162.6	5.4	329.15	101.4	104.3	101.8	98.5	97.5	96.5
A0A0H3GE90	6-phosphogluconolactonase OS=Listeria monocytogenes serotype 1/2a (strain 10403S) OX=393133 GN=LMRG_00240 PE=4 SV=1	41	17	221	17	346	37.3	5.44	622.25	97.6	96.4	97.3	102.5	103.2	103
A0A0H3G8W8	50S ribosomal protein L7/L12 OS=Listeria monocytogenes serotype 1/2a (strain 10403S) OX=393133 GN=rplL PE=3 SV=1	91	12	717	6	120	12.5	4.55	2197.39	103.7	108.7	103.2	93.6	94.4	96.5
A0A146GWJ6	Uncharacterized protein OS=Listeria monocytogenes OX=1639 GN=SAMD00023518_00973 PE=4 SV=1	54	13	164	13	213	24.6	4.93	448.41	103.9	104.4	104.4	95.2	96.2	95.9
C1L2Z8	Chromosomal replication initiator protein DnaA OS=Listeria monocytogenes serotype 4b (strain CLIP80459) OX=568819 GN=dnaA PE=3 SV=1	52	20	111	20	451	51.3	6.09	316.1	99.9	101	99	100.3	100.5	99.3
A0A0D8X7E4	GTPase Obg OS=Listeria monocytogenes OX=1639 GN=obg PE=3 SV=1	52	20	166	20	429	47.1	5.25	435.46	100.8	100.9	102.2	98.3	99.6	98.1
A0A0E1R9S5	D-alanyl-D-alanine carboxypeptidase dacA OS=Listeria monocytogenes serotype 4b str. LL195 OX=1230340 GN=dacA PE=3 SV=1	48	23	131	8	455	49.1	6.1	312.11	104.7	100.9	104.7	96.7	96.7	96.3
A0A0H3GD65	Leucine--tRNA ligase OS=Listeria monocytogenes serotype 1/2a (strain 10403S) OX=393133 GN=leuS PE=3 SV=1	29	25	154	25	806	92.1	5.16	363.15	100.2	102.8	100.3	99	98.8	98.9
A0A241SNG8	Glucose-1-phosphate thymidylyltransferase OS=Listeria monocytogenes serotype 1/2b str. 10-0811 OX=1196164 GN=A410_1139 PE=3 SV=1	48	14	177	14	288	32.2	4.97	431.66	101	98.9	101.8	99.4	100	99
A0A0E1R7W3	Septum site-determining protein DivIVA OS=Listeria monocytogenes serotype 4b str. LL195 OX=1230340 GN=divIVA PE=4 SV=1	62	13	221	13	180	20.9	4.77	632.04	98.7	96.4	98.8	102.2	102.4	101.4
A0A0E0UYW9	UvrABC system protein B OS=Listeria monocytogenes serotype 4a (strain M7) OX=1030009 GN=uvrB PE=3 SV=1	37	31	171	31	658	75.5	5.41	404.31	97.4	100	97	103.3	101.1	101
Q8Y651	Manganese transport system ATP-binding protein MntB OS=Listeria monocytogenes serovar 1/2a (strain ATCC BAA-679 / EGD-e) OX=169963 GN=mntB PE=3 SV=1	51	11	135	11	240	26.5	9.13	517.83	92.6	92.6	93.7	107.3	106.7	107.1
A0A0H3GC92	Methylenetetrahydrofolate--tRNA-(uracil-5-)-methyltransferase TrmFO OS=Listeria monocytogenes serotype 1/2a (strain 10403S) OX=393133 GN=trmFO PE=3 SV=1	44	16	100	7	434	47.9	5.47	313.66	98	101.4	99	102.8	100.5	98.3
A0A1D2IQD1	Carnitine transport ATP-binding protein OpuCA OS=Listeria monocytogenes OX=1639 GN=BB664_10570 PE=4 SV=1	52	20	109	20	397	45.2	5.16	289.6	90.7	88.6	89.5	110	111.5	109.8
A0A1D2J1P7	Acyl--CoA ligase OS=Listeria monocytogenes OX=1639 GN=BB664_01940 PE=4 SV=1	45	26	204	26	525	59.1	5.8	449.12	97.7	98.6	96.9	103.1	102.7	101.1
A0A171JTK6	Lipoate--protein ligase OS=Listeria monocytogenes 36-25-1 OX=1380708 GN=lplA1 PE=4 SV=1	60	26	198	26	331	37.9	5.12	459.05	99.5	99.1	98.9	100.9	100.7	100.9
A0A0H3GAX9	Uncharacterized protein OS=Listeria monocytogenes serotype 1/2a (strain 10403S) OX=393133 GN=LMRG_00479 PE=4 SV=1	57	17	167	17	217	24.1	4.75	461.98	104.3	102.1	104.8	96.4	96.5	96
A0A1D2IZH0	Formate--tetrahydrofolate ligase OS=Listeria monocytogenes OX=1639 GN=fhs PE=3 SV=1	45	22	167	22	560	60	5.6	431.58	96.5	97.9	97.1	103.5	102.5	102.4
A0AF03	Bifunctional protein GlmU OS=Listeria welshimeri serovar 6b (strain ATCC 35897 / DSM 20650 / SLCC5334) OX=386043 GN=glmU PE=3 SV=1	49	17	140	1	457	49.9	6.1	431.98	106.3	102.2	107	94.4	95.8	94.3
A0A0E1R8G9	1,4-dihydroxy-2-naphthoyl-CoA synthase OS=Listeria monocytogenes serotype 4b str. LL195 OX=1230340 GN=menB PE=3 SV=1	68	16	182	1	283	31.3	5.59	581.07	99.8	99.7	99.7	100.9	100.2	99.7
A0A1D2IZI9	Deoxyribose-phosphate aldolase OS=Listeria monocytogenes OX=1639 GN=deoC PE=3 SV=1	70	15	158	15	223	23.5	5.39	454.21	89.5	86.5	89.4	111.4	112.8	110.5
A0A1D2IZN2	UDP-N-acetylmuramoylalanine--D-glutamate ligase OS=Listeria monocytogenes OX=1639 GN=murD PE=3 SV=1	45	16	115	16	455	50.4	5.76	341.1	101.6	100.2	101.2	98.7	99.1	99.3
A0A1D2IQQ0	tRNA-specific 2-thiouridylase MnmA OS=Listeria monocytogenes OX=1639 GN=mnmA PE=3 SV=1	45	17	142	17	371	41.5	5.07	323.81	103.1	101.2	103.3	97.6	97.8	96.8
A0A0E1RDK4	Methionine aminopeptidase OS=Listeria monocytogenes serotype 4b str. LL195 OX=1230340 GN=map PE=3 SV=1	60	11	190	11	262	29	5.52	607.43	100.6	102.4	100.9	101.4	97.4	97.3
A0A1C7PUV1	Aminopeptidase P family protein OS=Listeria monocytogenes OX=1639 GN=BB664_10940 PE=3 SV=1	46	15	139	15	353	39	5.07	419.19	100.2	100.1	100.7	99.8	100.1	99.1
A0A0H3GEV9	NADPH dehydrogenase OS=Listeria monocytogenes serotype 1/2a (strain 10403S) OX=393133 GN=namA PE=3 SV=1	66	20	161	20	338	37	6.7	422.49	99.3	99.9	100.5	100	100.3	100
A0A0B8R0W0	30S ribosomal protein S7 OS=Listeria monocytogenes OX=1639 GN=rpsG PE=3 SV=1	67	13	373	13	162	18.4	10.15	940.46	103.4	103.8	103	96.1	96.5	97.3
A0A1D2IMZ9	Pseudouridine-5'-phosphate glycosidase OS=Listeria monocytogenes OX=1639 GN=psuG PE=3 SV=1	61	18	143	18	303	32.5	4.84	385.23	86.6	87.4	86.3	113.2	113.3	113.2
A0A1D2IR57	UDP-N-acetylmuramate--L-alanine ligase OS=Listeria monocytogenes OX=1639 GN=murC PE=3 SV=1	36	18	160	18	447	50	5.59	495.5	96.5	96.1	96.4	104.5	103.7	102.7
A0A1C7PW55	Inosine 5-monophosphate dehydrogenase OS=Listeria monocytogenes OX=1639 GN=BB664_03295 PE=4 SV=1	51	24	122	24	502	55	5.39	242.37	98.2	101.4	97.1	101.7	100.4	101.2
A0A1E7EA32	1,4-dihydroxy-2-naphthoyl-CoA synthase OS=Listeria monocytogenes OX=1639 GN=menB PE=3 SV=1	71	16	162	1	272	30	5.21	516.61	99.4	99.8	108	94.8	98.8	99.1
A0A0H3GFX7	Uncharacterized protein OS=Listeria monocytogenes serotype 1/2a (strain 10403S) OX=393133 GN=LMRG_01905 PE=4 SV=1	56	15	177	15	252	28.9	7.39	558.59	96.1	93.1	95.7	104.7	105.3	105.1
A0A1C7PUA9	Universal stress protein OS=Listeria monocytogenes OX=1639 GN=BB664_09805 PE=3 SV=1	86	12	177	12	154	16.9	5.1	526.12	93.1	91.4	93.6	106.6	107.4	107.9
A0A0H3G8P6	L-lactate dehydrogenase OS=Listeria monocytogenes serotype 1/2a (strain 10403S) OX=393133 GN=ldh PE=3 SV=1	38	15	293	15	313	34.2	5.54	745.35	95.5	92.5	95.1	104.8	105.4	106.6
A0A0H3GGL2	30S ribosomal protein S4 OS=Listeria monocytogenes serotype 1/2a (strain 10403S) OX=393133 GN=rpsD PE=3 SV=1	75	14	442	14	200	22.7	9.99	1369.02	102.8	102.6	103.6	95.5	97.7	97.8
Q8Y9V5	Lmo0415 protein OS=Listeria monocytogenes serovar 1/2a (strain ATCC BAA-679 / EGD-e) OX=169963 GN=lmo0415 PE=4 SV=1	54	22	119	16	466	52.5	9.47	364.34	100.1	99.7	99.9	99.7	100.7	99.9
A0A0E1R6B3	RNA polymerase sigma factor SigA OS=Listeria monocytogenes serotype 4b str. LL195 OX=1230340 GN=rpoD PE=3 SV=1	43	19	150	19	383	43.3	4.84	450.46	101.1	99	100.2	99.3	100.8	99.6
Q8Y5G0	Pta protein OS=Listeria monocytogenes serovar 1/2a (strain ATCC BAA-679 / EGD-e) OX=169963 GN=pta PE=4 SV=1	59	19	182	19	325	34.4	5.27	494.13	105.3	102.8	105.2	95.8	96	94.9
A0A255C367	Peptide ABC transporter substrate-binding protein OS=Listeria monocytogenes OX=1639 GN=CDR86_12905 PE=4 SV=1	38	21	113	21	553	61.8	5.71	299.78	105.6	103.7	105	93.9	96.9	95
C1KYV5	Uracil phosphoribosyltransferase OS=Listeria monocytogenes serotype 4b (strain CLIP80459) OX=568819 GN=upp PE=3 SV=1	57	10	230	10	209	22.9	6.06	684.63	102.3	103.4	102.5	97.8	97.1	97
A0A1D2J0D0	Glucose-6-phosphate 1-dehydrogenase OS=Listeria monocytogenes OX=1639 GN=zwf PE=3 SV=1	46	24	176	24	491	56.2	5.44	476.45	99.8	109.7	99.1	98.5	96.2	96.6
A0A0E1Y3Q6	Aminopeptidase PepS OS=Listeria monocytogenes FSL F2-208 OX=702458 GN=NT04LM_2565 PE=4 SV=1	36	15	117	15	410	44.9	4.77	382.17	100.1	99.7	99.1	100.1	100.9	100
A0A0B8R732	ATP-dependent protease ATPase subunit HslU OS=Listeria monocytogenes OX=1639 GN=hslU PE=3 SV=1	43	20	153	20	472	53.5	5.62	380.14	98.3	98	99.4	102.4	101.8	100
Q8Y8U6	Lmo0796 protein OS=Listeria monocytogenes serovar 1/2a (strain ATCC BAA-679 / EGD-e) OX=169963 GN=lmo0796 PE=3 SV=1	88	12	152	12	176	19.3	4.84	404.6	83	83	82.7	117.4	116.3	117.6
A0A0H3GFD9	Uncharacterized protein OS=Listeria monocytogenes serotype 1/2a (strain 10403S) OX=393133 GN=LMRG_00541 PE=4 SV=1	21	22	100	22	952	108.8	9.19	278.53	103.5	103.5	104	96.8	96	96.3
A0A1D2IUJ6	tRNA-dihydrouridine synthase OS=Listeria monocytogenes OX=1639 GN=BB664_00470 PE=3 SV=1	64	19	118	19	331	36.8	6.44	326.28	115.2	115.9	113.6	84.8	85.7	84.8
C6ZSA3	3-phosphoshikimate 1-carboxyvinyltransferase OS=Listeria monocytogenes OX=1639 GN=aroE PE=3 SV=1	46	17	96	17	428	46	6.19	257.02	100.5	99.8	99.9	99.9	100.9	99.1
A0A0B8R4C9	Nicotinate phosphoribosyltransferase OS=Listeria monocytogenes OX=1639 GN=LmNIHS28_00818 PE=3 SV=1	44	19	95	19	502	56.9	5.25	265.95	103.2	102.4	101.4	97.7	97.8	97.4
A0A0H3GKB4	Elongation factor 4 OS=Listeria monocytogenes serotype 1/2a (strain 10403S) OX=393133 GN=lepA PE=3 SV=1	46	23	125	23	608	67.8	5.16	314.61	99.4	107.3	101.7	97.2	96.5	97.9
Q8Y5W6	Cytidylate kinase OS=Listeria monocytogenes serovar 1/2a (strain ATCC BAA-679 / EGD-e) OX=169963 GN=cmk PE=3 SV=1	71	17	104	17	224	24.8	6.25	269.47	101.4	99.2	100.9	98.7	100.2	99.7
A0A0H3GJK8	Autolysin OS=Listeria monocytogenes serotype 1/2a (strain 10403S) OX=393133 GN=LMRG_02238 PE=4 SV=1	39	22	173	22	590	63.5	9.73	411.18	101.8	98.4	101.2	98.7	99.7	100.2
A0A0H3GH33	Bifunctional preprotein translocase subunit SecD/SecF OS=Listeria monocytogenes serotype 1/2a (strain 10403S) OX=393133 GN=secD PE=3 SV=1	24	18	97	18	754	82.6	9.35	301.03	100.8	100.2	100.3	100	99.9	98.8
A0A0H3GCX3	Glutamate-1-semialdehyde 2,1-aminomutase OS=Listeria monocytogenes serotype 1/2a (strain 10403S) OX=393133 GN=hemL PE=3 SV=1	36	13	114	13	429	46.5	5.64	357.72	100	102.6	100.8	99.3	99.9	97.4
A0A1C7PXX5	Efem/EfeO family lipoprotein OS=Listeria monocytogenes OX=1639 GN=BB664_08515 PE=4 SV=1	52	19	118	19	386	43.1	4.89	301.24	107.4	105.6	108.2	93	93.3	92.6
Q8Y3X9	Lmo2700 protein OS=Listeria monocytogenes serovar 1/2a (strain ATCC BAA-679 / EGD-e) OX=169963 GN=lmo2700 PE=4 SV=1	70	18	130	18	280	32.6	6.2	385.48	97.3	98.3	97.1	103.1	101.6	102.6
Q8Y6K9	2-succinyl-5-enolpyruvyl-6-hydroxy-3-cyclohexene-1-carboxylate synthase OS=Listeria monocytogenes serovar 1/2a (strain ATCC BAA-679 / EGD-e) OX=169963 GN=menD PE=3 SV=1	46	26	111	26	580	64.6	5.8	299.94	101.9	100.9	102.5	98.8	99.2	96.7
A0A1D2IPQ7	Serine protease OS=Listeria monocytogenes OX=1639 GN=BB664_08880 PE=4 SV=1	39	15	101	2	500	52.8	4.73	313.36	95.2	94.1	94.7	105.5	105.8	104.7
A0A0H3G9K0	Iron complex transport system substrate-binding protein OS=Listeria monocytogenes serotype 1/2a (strain 10403S) OX=393133 GN=LMRG_00223 PE=4 SV=1	55	16	190	15	306	33.5	6.29	523.33	107.4	104	107.8	93.7	94	93.1
Q8Y4P6	Lmo2389 protein OS=Listeria monocytogenes serovar 1/2a (strain ATCC BAA-679 / EGD-e) OX=169963 GN=lmo2389 PE=4 SV=1	41	17	210	17	403	44	6.16	558.91	103.5	102.3	103.3	97.1	97.1	96.7
A0A2A5UBV6	NAD-dependent succinate-semialdehyde dehydrogenase OS=Listeria monocytogenes OX=1639 GN=gabD PE=4 SV=1	38	23	150	23	488	53.1	6.09	335.88	89.3	91	88.8	110.7	109.9	110.4
A0A0E0UVL1	ATP-dependent Clp protease ATP-binding subunit ClpX OS=Listeria monocytogenes serotype 4a (strain M7) OX=1030009 GN=clpX PE=3 SV=1	43	17	200	17	419	46.4	4.82	567.69	99.8	99.2	100.1	100.1	100.5	100.4
A0A2A6A2H9	Endonuclease OS=Listeria monocytogenes OX=1639 GN=CDR86_14455 PE=4 SV=1	46	19	133	19	355	41	4.88	313.47	91.7	92.2	91.9	108.4	108.3	107.5
A0A241SR30	Non-specific DNA-binding protein HU OS=Listeria monocytogenes serotype 1/2b str. 10-0811 OX=1196164 GN=hup PE=3 SV=1	67	8	422	8	91	9.9	9.64	1260.32	94	103	93.4	103.3	100.4	105.8
A0A0B8RH66	ArsR family transcriptional regulator OS=Listeria monocytogenes OX=1639 GN=LmNIHS28_01360 PE=4 SV=1	26	21	85	21	892	101.3	5.25	212.48	101	104.1	102.3	99.5	97.7	95.4
A0A1D2IVA7	Glycerol kinase OS=Listeria monocytogenes OX=1639 GN=glpK PE=3 SV=1	38	20	85	20	497	55.4	5.06	225.05	96.3	94.9	95	105.8	104.6	103.3
A0A0E1R4R4	Transcriptional regulatory protein YycF OS=Listeria monocytogenes serotype 4b str. LL195 OX=1230340 GN=yycF PE=4 SV=1	57	14	173	13	237	27.3	5.06	493.7	99.4	99.3	100.1	100.9	100.6	99.6
A0A1D2IQF9	Acetyl-CoA C-acyltransferase OS=Listeria monocytogenes OX=1639 GN=BB664_10640 PE=3 SV=1	50	16	132	16	389	41.1	5.16	396.33	104	103.8	104.2	96.5	95.5	96
A0A0E1RD86	Tyrosine--tRNA ligase OS=Listeria monocytogenes serotype 4b str. LL195 OX=1230340 GN=tyrS PE=3 SV=1	33	16	148	16	443	50.4	5.87	406.27	103.4	101.8	103.5	97.7	96.8	96.9
A0A1D2J041	Ferrochelatase OS=Listeria monocytogenes OX=1639 GN=hemH PE=3 SV=1	53	12	106	12	309	35.3	5.24	358.44	100.6	100.5	101.9	98.9	99.2	98.8
A0A0H3GBZ8	M16 family metallopeptidase OS=Listeria monocytogenes serotype 1/2a (strain 10403S) OX=393133 GN=LMRG_00845 PE=4 SV=1	54	19	124	19	428	48.7	5.06	284.91	99.3	99.4	99.1	101	100.6	100.6
A0A1D2ITA5	UDP-N-acetylmuramoyl-tripeptide--D-alanyl-D-alanine ligase OS=Listeria monocytogenes OX=1639 GN=murF PE=3 SV=1	41	18	124	18	470	52.1	5.63	306.22	104.7	104.8	103.6	96.4	95.8	94.7
A0A1C7Q2S5	dTDP-4-dehydrorhamnose 3,5-epimerase OS=Listeria monocytogenes OX=1639 GN=rfbC PE=3 SV=1	74	13	174	13	186	21.1	6	464.62	102.4	99.4	102.9	97.7	99.7	97.9
A0A0E1R7A8	Protein AroA(G) OS=Listeria monocytogenes serotype 4b str. LL195 OX=1230340 GN=aroA PE=4 SV=1	36	14	142	14	361	39.7	5.54	401.66	100.9	98.8	101.4	99.7	99.7	99.5
A0A0B8QPJ7	Peptide chain release factor 3 OS=Listeria monocytogenes OX=1639 GN=prfC PE=3 SV=1	41	21	124	21	531	60.5	5.58	359.67	105	104.3	105.5	94.8	96.1	94.3
Q8Y4R2	Lmo2372 protein OS=Listeria monocytogenes serovar 1/2a (strain ATCC BAA-679 / EGD-e) OX=169963 GN=lmo2372 PE=4 SV=1	66	15	165	3	226	24.5	6.13	454.96	102.6	102.6	103.1	97.9	97.3	96.5
A0A0H3GK85	Uncharacterized protein OS=Listeria monocytogenes serotype 1/2a (strain 10403S) OX=393133 GN=LMRG_00890 PE=4 SV=1	34	22	71	22	721	79.9	7.85	201.32	99.2	102.7	99.4	100.1	99.4	99.2
A0A0E1RB21	50S ribosomal protein L4 OS=Listeria monocytogenes serotype 4b str. LL195 OX=1230340 GN=rplD PE=3 SV=1	65	12	418	12	207	22.6	10.02	1137.18	104.2	104.5	103.9	95.2	95.5	96.7
A0A2A5UR55	Isocitrate dehydrogenase [NADP] OS=Listeria monocytogenes OX=1639 GN=A4P56_00695 PE=4 SV=1	40	21	171	21	420	46.2	5.27	459.2	101.6	103.4	101	98.1	98.5	97.3
A0A1E5Z1V6	Serine protease OS=Listeria monocytogenes OX=1639 GN=AJZ74_12190 PE=4 SV=1	37	14	104	1	500	52.9	4.77	309.57	93.7	91.5	96.8	105.9	107.9	104.3
A0A1E7E4U5	DNA polymerase III PolC-type OS=Listeria monocytogenes OX=1639 GN=polC PE=3 SV=1	18	28	130	1	1444	162.8	5.4	272.81	104.1	104.5	103.1	97.9	95.1	95.3
A0A1D2IZ58	Malonyl CoA-acyl carrier protein transacylase OS=Listeria monocytogenes OX=1639 GN=fabD PE=3 SV=1	46	12	137	12	313	32.9	4.86	425.67	103.4	102.6	104	96.9	96.5	96.5
A0A1D2IZN9	Pyrimidine-nucleoside phosphorylase OS=Listeria monocytogenes OX=1639 GN=deoA PE=3 SV=1	44	17	87	17	433	46.1	4.89	255.2	98.5	100.1	97.7	101.1	102.4	100.3
A0A0E1R792	Alanine dehydrogenase OS=Listeria monocytogenes serotype 4b str. LL195 OX=1230340 GN=ald PE=3 SV=1	47	11	103	11	370	39.6	5.41	348.76	91.7	90.6	91	109.7	108.9	108.1
A0A1D2IX73	DUF4115 domain-containing protein OS=Listeria monocytogenes OX=1639 GN=BB664_10735 PE=4 SV=1	43	16	104	16	309	34.2	4.98	297.87	104.1	99.4	103.8	96.4	99.1	97.3
A0A241SPH9	Uncharacterized protein OS=Listeria monocytogenes serotype 1/2b str. 10-0811 OX=1196164 GN=A410_1135 PE=4 SV=1	40	23	134	23	562	65.6	6.35	324.81	103.5	100.6	103.6	97.9	97.8	96.7
A0A0E0UV62	Thioredoxin OS=Listeria monocytogenes serotype 4a (strain M7) OX=1030009 GN=trxA PE=3 SV=1	66	8	250	8	103	11.6	4.41	707.42	100.7	97.9	101	99.8	100.3	100.3
Q8Y677	Lmo1822 protein OS=Listeria monocytogenes serovar 1/2a (strain ATCC BAA-679 / EGD-e) OX=169963 GN=lmo1822 PE=3 SV=1	41	17	97	17	444	49.9	6.76	254.57	99.9	102.3	100.4	99.9	98.9	98.8
A0A1D2IZ12	Serine/threonine protein kinase OS=Listeria monocytogenes OX=1639 GN=BB664_03710 PE=4 SV=1	29	17	101	17	655	72.1	5.35	263.29	99.3	98.4	99.6	101.4	101.6	99.8
Q8Y3T4	Serine--tRNA ligase OS=Listeria monocytogenes serovar 1/2a (strain ATCC BAA-679 / EGD-e) OX=169963 GN=serS PE=3 SV=1	40	16	114	4	427	49	5.36	369.07	103.7	100.5	102.7	98	97.9	97.3
A0A1C7PUD7	L-lactate dehydrogenase OS=Listeria monocytogenes OX=1639 GN=ldh PE=3 SV=1	41	12	117	1	311	33.7	5.57	338.29	101.4	98.3	100.5	100.2	100.1	99.4
A0ALM4	Serine hydroxymethyltransferase OS=Listeria welshimeri serovar 6b (strain ATCC 35897 / DSM 20650 / SLCC5334) OX=386043 GN=glyA PE=3 SV=1	42	17	165	16	413	45.2	5.9	413.18	100.1	102.6	100.1	99.2	99.3	98.8
Q8Y8E2	Listeria epitope LemA OS=Listeria monocytogenes serovar 1/2a (strain ATCC BAA-679 / EGD-e) OX=169963 GN=lemA PE=4 SV=1	63	12	143	12	185	21.2	7.49	418.4	93.6	94.9	91.5	108.8	104.5	106.7
A0A1D2IUB6	Adenylosuccinate lyase OS=Listeria monocytogenes OX=1639 GN=BB664_01190 PE=3 SV=1	51	22	106	22	430	49.1	5.74	254.56	99.5	104.3	99.3	99.2	98.2	99.3
A0A1E7E931	Catalase OS=Listeria monocytogenes OX=1639 GN=AJL15_03690 PE=3 SV=1	36	18	250	1	488	55.9	5.53	548.34	137.7	103.8	71.9	109	87.3	90.4
A0A0E1R9E6	50S ribosomal protein L16 OS=Listeria monocytogenes serotype 4b str. LL195 OX=1230340 GN=rplP PE=3 SV=1	47	9	341	9	146	16.4	10.54	1046.94	104.7	104	105.2	94.5	96.2	95.4
Q8Y5V2	Purine nucleoside phosphorylase OS=Listeria monocytogenes serovar 1/2a (strain ATCC BAA-679 / EGD-e) OX=169963 GN=pnp PE=3 SV=1	51	10	120	10	272	29.5	4.94	340.81	98.5	97.3	98.1	102.6	102.2	101.4
A0A0H3GIC5	Metal-dependent carboxypeptidase OS=Listeria monocytogenes serotype 1/2a (strain 10403S) OX=393133 GN=LMRG_01033 PE=3 SV=1	39	18	132	18	502	57.3	4.82	374.59	98.6	100.3	98.7	100.8	100.8	100.7
Q8YAC4	33 kDa chaperonin OS=Listeria monocytogenes serovar 1/2a (strain ATCC BAA-679 / EGD-e) OX=169963 GN=hslO PE=3 SV=1	54	14	117	14	294	31.9	4.67	356.2	102.9	107	103.2	95.5	96.2	95.1
A0A0E1Y3B4	Phosphoglucosamine mutase OS=Listeria monocytogenes FSL F2-208 OX=702458 GN=glmM PE=3 SV=1	39	15	148	15	450	48.4	4.84	418.95	99.5	100	100.3	100.7	99.6	99.9
A0A0D8X1S4	Transcription elongation factor GreA OS=Listeria monocytogenes OX=1639 GN=greA PE=3 SV=1	58	11	209	11	160	17.5	4.67	496.46	101.3	100.4	101.4	98.5	99.2	99.2
A0A0B8RHZ0	Aspartate-semialdehyde dehydrogenase OS=Listeria monocytogenes OX=1639 GN=asd PE=3 SV=1	41	17	125	10	347	37.7	5.6	348.08	98.1	96.6	98.6	102.8	102.2	101.8
A0A0B8R5T1	Ribosome-binding ATPase YchF OS=Listeria monocytogenes OX=1639 GN=ychF PE=3 SV=1	42	13	97	13	382	42.6	5.05	303.97	105.3	101.9	105.9	95.1	95.9	95.9
A0A1C7PTL2	LytR family transcriptional regulator OS=Listeria monocytogenes OX=1639 GN=BB718_01875 PE=4 SV=1	55	16	92	16	352	39.1	5.85	275.06	103.3	102.9	102.4	97	97	97.4
Q8Y4A8	Peptide chain release factor 1 OS=Listeria monocytogenes serovar 1/2a (strain ATCC BAA-679 / EGD-e) OX=169963 GN=prfA PE=3 SV=1	50	19	140	19	358	40.7	5.01	383.57	102.1	102.9	101.4	98.4	97.9	97.3
A0A0E1R8Z3	30S ribosomal protein S10 OS=Listeria monocytogenes serotype 4b str. LL195 OX=1230340 GN=rpsJ PE=3 SV=1	59	10	246	10	125	14.3	9.94	723.32	103.1	102.7	104.3	97.4	95.7	96.8
A0A1D2INK3	Pyruvate oxidase OS=Listeria monocytogenes OX=1639 GN=BB664_06730 PE=3 SV=1	35	15	96	15	576	62.8	5.02	266.31	86.5	89.3	84.8	114.8	113.4	111.2
A0A0E1Y4R0	DNA protection during starvation protein 2 OS=Listeria monocytogenes FSL F2-208 OX=702458 GN=NT04LM_1565 PE=3 SV=1	79	9	272	1	156	18	4.93	915.53	86.9	84.3	86.6	113.3	114.5	114.4
Q8Y8V7	Lmo0785 protein OS=Listeria monocytogenes serovar 1/2a (strain ATCC BAA-679 / EGD-e) OX=169963 GN=lmo0785 PE=4 SV=1	27	22	93	22	938	106.4	5.2	266.26	98.6	101.3	98.2	101.5	100.3	100.1
A0A0H3GBQ7	Ribitol-5-phosphate cytidylyltransferase OS=Listeria monocytogenes serotype 1/2a (strain 10403S) OX=393133 GN=tarI PE=3 SV=1	67	19	231	19	236	26.7	6.07	595.1	100.7	100.8	101.7	99.2	99	98.6
A0A0H3GMU5	Glutamate decarboxylase OS=Listeria monocytogenes serotype 1/2a (strain 10403S) OX=393133 GN=LMRG_01479 PE=3 SV=1	38	16	109	15	464	53.5	5.22	305.63	50.3	51.6	50.1	151.6	148.5	147.9
Q8Y6S6	Phenylalanine--tRNA ligase beta subunit OS=Listeria monocytogenes serovar 1/2a (strain ATCC BAA-679 / EGD-e) OX=169963 GN=pheT PE=3 SV=1	65	10	144	10	205	22.4	4.88	393.02	96.1	100.8	95.9	102.8	102.5	102
A0A1D2IZU5	Signal recognition particle receptor FtsY OS=Listeria monocytogenes OX=1639 GN=ftsY PE=3 SV=1	41	17	129	17	328	36.4	4.98	358.65	102.7	100.5	102	98.1	98.6	98.1
Q8Y5L9	UDP-N-acetylmuramoyl-L-alanyl-D-glutamate--2,6-diaminopimelate ligase OS=Listeria monocytogenes serovar 1/2a (strain ATCC BAA-679 / EGD-e) OX=169963 GN=murE PE=3 SV=1	38	14	69	14	491	53.7	5.47	212.5	97.3	103.1	100	100.9	99.6	99.1
A0A0U5AP31	30S ribosomal protein S11 OS=Listeria innocua OX=1642 GN=rpsK PE=3 SV=1	43	7	295	7	129	13.8	11.4	1096.48	103.4	102.2	103.6	96.5	97.1	97.2
A0A0H3GC17	Hydroxymethylglutaryl-CoA synthase OS=Listeria monocytogenes serotype 1/2a (strain 10403S) OX=393133 GN=LMRG_00867 PE=4 SV=1	46	14	129	14	388	43.2	5.21	352.04	102.3	103.4	102.8	97.2	98.5	95.9
A0A0H3GGV1	Aspartokinase OS=Listeria monocytogenes serotype 1/2a (strain 10403S) OX=393133 GN=LMRG_00888 PE=3 SV=1	36	11	86	11	403	43.1	6.3	293.41	98.4	97.6	98.8	101.6	101.4	102.2
A0A1D2IZ25	Coenzyme A biosynthesis bifunctional protein CoaBC OS=Listeria monocytogenes OX=1639 GN=coaBC PE=3 SV=1	40	18	113	18	399	43.3	6.55	313.57	101.8	99.8	100.5	99.3	100	98.6
A0A0H3GLH8	Chorismate synthase OS=Listeria monocytogenes serotype 1/2a (strain 10403S) OX=393133 GN=aroC PE=3 SV=1	52	15	117	15	388	42.1	7.08	347.24	102	100.1	101.1	97.7	100.7	98.5
A0A1D2IVJ8	Bifunctional protein FolD OS=Listeria monocytogenes OX=1639 GN=folD PE=3 SV=1	55	15	100	15	284	30.9	5.6	324.33	99.2	100	99.6	100.4	99.6	101.3
A0A0E1RG36	50S ribosomal protein L14 OS=Listeria monocytogenes serotype 4b str. LL195 OX=1230340 GN=rplN PE=3 SV=1	79	16	343	16	122	13.2	9.99	807.78	103.6	100.2	103.5	96.5	97.8	98.4
A0AF50	50S ribosomal protein L7/L12 OS=Listeria welshimeri serovar 6b (strain ATCC 35897 / DSM 20650 / SLCC5334) OX=386043 GN=rplL PE=3 SV=1	88	8	537	2	120	12.5	4.55	1582.22	104.3	99.3	107.2	92.7	100.8	95.7
A0A0E1R9F1	50S ribosomal protein L23 OS=Listeria monocytogenes serotype 4b str. LL195 OX=1230340 GN=rplW PE=3 SV=1	67	11	276	11	95	11	9.58	770.23	105.2	102	105.1	94.7	96.3	96.7
A0A0E0UTK1	Putative 23S rRNA methyltransferase OS=Listeria monocytogenes serotype 4a (strain M7) OX=1030009 GN=rlmB PE=3 SV=1	51	12	136	12	251	28	7.55	389.17	98.2	97.3	97.9	102.4	102	102.2
A0A1C7PYU4	Autolysin OS=Listeria monocytogenes OX=1639 GN=BB718_03030 PE=4 SV=1	29	18	95	18	572	64.1	9.67	257.92	100.8	99.4	101.7	99.3	99.7	99
A0A2P7F277	Restriction endonuclease OS=Listeria monocytogenes OX=1639 GN=C7K12_06160 PE=4 SV=1	24	26	81	26	1040	117.9	6.25	177.09	102.1	101.2	102.9	98.5	98.4	96.9
A0A1D2IVS5	Insulinase family protein OS=Listeria monocytogenes OX=1639 GN=BB664_10750 PE=4 SV=1	33	15	97	15	430	49	5.03	262.37	101.1	101.6	100.8	99.6	99.6	97.3
A0A2A5UUB3	NADH-dependent alcohol dehydrogenase OS=Listeria monocytogenes OX=1639 GN=A4P56_05790 PE=4 SV=1	51	15	89	15	393	43.5	5.2	247.62	90.5	91.4	90.8	108.9	109.9	108.4
A0A0H3GKG6	L-lactate dehydrogenase OS=Listeria monocytogenes serotype 1/2a (strain 10403S) OX=393133 GN=ldh PE=3 SV=1	41	12	105	1	311	33.7	5.44	282.5	100.9	99.7	101	100.1	100	98.3
A0A0H3GGE4	DNA topoisomerase 1 OS=Listeria monocytogenes serotype 1/2a (strain 10403S) OX=393133 GN=topA PE=3 SV=1	34	21	78	21	692	79.4	9.09	199.67	101.8	101	101.8	99.2	98.4	97.7
A0A0H3GDK2	Uncharacterized protein OS=Listeria monocytogenes serotype 1/2a (strain 10403S) OX=393133 GN=LMRG_00135 PE=4 SV=1	41	15	115	15	309	34.1	9.06	343.35	94.3	94.7	94.7	105.5	105.5	105.2
A0A0B8R284	Peptidase M28 OS=Listeria monocytogenes OX=1639 GN=LmNIHS28_01271 PE=3 SV=1	33	13	85	13	357	38.7	6.02	241.52	96	95.3	96.4	104	104.7	103.7
A0A241SQZ6	Translation initiation factor IF-3 OS=Listeria monocytogenes serotype 1/2b str. 10-0811 OX=1196164 GN=infC PE=3 SV=1	50	9	217	9	189	21.9	9.57	750.5	105.1	103	107.2	94.3	95.8	94.7
A0A0B8QUW3	Tellurite resistance protein TelA OS=Listeria monocytogenes OX=1639 GN=LmNIHS28_01023 PE=3 SV=1	44	19	120	19	405	46.1	5.53	292.62	94.7	94.1	93.9	106.7	105.7	104.9
A0A0E0UVQ8	Ribosome-recycling factor OS=Listeria monocytogenes serotype 4a (strain M7) OX=1030009 GN=frr PE=3 SV=1	61	16	249	16	185	20.7	5.3	577.56	101.1	99.8	101.8	99.3	98.7	99.3
A0A1D2IVU3	Dihydrolipoyl dehydrogenase OS=Listeria monocytogenes OX=1639 GN=lpdA PE=3 SV=1	23	15	102	15	475	50.9	5.72	277.56	101.8	102.1	101.6	98.2	98.8	97.4
A0AL57	ABC transporter, ATP-binding protein OS=Listeria welshimeri serovar 6b (strain ATCC 35897 / DSM 20650 / SLCC5334) OX=386043 GN=lwe2321 PE=4 SV=1	59	13	134	1	226	24.5	6.14	394.73	100.8	108	102.2	97.3	98.9	92.7
A0A1E7E7Y1	Serine--tRNA ligase OS=Listeria monocytogenes OX=1639 GN=serS PE=3 SV=1	33	13	98	1	427	49.1	5.26	324.09	107.7	105.5	107.3	96.6	89.5	93.3
A0A1D2IVL4	Acetyl-CoA carboxylase biotin carboxylase subunit OS=Listeria monocytogenes OX=1639 GN=BB664_10925 PE=4 SV=1	36	16	149	14	454	49.9	5.48	419.74	102.1	101.3	101.4	98.9	98.5	97.8
A0A1D2IXE7	D-alanine--D-alanine ligase OS=Listeria monocytogenes OX=1639 GN=ddl PE=3 SV=1	36	13	91	13	370	40.6	4.56	270.62	102.6	99.7	102.2	97.7	99.6	98.2
A0A0H3GJ13	Uncharacterized protein OS=Listeria monocytogenes serotype 1/2a (strain 10403S) OX=393133 GN=LMRG_01761 PE=4 SV=1	42	18	107	18	420	47.3	5.47	292.47	92.1	90.7	92.8	109.3	107.4	107.8
Q8Y5B3	Ribonucleoside-diphosphate reductase subunit beta OS=Listeria monocytogenes serovar 1/2a (strain ATCC BAA-679 / EGD-e) OX=169963 GN=lmo2154 PE=3 SV=1	44	15	152	15	349	40.2	4.81	407.48	96.4	98.8	96	102.1	102.9	103.7
A0A0H3GFJ6	ATP-dependent Clp protease ATP-binding subunit ClpE OS=Listeria monocytogenes serotype 1/2a (strain 10403S) OX=393133 GN=LMRG_02097 PE=3 SV=1	31	22	84	19	724	80.2	5.21	226.18	87.5	90.3	89.1	113.9	109.8	109.4
A0A241SLZ7	50S ribosomal protein L11 OS=Listeria monocytogenes serotype 1/2b str. 10-0811 OX=1196164 GN=rplK PE=3 SV=1	68	10	355	5	141	14.9	9.45	969.7	103.6	103.3	104.1	96.9	95.1	97
A0A1E7E4N3	DNA starvation/stationary phase protection protein OS=Listeria monocytogenes OX=1639 GN=AJL15_11155 PE=3 SV=1	79	9	263	1	156	18	4.96	895.91	91.8	95.3	94.8	102.5	108.2	107.3
Q8Y5Z6	4-hydroxy-tetrahydrodipicolinate reductase OS=Listeria monocytogenes serovar 1/2a (strain ATCC BAA-679 / EGD-e) OX=169963 GN=dapB PE=3 SV=1	53	13	121	10	263	28.9	5.3	349.21	100.7	101.6	101.8	98.9	98.7	98.3
A0A0E0UVA5	2,3,4,5-tetrahydropyridine-2,6-dicarboxylate N-acetyltransferase OS=Listeria monocytogenes serotype 4a (strain M7) OX=1030009 GN=ykuQ PE=3 SV=1	42	10	222	10	236	24.8	5.07	617.94	100	100.3	101	99.4	99.9	99.5
A0A2P5H686	3-oxoacyl-ACP synthase OS=Listeria monocytogenes OX=1639 GN=CXR77_14780 PE=4 SV=1	41	13	165	13	312	34	5.29	462.46	100	96.9	99.6	100.9	101.8	100.8
A0A0H3GB91	Uncharacterized protein OS=Listeria monocytogenes serotype 1/2a (strain 10403S) OX=393133 GN=LMRG_02313 PE=4 SV=1	45	14	94	14	278	31.6	4.93	254.78	102.4	106.2	102.7	96.5	95.9	96.4
A0A1D2J084	Glycerol-3-phosphate dehydrogenase [NAD(P)+] OS=Listeria monocytogenes OX=1639 GN=gpsA PE=3 SV=1	44	14	109	14	338	36.5	5.47	319.04	102.8	103.3	102.9	97.4	97.1	96.5
A0A0E1REA5	GTPase Der OS=Listeria monocytogenes serotype 4b str. LL195 OX=1230340 GN=der PE=3 SV=1	41	14	110	14	446	50.3	5.33	309.2	100.7	101.3	99.4	99.7	99.7	99.3
Q71WG0	30S ribosomal protein S8 OS=Listeria monocytogenes serotype 4b (strain F2365) OX=265669 GN=rpsH PE=3 SV=1	66	12	306	12	132	14.6	9.5	783.99	103.4	107.7	101.6	96.3	93.9	97
A0A2A5U2Z4	DNA topoisomerase 4 subunit B OS=Listeria monocytogenes OX=1639 GN=parE PE=3 SV=1	37	23	111	23	655	72.9	6.52	269.94	102.1	102.3	101.6	98.3	98.5	97.2
A0A1D2IXH1	Carbonic anhydrase OS=Listeria monocytogenes OX=1639 GN=BB664_06290 PE=4 SV=1	49	11	134	11	233	27.2	4.97	405.4	111.2	109.1	111.7	89	89.6	89.4
A0A2A5UWV0	DNA ligase OS=Listeria monocytogenes OX=1639 GN=ligA PE=3 SV=1	29	21	74	21	671	74.8	5.01	172.8	96	100.5	96.9	104.3	102.5	99.8
A0A0H3GKD4	Endolytic murein transglycosylase OS=Listeria monocytogenes serotype 1/2a (strain 10403S) OX=393133 GN=mltG PE=3 SV=1	55	17	110	17	356	40.1	8.34	286.02	104.2	103.9	103.3	95.8	97	95.8
A0A1C7PTK3	UDP-N-acetylglucosamine 1-carboxyvinyltransferase OS=Listeria monocytogenes OX=1639 GN=murA PE=3 SV=1	50	17	85	17	423	45.1	6.47	213.68	103.5	104.7	104.4	95.2	97.1	95.2
A0A1D2IZJ1	Uncharacterized protein OS=Listeria monocytogenes OX=1639 GN=BB664_04220 PE=4 SV=1	42	14	104	14	417	47.7	4.31	254.73	100.9	101	101	99.1	99.9	98.2
A0A0E0UY48	Putative L-serine dehydratase alpha chain OS=Listeria monocytogenes serotype 4a (strain M7) OX=1030009 GN=tdcG PE=4 SV=1	60	14	79	14	296	30.8	4.88	248.85	100.6	102.5	100.9	99.1	98.2	98.7
A0A0H3GG73	UPF0176 protein LMRG_00836 OS=Listeria monocytogenes serotype 1/2a (strain 10403S) OX=393133 GN=LMRG_00836 PE=3 SV=1	59	18	98	18	319	36.3	4.98	219.75	117.4	123.9	115.9	80.5	80.7	81.6
Q8Y834	dTDP-4-dehydrorhamnose reductase OS=Listeria monocytogenes serovar 1/2a (strain ATCC BAA-679 / EGD-e) OX=169963 GN=lmo1084 PE=3 SV=1	50	12	71	12	276	31.2	5.16	222.25	100.4	98.6	101	98.7	101.1	100.2
P0DJL9	D-alanine aminotransferase OS=Listeria monocytogenes serovar 1/2a (strain ATCC BAA-679 / EGD-e) OX=169963 GN=dat PE=3 SV=1	50	14	124	8	289	32.4	5.25	317.52	98.3	102.1	98.6	100.9	100.2	100
A0A1D2ISV3	DUF5068 domain-containing protein OS=Listeria monocytogenes OX=1639 GN=BB664_12560 PE=4 SV=1	55	14	115	14	286	30.8	6.15	336.89	92.1	91.1	92.4	108.1	108.9	107.3
A0AI94	Glycerol-3-phosphate dehydrogenase OS=Listeria welshimeri serovar 6b (strain ATCC 35897 / DSM 20650 / SLCC5334) OX=386043 GN=glpD PE=3 SV=1	39	20	123	1	558	63.3	6.67	246.49	90.1	105.6	106.2	104	99.9	94.1
Q8Y449	Adenylate kinase OS=Listeria monocytogenes serovar 1/2a (strain ATCC BAA-679 / EGD-e) OX=169963 GN=adk PE=3 SV=1	47	13	162	13	215	24.2	5.22	466.8	105.7	103.6	104.8	95	94.9	96
A0A0E1R5S7	GTP-sensing transcriptional pleiotropic repressor CodY OS=Listeria monocytogenes serotype 4b str. LL195 OX=1230340 GN=codY PE=3 SV=1	40	12	155	12	259	28.7	4.93	429.07	100.1	98.2	100	100.3	100.7	100.7
B0FPX0	UDP-N-acetylglucosamine 2-epimerase (Non-hydrolyzing) (Fragment) OS=Listeria monocytogenes OX=1639 GN=CDR86_12745 PE=3 SV=1	48	17	115	17	379	42.2	5.17	286.43	102.3	103.8	102.2	98.4	96.9	96.4
Q8Y6V9	Acetyl-coenzyme A carboxylase carboxyl transferase subunit alpha OS=Listeria monocytogenes serovar 1/2a (strain ATCC BAA-679 / EGD-e) OX=169963 GN=accA PE=3 SV=1	44	12	119	12	318	35.2	5.91	338.59	102.3	107.5	102.7	94.7	97.5	95.3
A0A0E0UY92	Purine nucleoside phosphorylase DeoD-type OS=Listeria monocytogenes serotype 4a (strain M7) OX=1030009 GN=deoD PE=3 SV=1	51	11	88	11	233	25.3	5	247.83	97.8	98.8	98.8	100.8	101.9	101.8
A0A1D2ISP1	Peptidase M28 OS=Listeria monocytogenes OX=1639 GN=BB664_11910 PE=3 SV=1	33	11	104	11	359	38.9	5.33	331.82	101	96.1	100.6	100.3	102.7	99.3
A0A0H3GJ05	Sortase A OS=Listeria monocytogenes serotype 1/2a (strain 10403S) OX=393133 GN=LMRG_02028 PE=4 SV=1	54	10	83	10	222	24.7	6.81	230.81	97.8	101.8	96.7	102.4	100.9	100.4
A0A2A5UDM4	Ribosomal protein L11 methyltransferase OS=Listeria monocytogenes OX=1639 GN=prmA PE=3 SV=1	52	14	78	14	314	34.8	4.53	215.77	101.5	102.1	101.7	98.8	98.2	97.7
A0A0H3GLZ4	ABC transporter OS=Listeria monocytogenes serotype 1/2a (strain 10403S) OX=393133 GN=LMRG_01224 PE=4 SV=1	32	19	74	19	650	74.3	5.2	176.09	102	103.5	102.1	99.5	97.6	95.3
A0A0E1RA32	UPF0342 protein BN389_22560 OS=Listeria monocytogenes serotype 4b str. LL195 OX=1230340 GN=BN389_22560 PE=3 SV=1	78	8	154	1	122	14.1	4.31	474.72	96.4	94.4	96.9	103.6	103.6	105
A0A0E1R8X3	50S ribosomal protein L15 OS=Listeria monocytogenes serotype 4b str. LL195 OX=1230340 GN=rplO PE=3 SV=1	54	9	288	1	149	16.1	10.32	865.12	103.1	101.2	103.6	95	99.6	97.5
A0A1E7E7U5	D-alanyl-D-alanine carboxypeptidase OS=Listeria monocytogenes OX=1639 GN=AJL15_03815 PE=3 SV=1	35	16	88	1	445	48	6.96	192.7	94.6	114.7	96.4	108.5	92.3	93.5
A0A0U5AD56	30S ribosomal protein S5 OS=Listeria monocytogenes OX=1639 GN=rpsE PE=3 SV=1	50	13	387	13	167	17.4	9.6	1046.71	104.9	108.4	105.3	93.6	93.6	94.2
A0A1E5Z204	Acetate--CoA ligase OS=Listeria monocytogenes OX=1639 GN=AJZ74_11955 PE=4 SV=1	35	15	100	15	509	58.2	6.74	247.1	97.1	97.8	97.1	102.2	103.2	102.6
A0A0E0UZF6	50S ribosomal protein L13 OS=Listeria monocytogenes serotype 4a (strain M7) OX=1030009 GN=rplM PE=3 SV=1	72	11	249	11	145	16.2	9.79	773.11	103.7	104.8	102.6	95	96.3	97.6
A0A0H3GES2	Iron complex transport system substrate-binding protein OS=Listeria monocytogenes serotype 1/2a (strain 10403S) OX=393133 GN=LMRG_01817 PE=4 SV=1	46	13	53	13	323	34.4	5.29	155.39	105.6	101.7	105.7	94.9	96.6	95.6
A0A1E7DYI9	PTS mannose family transporter subunit IID OS=Listeria monocytogenes OX=1639 GN=AF973_01755 PE=4 SV=1	26	5	98	5	303	33.4	9.19	378.67	98.8	95.4	98.5	101.4	103.8	102.2
A0A0H3GIZ1	Membrane dipeptidase OS=Listeria monocytogenes serotype 1/2a (strain 10403S) OX=393133 GN=LMRG_01786 PE=4 SV=1	54	18	99	18	308	34.7	5.87	192.08	105.1	101.3	101.5	97.9	97.5	96.7
B8DF87	UPF0342 protein LMHCC_0319 OS=Listeria monocytogenes serotype 4a (strain HCC23) OX=552536 GN=LMHCC_0319 PE=3 SV=1	67	8	149	1	117	13.5	4.45	449.48	99.6	98.8	99.9	101	100.1	100.5
A0A2P7HS74	Copper-translocating P-type ATPase OS=Listeria monocytogenes OX=1639 GN=C7K12_06175 PE=4 SV=1	25	16	92	15	748	79.6	5.36	227.07	98.2	105	96.8	99.5	100.2	100.3
A0A0P6SFW1	50S ribosomal protein L10 OS=Listeria monocytogenes OX=1639 GN=rplJ PE=3 SV=1	87	16	317	16	166	17.7	5.43	875.57	104.5	103	103.7	96.3	95.9	96.6
A0A0E1R7W0	DEAD-box ATP-dependent RNA helicase CshB OS=Listeria monocytogenes serotype 4b str. LL195 OX=1230340 GN=cshB PE=3 SV=1	35	15	100	15	448	51.4	9.8	275.62	97.3	95.7	96.8	102.8	104.2	103.3
A0A1C7PUM2	LACX protein OS=Listeria monocytogenes OX=1639 GN=BB664_11295 PE=4 SV=1	49	14	104	14	290	33.1	4.86	317.24	101.4	101.6	103.1	98.5	98	97.5
A0A0H3GDG1	Iron complex transport system substrate-binding protein OS=Listeria monocytogenes serotype 1/2a (strain 10403S) OX=393133 GN=LMRG_01106 PE=4 SV=1	38	14	83	14	313	34.4	5.21	242.32	107.1	105.9	107.2	93.8	94.3	91.6
A0A1D2IU03	Threonine synthase OS=Listeria monocytogenes OX=1639 GN=BB718_02015 PE=3 SV=1	41	11	75	11	351	36.9	5.44	244.44	98.7	106.2	97.4	99.4	98.5	99.8
Q8Y5H3	Lmo2089 protein OS=Listeria monocytogenes serovar 1/2a (strain ATCC BAA-679 / EGD-e) OX=169963 GN=lmo2089 PE=4 SV=1	45	17	126	17	347	38.4	6.6	320.26	96	94	96.4	104.9	104.1	104.6
A0A0H3GB31	UTP--glucose-1-phosphate uridylyltransferase OS=Listeria monocytogenes serotype 1/2a (strain 10403S) OX=393133 GN=LMRG_00540 PE=3 SV=1	52	10	93	10	290	32.5	5.15	265.02	100.1	99.9	100	100.8	99	100.2
A0A1D2IST6	dTDP-glucose 4,6-dehydratase OS=Listeria monocytogenes OX=1639 GN=rfbB PE=3 SV=1	35	12	181	12	328	36.9	5.34	454.47	101.8	101	101.6	98.8	99.2	97.6
A0A2A5UDC7	Cell division protein FtsK OS=Listeria monocytogenes OX=1639 GN=A7N65_04365 PE=3 SV=1	27	20	72	19	757	83.5	7.42	155.91	100.9	101.1	101.7	100.2	99.6	96.6
A0AK02	Aminotransferase OS=Listeria welshimeri serovar 6b (strain ATCC 35897 / DSM 20650 / SLCC5334) OX=386043 GN=aspB PE=3 SV=1	35	12	103	1	393	43.1	5.41	316.7	107.8	101.6	102.2	94.3	97.3	96.8
Q8Y8P9	Lmo0847 protein OS=Listeria monocytogenes serovar 1/2a (strain ATCC BAA-679 / EGD-e) OX=169963 GN=lmo0847 PE=3 SV=1	29	15	96	15	480	53.3	8.59	238.32	105.6	104.6	105.5	94.5	94.5	95.3
Q8Y6N9	Lmo1645 protein OS=Listeria monocytogenes serovar 1/2a (strain ATCC BAA-679 / EGD-e) OX=169963 GN=lmo1645 PE=4 SV=1	21	21	63	21	1023	116.8	5.27	144.05	100.9	107.4	100.2	97.7	97.7	96.1
A0A0E1Y309	GatB/Yqey domain-containing protein OS=Listeria monocytogenes FSL F2-208 OX=702458 GN=NT04LM_2246 PE=4 SV=1	69	11	127	11	148	16.5	6.25	331.55	100.4	100.8	100.1	100.3	99.5	99
A0A0H3GD49	Methionyl-tRNA formyltransferase OS=Listeria monocytogenes serotype 1/2a (strain 10403S) OX=393133 GN=fmt PE=3 SV=1	57	14	75	14	312	34.1	5.59	229.58	100	99.6	100.8	100.5	100.3	98.8
A0A0H3GEN2	Uncharacterized protein OS=Listeria monocytogenes serotype 1/2a (strain 10403S) OX=393133 GN=LMRG_01675 PE=4 SV=1	29	18	71	4	633	71.4	5.22	186.63	85.7	89.8	86.9	114.5	112.3	110.8
A0A0H3GKH4	Site-determining protein OS=Listeria monocytogenes serotype 1/2a (strain 10403S) OX=393133 GN=LMRG_01426 PE=3 SV=1	51	16	106	16	266	29	5.21	254.48	99	100.3	99.9	99.9	100.7	100.2
A0A1E7E8D7	50S ribosomal protein L15 OS=Listeria monocytogenes OX=1639 GN=rplO PE=3 SV=1	49	10	319	2	146	15.8	10.32	907.52	103.6	105.4	103.7	95.2	95.7	96.4
Q8Y7P2	Lmo1231 protein OS=Listeria monocytogenes serovar 1/2a (strain ATCC BAA-679 / EGD-e) OX=169963 GN=lmo1231 PE=4 SV=1	41	21	95	21	570	64	5.86	223.19	99.1	101.5	98.9	100.2	100.3	99.9
A0A0E0UV93	Phenylalanine--tRNA ligase alpha subunit OS=Listeria monocytogenes serotype 4a (strain M7) OX=1030009 GN=pheS PE=3 SV=1	49	16	98	16	350	39.3	5.26	248.13	103.7	103.5	104.3	95.4	97.1	96
A0A0E1R8B0	Pseudouridine synthase OS=Listeria monocytogenes serotype 4b str. LL195 OX=1230340 GN=rluB PE=3 SV=1	55	15	100	15	246	28.1	9.83	234.04	97.9	98.9	98.9	102.6	100.5	101.1
A0A0B8RE78	Carbohydrate deacetylase OS=Listeria monocytogenes OX=1639 GN=LmNIHS28_00030 PE=3 SV=1	58	12	64	12	251	28	5.06	236.95	98	102	97.9	101.8	100.2	100.1
A0A0E1R4X6	N-acetylglucosamine-6-phosphate deacetylase OS=Listeria monocytogenes serotype 4b str. LL195 OX=1230340 GN=nagA PE=3 SV=1	46	13	91	13	377	41.4	5.72	272.93	95.6	94.9	95.9	104.1	105.3	104.1
A0A241SL67	50S ribosomal protein L25 OS=Listeria monocytogenes serotype 1/2b str. 10-0811 OX=1196164 GN=ctc PE=3 SV=1	52	9	114	9	207	22.6	4.5	350.56	96	93.4	96.8	103.7	105.3	104.7
A0A0E1R8B5	Peptidyl-prolyl cis-trans isomerase OS=Listeria monocytogenes serotype 4b str. LL195 OX=1230340 GN=BN389_23430 PE=3 SV=1	45	7	130	7	205	22.8	4.89	342.11	100	109	99.9	97.3	95.9	98
A0A0H3GKI3	Delta-aminolevulinic acid dehydratase OS=Listeria monocytogenes serotype 1/2a (strain 10403S) OX=393133 GN=LMRG_01414 PE=3 SV=1	43	10	78	10	324	36.2	5.24	252.98	99.5	104.7	102.1	99	97.5	97.2
A0A0E1RD34	50S ribosomal protein L21 OS=Listeria monocytogenes serotype 4b str. LL195 OX=1230340 GN=rplU PE=3 SV=1	65	6	476	6	102	11.2	9.57	1290.89	103.9	103.9	104.2	95.1	96.5	96.5
C1KV85	30S ribosomal protein S6 OS=Listeria monocytogenes serotype 4b (strain CLIP80459) OX=568819 GN=rpsF PE=3 SV=1	84	12	250	12	97	11.5	5.19	538.41	103	104	102.4	96.5	96.4	97.5
A0A0E1RDG0	S-adenosylmethionine synthase OS=Listeria monocytogenes serotype 4b str. LL195 OX=1230340 GN=metK PE=3 SV=1	40	14	87	14	412	45.3	5.29	211.03	103.1	98.7	102.5	97.7	98.5	99.6
A0A0H3GE86	Uncharacterized protein OS=Listeria monocytogenes serotype 1/2a (strain 10403S) OX=393133 GN=LMRG_00235 PE=4 SV=1	55	11	84	11	211	23.5	7.49	294.14	100.2	99.1	100.7	100.7	100.3	99.1
A0A0H3GAG9	Uncharacterized protein OS=Listeria monocytogenes serotype 1/2a (strain 10403S) OX=393133 GN=LMRG_02264 PE=4 SV=1	24	20	68	20	880	95.6	5.17	174.42	101.9	102.7	101.7	98.7	97.8	97.2
A0A0H3GL80	3-oxoacyl-[acyl-carrier-protein] reductase OS=Listeria monocytogenes serotype 1/2a (strain 10403S) OX=393133 GN=LMRG_00954 PE=4 SV=1	50	10	100	10	247	26.2	5.52	288.92	103	101.7	103.1	97.5	97.2	97.4
A0A0H3GF15	UDP-N-acetylglucosamine 1-carboxyvinyltransferase OS=Listeria monocytogenes serotype 1/2a (strain 10403S) OX=393133 GN=murA PE=3 SV=1	34	13	98	13	430	46	5.05	263.83	106.1	108.4	106.9	93.3	92.9	92.4
A0AJP0	50S ribosomal protein L20 OS=Listeria welshimeri serovar 6b (strain ATCC 35897 / DSM 20650 / SLCC5334) OX=386043 GN=rplT PE=3 SV=1	61	10	234	10	119	13.7	10.99	567.05	104.2	105.5	104.2	95.3	94.9	95.9
A0A0H3GIV0	Lipoprotein OS=Listeria monocytogenes serotype 1/2a (strain 10403S) OX=393133 GN=LMRG_01831 PE=3 SV=1	49	12	116	12	276	30.7	5.49	271.79	95.9	93.1	95.9	105	104.9	105.1
[truncated: 1,356 more rows]

## Sheet: case-control 2.0
Accession	Description	Coverage [%]	# Peptides	# PSMs	# Unique Peptides	# AAs	MW [kDa]	calc. pI	Score Sequest HT: Sequest HT	129	130	131	126	127	128	FC	P value
[truncated: 1 more rows]
